# Supplementary material for: Transcriptional stimulation of rate-limiting components of the autophagic pathway improves plant fitness
Source: J Exp Bot. 2018 Jan 20;69(6):1415–32. doi: 10.1093/jxb/ery010 (PMC6019011; doi:10.1093/jxb/ery010)
Supplement: Supplementary Table S2 [file ery010_suppl_supplementary_table_s2.xlsx]

## Sheet: Summary
Time points compared	genotypes	total number of targets with P-value < than selected treshold*	number of upregulated** targets with P-value < than selected treshold*	number of targets with P-value < than selected treshold* and no fold change** in transcription	number of downregulated** targets with P-value < than selected treshold*
2d vs 1st	WT	8821	2883	3861	2077
2d vs 1st	atg5 and atg7	7480	2251	2529	2700
2d vs 1st	ATG5 OE and ATG7 OE	12140	4368	3320	4452
*P-value treshold was set to 0,1 when selecting target genes for pooled genotypes: both ATG-knockouts and both ATG -overexpressors For WT P-value treshold was set to 0,05
**Genes were considered up or downregulated if comparison of their expression values revealed fold change (FC) bigger or smaller than 1,5.
Targets were filtered according to p-value and fold change criteria. IDs of obtained differentiall expressed genes (DEGs) were grouped into background-specific or common groups

## Sheet: GO of DEGs
DEGs upregulated only in WT
no significant terms found
DEGs upregulated only in ATG-knockouts
	Term	Observed Frequency	Expected Frequency	p-value	Genes
GO:0006952	defense response	51 out of 466 genes, 10.9%	747 out of 24961 genes, 3%	7.35e-12	AT2G03445|AT4G12470|AT3G14460|AT5G27060|AT4G27220|AT1G71390|AT3G44400|AT2G17060|AT5G45000|AT3G20600|AT3G21220|AT1G18350|AT4G23570|AT4G02520|AT3G56400|AT3G11820|AT2G35000|AT2G14610|AT1G02450|AT4G37150|AT3G48090|AT1G72930|AT5G22570|AT3G54640|AT4G37990|AT3G28740|AT1G21250|AT2G23150|AT5G64120|AT4G16940|AT1G72520|AT4G11850|AT5G66910|AT1G11310|AT2G14560|AT4G11650|AT4G04220|AT2G32680|AT3G14470|AT2G03760…
GO:0051707	response to other organism	37 out of 466 genes, 7.9%	558 out of 24961 genes, 2.2%	4.45e-08	AT2G03445|AT4G12470|AT3G20600|AT3G50470|AT3G21220|AT5G24530|AT1G18350|AT4G02520|AT3G56400|AT3G11820|AT2G35000|AT2G14610|AT1G02450|AT4G37150|AT3G48090|AT5G22570|AT3G54640|AT4G37990|AT3G28740|AT1G21250|AT2G23150|AT5G64120|AT4G11850|AT1G11310|AT2G14560|AT4G11650|AT3G22231|AT3G04720|AT1G75050|AT3G49120|AT1G08450|AT1G64060|AT2G04450|AT4G16760|AT3G12500|AT4G23280|AT1G75040
GO:0009607	response to biotic stimulus	38 out of 466 genes, 8.2%	610 out of 24961 genes, 2.4%	8.81e-08	AT2G03445|AT4G12470|AT3G20600|AT3G50470|AT3G21220|AT5G24530|AT1G18350|AT4G02520|AT3G56400|AT3G11820|AT2G35000|AT2G14610|AT1G02450|AT4G37150|AT3G48090|AT5G22570|AT3G54640|AT4G37990|AT3G28740|AT1G21250|AT2G23150|AT2G26150|AT5G64120|AT4G11850|AT1G11310|AT2G14560|AT4G11650|AT3G22231|AT3G04720|AT1G75050|AT3G49120|AT1G08450|AT1G64060|AT2G04450|AT4G16760|AT3G12500|AT4G23280|AT1G75040
GO:0051704	multi-organism process	37 out of 466 genes, 7.9%	589 out of 24961 genes, 2.4%	9.16e-08	AT2G03445|AT4G12470|AT3G20600|AT3G50470|AT3G21220|AT5G24530|AT1G18350|AT4G02520|AT3G56400|AT3G11820|AT2G35000|AT2G14610|AT1G02450|AT4G37150|AT3G48090|AT5G22570|AT3G54640|AT4G37990|AT3G28740|AT1G21250|AT2G23150|AT5G64120|AT4G11850|AT1G11310|AT2G14560|AT4G11650|AT3G22231|AT3G04720|AT1G75050|AT3G49120|AT1G08450|AT1G64060|AT2G04450|AT4G16760|AT3G12500|AT4G23280|AT1G75040
GO:0006950	response to stress	78 out of 466 genes, 16.7%	2104 out of 24961 genes, 8.4%	1.21e-06	AT3G13790|AT1G71390|AT3G44400|AT5G51440|AT5G20250|AT4G23570|AT4G02520|AT2G14610|AT4G37990|AT1G21250|AT4G11280|AT1G14870|AT2G32680|AT2G03760|AT1G09560|AT1G08450|AT4G20830|AT5G45000|AT3G20600|AT4G17070|AT4G30972|AT1G72930|AT3G28740|AT2G47770|AT2G26150|AT4G11850|AT5G66910|AT1G07400|AT2G14560|AT4G11650|AT3G14470|AT5G42900|AT5G43580|AT3G04720|AT3G49120|AT4G37520|AT2G16870|AT1G17610|AT4G16760|AT3G12500…
GO:0009620	response to fungus	18 out of 466 genes, 3.9%	167 out of 24961 genes, 0.7%	1.24e-06	AT4G12470|AT1G21250|AT3G22231|AT5G64120|AT3G04720|AT3G49120|AT3G56400|AT3G11820|AT3G20600|AT2G35000|AT4G37150|AT1G64060|AT5G24530|AT4G16760|AT1G11310|AT3G12500|AT2G14560|AT4G11650
GO:0050896	response to stimulus	114 out of 466 genes, 24.5%	3689 out of 24961 genes, 14.8%	4.08e-06	AT3G13790|AT1G71390|AT3G44400|AT5G51440|AT5G54610|AT5G20250|AT4G23570|AT4G02520|AT2G14610|AT2G14210|AT4G37990|AT1G21250|AT2G13790|AT4G11280|AT1G14870|AT2G32680|AT3G22231|AT2G03760|AT1G09560|AT1G08450|AT1G63440|AT2G14580|AT4G20830|AT5G45000|AT3G20600|AT5G24530|AT5G48540|AT2G32250|AT1G16150|AT4G17070|AT4G30972|AT1G72930|AT3G28740|AT2G47770|AT5G63680|AT2G26150|AT4G11850|AT5G66910|AT3G44720|AT1G07400…
GO:0050832	defense response to fungus	15 out of 466 genes, 3.2%	131 out of 24961 genes, 0.5%	7.7e-06	AT4G12470|AT1G21250|AT5G64120|AT3G04720|AT3G49120|AT3G56400|AT3G11820|AT3G20600|AT2G35000|AT4G37150|AT1G64060|AT3G12500|AT1G11310|AT4G11650|AT2G14560
GO:0002376	immune system process	22 out of 466 genes, 4.7%	292 out of 24961 genes, 1.2%	7.99e-06	AT4G37990|AT4G12470|AT3G44400|AT2G17060|AT5G45000|AT4G16940|AT3G20600|AT3G21220|AT4G11850|AT1G11310|AT4G11650|AT3G04720|AT3G56400|AT2G14610|AT2G16870|AT1G08450|AT4G37150|AT1G64060|AT3G48090|AT1G17610|AT1G72930|AT1G75040
GO:0045087	innate immune response	20 out of 466 genes, 4.3%	256 out of 24961 genes, 1%	1.6e-05	AT4G37990|AT4G12470|AT3G44400|AT2G17060|AT5G45000|AT4G16940|AT3G20600|AT3G21220|AT4G11850|AT1G11310|AT4G11650|AT3G04720|AT2G14610|AT2G16870|AT1G08450|AT4G37150|AT3G48090|AT1G17610|AT1G72930|AT1G75040
GO:0006955	immune response	20 out of 466 genes, 4.3%	260 out of 24961 genes, 1%	1.84e-05	AT4G37990|AT4G12470|AT3G44400|AT2G17060|AT5G45000|AT4G16940|AT3G20600|AT3G21220|AT4G11850|AT1G11310|AT4G11650|AT3G04720|AT2G14610|AT2G16870|AT1G08450|AT4G37150|AT3G48090|AT1G17610|AT1G72930|AT1G75040
GO:0008219	cell death	17 out of 466 genes, 3.6%	234 out of 24961 genes, 0.9%	0.000249	AT4G37990|AT3G14460|AT2G13790|AT4G27220|AT3G14470|AT3G44400|AT2G17060|AT4G16940|AT3G20600|AT2G16870|AT1G08450|AT5G66910|AT3G48090|AT1G17610|AT1G11310|AT4G17580|AT4G23280
GO:0016265	death	17 out of 466 genes, 3.6%	234 out of 24961 genes, 0.9%	0.000249	AT4G37990|AT3G14460|AT2G13790|AT4G27220|AT3G14470|AT3G44400|AT2G17060|AT4G16940|AT3G20600|AT2G16870|AT1G08450|AT5G66910|AT3G48090|AT1G17610|AT1G11310|AT4G17580|AT4G23280
GO:0009814	defense response, incompatible interaction	11 out of 466 genes, 2.4%	99 out of 24961 genes, 0.4%	0.000306	AT3G20600|AT2G14610|AT4G12470|AT4G37150|AT3G21220|AT4G11850|AT3G48090|AT1G11310|AT3G04720|AT1G75040|AT4G11650
GO:0009751	response to salicylic acid stimulus	13 out of 466 genes, 2.8%	147 out of 24961 genes, 0.6%	0.000417	AT1G76930|AT1G21250|AT2G03760|AT2G14580|AT3G56400|AT3G11820|AT5G54610|AT3G48090|AT5G22570|AT1G06180|AT1G18350|AT4G23280|AT2G14560
GO:0009627	systemic acquired resistance	6 out of 466 genes, 1.3%	22 out of 24961 genes, 0.1%	0.000425	AT3G04720|AT2G14610|AT4G12470|AT3G48090|AT4G37150|AT1G75040
GO:0012501	programmed cell death	15 out of 466 genes, 3.2%	197 out of 24961 genes, 0.8%	0.000425	AT4G37990|AT3G14460|AT4G27220|AT3G14470|AT3G44400|AT2G17060|AT4G16940|AT3G20600|AT2G16870|AT1G08450|AT5G66910|AT3G48090|AT1G17610|AT4G17580|AT4G23280
GO:0009617	response to bacterium	17 out of 466 genes, 3.6%	256 out of 24961 genes, 1%	0.000544	AT4G37990|AT2G03445|AT2G23150|AT3G20600|AT4G11850|AT5G24530|AT1G18350|AT4G11650|AT3G22231|AT4G02520|AT3G49120|AT3G56400|AT1G08450|AT1G02450|AT5G22570|AT3G54640|AT4G23280
GO:0042221	response to chemical stimulus	61 out of 466 genes, 13.1%	1892 out of 24961 genes, 7.6%	0.00119	AT2G03445|AT3G22060|AT5G27830|AT2G40180|AT2G44840|AT3G59900|AT5G54610|AT4G35230|AT4G02520|AT3G53230|AT3G11820|AT2G14610|AT2G34340|AT3G48090|AT2G14210|AT1G21250|AT2G13790|AT5G54510|AT4G11280|AT4G33420|AT1G09540|AT1G14870|AT5G67450|AT5G44460|AT2G03760|AT5G51830|AT1G64060|AT1G63440|AT4G35310|AT2G14580|AT4G20830|AT3G17820|AT1G18350|AT1G76930|AT4G14640|AT5G13370|AT3G56400|AT2G35000|AT1G16150|AT4G17070…
GO:0042742	defense response to bacterium	14 out of 466 genes, 3%	201 out of 24961 genes, 0.8%	0.00173	AT2G03445|AT2G23150|AT4G02520|AT3G49120|AT3G56400|AT3G20600|AT1G08450|AT1G02450|AT4G11850|AT5G22570|AT3G54640|AT1G18350|AT4G23280|AT4G11650
GO:0006541	glutamine metabolic process	4 out of 466 genes, 0.9%	12 out of 24961 genes, 0%	0.00596	AT1G25083|AT1G24909|AT1G24807|AT3G17820
GO:0007165	signal transduction	35 out of 466 genes, 7.5%	985 out of 24961 genes, 3.9%	0.01	AT5G27060|AT5G49770|AT1G71390|AT2G40180|AT3G44400|AT2G44840|AT2G17060|AT5G45000|AT4G13880|AT1G51830|AT4G16350|AT4G35230|AT1G18350|AT4G14640|AT3G56400|AT3G11820|AT3G48090|AT1G72930|AT5G22570|AT2G33030|AT1G21250|AT2G13790|AT5G54510|AT4G16940|AT5G64990|AT1G28550|AT4G04220|AT2G32680|AT2G16870|AT1G08450|AT3G23230|AT1G64060|AT1G17610|AT1G01560|AT3G12500
GO:0009863	salicylic acid mediated signaling pathway	5 out of 466 genes, 1.1%	29 out of 24961 genes, 0.1%	0.01	AT5G22570|AT1G18350|AT3G48090|AT3G56400|AT3G11820
GO:0071446	cellular response to salicylic acid stimulus	5 out of 466 genes, 1.1%	29 out of 24961 genes, 0.1%	0.01	AT5G22570|AT1G18350|AT3G48090|AT3G56400|AT3G11820
GO:0080134	regulation of response to stress	8 out of 466 genes, 1.7%	91 out of 24961 genes, 0.4%	0.01	AT5G20150|AT2G40750|AT1G08450|AT1G02450|AT5G48380|AT1G11310|AT3G56400|AT3G11820
GO:0006915	apoptosis	10 out of 466 genes, 2.1%	142 out of 24961 genes, 0.6%	0.01	AT3G14460|AT4G27220|AT3G14470|AT3G44400|AT2G17060|AT4G16940|AT2G16870|AT5G66910|AT1G17610|AT4G17580
GO:0031347	regulation of defense response	7 out of 466 genes, 1.5%	76 out of 24961 genes, 0.3%	0.02	AT2G40750|AT1G08450|AT1G02450|AT5G48380|AT1G11310|AT3G56400|AT3G11820
GO:0009817	defense response to fungus, incompatible interaction	5 out of 466 genes, 1.1%	41 out of 24961 genes, 0.2%	0.04	AT3G20600|AT4G37150|AT1G11310|AT3G04720|AT4G11650
DEGs upregulated only in ATG-overexpressors
	Term	Observed Frequency	Expected Frequency	p-value	Genes
GO:0006950	response to stress	167 out of 1248 genes, 13.4%	2104 out of 24961 genes, 8.4%	1.07e-05	AT1G27170|AT3G22840|AT1G72920|AT4G25980|AT5G05400|AT1G27730|AT5G49620|AT5G22690|AT3G05210|AT1G17540|AT1G56510|AT4G12480|AT5G40910|AT1G56650|AT3G03300|AT4G35790|AT5G15450|AT1G56520|AT5G14640|AT4G14630|AT5G62520|AT3G49530|AT2G39760|AT5G58720|AT1G77180|AT5G59310|AT2G15130|AT4G34990|AT5G61590|AT3G26090|AT5G22300|AT1G16590|AT4G34460|AT1G77235|AT1G72860|AT1G01520|AT5G45070|AT4G01060|AT5G48810|AT5G57050…
GO:0050896	response to stimulus	257 out of 1248 genes, 20.6%	3689 out of 24961 genes, 14.8%	2.99e-05	AT1G27170|AT3G22840|AT1G72920|AT4G25980|AT5G05400|AT3G16360|AT1G27730|AT4G14690|AT1G76320|AT3G04730|AT3G05200|AT5G49620|AT5G22690|AT1G24190|AT3G43790|AT3G05210|AT2G31230|AT1G17540|AT1G56510|AT4G12480|AT5G40910|AT1G56650|AT3G03300|AT4G35790|AT5G15450|AT5G07990|AT1G56520|AT5G14640|AT4G14630|AT5G62520|AT5G01810|AT3G49530|AT1G01580|AT2G39760|AT5G58720|AT1G77180|AT5G59310|AT2G15130|AT2G46170|AT4G34990…
GO:0006970	response to osmotic stress	48 out of 1248 genes, 3.8%	425 out of 24961 genes, 1.7%	0.00033	AT1G15100|AT1G77180|AT4G12720|AT5G59310|AT5G03280|AT4G01070|AT2G38710|AT1G60940|AT4G34990|AT1G73660|AT3G09600|AT4G40010|AT1G01060|AT1G27730|AT5G49620|AT3G01470|AT2G04240|AT1G60490|AT1G01520|AT5G67030|AT2G36460|AT4G01060|AT3G45640|AT5G57050|AT2G21660|AT3G14070|AT5G67300|AT1G56650|AT2G05710|AT4G33950|AT5G52660|AT5G10220|AT1G70000|AT5G14565|AT5G14640|AT5G10230|AT4G14630|AT2G41010|AT4G34000|AT5G62520…
GO:0009651	response to salt stress	45 out of 1248 genes, 3.6%	397 out of 24961 genes, 1.6%	0.000499	AT1G15100|AT1G77180|AT4G12720|AT5G59310|AT5G03280|AT4G01070|AT2G38710|AT1G60940|AT4G34990|AT1G73660|AT3G09600|AT4G40010|AT1G01060|AT1G27730|AT5G49620|AT3G01470|AT2G04240|AT1G60490|AT1G01520|AT2G36460|AT4G01060|AT2G21660|AT3G14070|AT5G67300|AT1G56650|AT2G05710|AT4G33950|AT5G52660|AT5G10220|AT1G70000|AT5G14565|AT5G14640|AT5G10230|AT4G14630|AT2G41010|AT4G34000|AT5G62520|AT3G44550|AT1G27760|AT3G50500…
GO:0009743	response to carbohydrate stimulus	28 out of 1248 genes, 2.2%	203 out of 24961 genes, 0.8%	0.00153	AT1G77180|AT5G51190|AT3G55980|AT1G56650|AT5G03280|AT5G46845|AT3G01090|AT1G27730|AT2G28350|AT1G07520|AT3G26090|AT1G04100|AT3G05200|AT2G04240|AT3G19380|AT5G67030|AT5G66070|AT2G17040|AT3G49530|AT4G11360|AT3G45640|AT1G20823|AT3G46620|AT5G10380|AT2G31230|AT2G39175|AT5G67300|AT2G37430
GO:0008219	cell death	29 out of 1248 genes, 2.3%	234 out of 24961 genes, 0.9%	0.00407	AT1G27170|AT5G54250|AT5G07220|AT4G12720|AT3G15010|AT1G58400|AT5G40910|AT4G19510|AT5G03280|AT1G63870|AT5G05400|AT5G66900|AT4G35790|AT5G43740|AT1G72870|AT1G61180|AT1G17615|AT5G45250|AT1G56520|AT5G35450|AT1G72860|AT5G18350|AT5G22690|AT1G15890|AT3G45860|AT5G48620|AT1G29690|AT4G08920|AT4G02640
GO:0012501	programmed cell death	26 out of 1248 genes, 2.1%	197 out of 24961 genes, 0.8%	0.00407	AT1G27170|AT5G54250|AT5G07220|AT4G12720|AT1G58400|AT5G40910|AT4G19510|AT1G63870|AT5G05400|AT5G66900|AT4G35790|AT5G43740|AT1G72870|AT1G61180|AT1G17615|AT5G45250|AT1G56520|AT5G35450|AT1G72860|AT5G18350|AT5G22690|AT1G15890|AT3G45860|AT5G48620|AT4G08920|AT4G02640
GO:0016265	death	29 out of 1248 genes, 2.3%	234 out of 24961 genes, 0.9%	0.00407	AT1G27170|AT5G54250|AT5G07220|AT4G12720|AT3G15010|AT1G58400|AT5G40910|AT4G19510|AT5G03280|AT1G63870|AT5G05400|AT5G66900|AT4G35790|AT5G43740|AT1G72870|AT1G61180|AT1G17615|AT5G45250|AT1G56520|AT5G35450|AT1G72860|AT5G18350|AT5G22690|AT1G15890|AT3G45860|AT5G48620|AT1G29690|AT4G08920|AT4G02640
GO:0010033	response to organic substance	90 out of 1248 genes, 7.2%	1148 out of 24961 genes, 4.6%	0.00635	AT5G51190|AT5G03280|AT4G22880|AT3G16360|AT1G27730|AT3G22200|AT3G04730|AT3G05200|AT5G49620|AT5G54490|AT1G24190|AT2G17040|AT5G10380|AT2G31230|AT1G56650|AT3G03300|AT1G70000|AT1G10210|AT5G01810|AT3G45860|AT3G49530|AT4G05100|AT1G71030|AT1G77180|AT5G59310|AT4G34990|AT3G26090|AT1G28370|AT4G34460|AT2G04240|AT5G67030|AT5G66070|AT1G12480|AT4G01060|AT5G57050|AT2G39175|AT5G46845|AT4G33950|AT5G52660|AT2G46530…
GO:0009737	response to abscisic acid stimulus	36 out of 1248 genes, 2.9%	340 out of 24961 genes, 1.4%	0.00791	AT1G77180|AT5G59310|AT3G01090|AT4G34990|AT3G09600|AT1G01060|AT1G27730|AT2G28350|AT3G26090|AT5G49620|AT1G24190|AT1G12480|AT4G01060|AT3G45640|AT1G18075|AT5G57050|AT2G39175|AT5G67300|AT5G66400|AT2G26040|AT2G41070|AT2G05710|AT5G46845|AT4G33950|AT5G52660|AT2G40170|AT1G70000|AT5G13530|AT4G34000|AT1G73330|AT5G01810|AT3G50500|AT4G05100|AT1G52920|AT1G71030|AT2G46830
GO:0010200	response to chitin	19 out of 1248 genes, 1.5%	127 out of 24961 genes, 0.5%	0.00806	AT2G04240|AT3G19380|AT5G51190|AT3G55980|AT5G66070|AT2G17040|AT3G49530|AT4G11360|AT3G45640|AT1G20823|AT3G46620|AT1G27730|AT5G10380|AT1G07520|AT1G04100|AT2G31230|AT3G05200|AT5G67300|AT2G37430
GO:0009247	glycolipid biosynthetic process	7 out of 1248 genes, 0.6%	17 out of 24961 genes, 0.1%	0.01	AT1G24793|AT3G11670|AT4G00550|AT1G25145|AT1G25210|AT1G24880|AT1G25054
GO:0006952	defense response	62 out of 1248 genes, 5%	747 out of 24961 genes, 3%	0.01	AT1G27170|AT4G12720|AT3G15010|AT1G72920|AT5G03280|AT5G05400|AT5G18350|AT1G65390|AT5G22690|AT3G44630|AT3G12250|AT4G12490|AT4G26850|AT5G54250|AT1G20980|AT1G56510|AT4G12480|AT5G40910|AT1G35310|AT1G63870|AT3G03300|AT1G15010|AT5G24590|AT1G17615|AT5G45250|AT1G56520|AT5G14565|AT3G44670|AT4G23510|AT3G45860|AT5G48620|AT3G49530|AT5G46470|AT2G15130|AT4G19510|AT5G35450|AT4G34460|AT1G51090|AT1G72860|AT5G45070…
GO:0009245	lipid A biosynthetic process	5 out of 1248 genes, 0.4%	7 out of 24961 genes, 0%	0.01	AT1G24880|AT1G25210|AT1G24793|AT1G25054|AT1G25145
GO:0009628	response to abiotic stimulus	100 out of 1248 genes, 8%	1360 out of 24961 genes, 5.4%	0.01	AT4G12720|AT3G22840|AT5G03280|AT1G73660|AT4G25470|AT1G27730|AT4G14690|AT1G76320|AT5G49620|AT3G01470|AT4G08920|AT3G05210|AT1G66390|AT1G56650|AT5G10220|AT1G70000|AT4G35790|AT5G15450|AT5G07990|AT5G14640|AT4G14630|AT5G62520|AT3G49530|AT5G67180|AT2G39760|AT4G05100|AT1G71030|AT1G77180|AT5G59310|AT3G28030|AT2G46170|AT2G38710|AT4G34990|AT4G40010|AT5G61590|AT1G68050|AT3G26090|AT1G16590|AT4G02940|AT2G04240…
GO:0009723	response to ethylene stimulus	19 out of 1248 genes, 1.5%	134 out of 24961 genes, 0.5%	0.01	AT1G28360|AT3G58680|AT5G03280|AT5G52660|AT4G34990|AT3G09600|AT1G01060|AT1G70000|AT4G39403|AT1G28370|AT4G34460|AT5G45890|AT5G07580|AT5G20730|AT2G31230|AT5G67300|AT4G05100|AT1G71030|AT2G46830
GO:0009787	regulation of abscisic acid mediated signaling pathway	9 out of 1248 genes, 0.7%	34 out of 24961 genes, 0.1%	0.01	AT1G15100|AT3G50500|AT1G18075|AT5G57050|AT5G03280|AT5G01810|AT5G06100|AT3G15730|AT1G52920
GO:0010154	fruit development	8 out of 1248 genes, 0.6%	26 out of 24961 genes, 0.1%	0.01	AT1G53330|AT3G22200|AT5G46845|AT5G20490|AT2G39175|AT3G61880|AT2G28350|AT4G34460
GO:0031323	regulation of cellular metabolic process	130 out of 1248 genes, 10.4%	1859 out of 24961 genes, 7.4%	0.01	AT5G10570|AT5G51190|AT4G25470|AT5G60142|AT4G14690|AT5G49620|AT3G01470|AT5G62430|AT1G76580|AT1G27000|AT5G07920|AT1G24190|AT3G16220|AT2G43500|AT5G53430|AT5G50920|AT1G17460|AT2G31230|AT3G60580|AT3G46640|AT2G18350|AT1G66390|AT1G56650|AT5G47640|AT3G11670|AT1G70000|AT1G34190|AT1G09710|AT3G16940|AT2G40200|AT4G13480|AT4G35270|AT5G67180|AT1G35560|AT5G51990|AT4G05100|AT1G71030|AT1G71130|AT1G49475|AT4G34990…
GO:0046493	lipid A metabolic process	5 out of 1248 genes, 0.4%	7 out of 24961 genes, 0%	0.01	AT1G24880|AT1G25210|AT1G24793|AT1G25054|AT1G25145
GO:0051171	regulation of nitrogen compound metabolic process	121 out of 1248 genes, 9.7%	1717 out of 24961 genes, 6.9%	0.01	AT5G10570|AT5G51190|AT4G25470|AT5G60142|AT4G14690|AT5G49620|AT3G01470|AT5G62430|AT1G76580|AT1G27000|AT1G24190|AT3G16220|AT2G43500|AT5G53430|AT5G50920|AT1G17460|AT2G31230|AT3G60580|AT3G46640|AT2G18350|AT1G66390|AT1G56650|AT5G47640|AT1G70000|AT1G34190|AT1G09710|AT3G16940|AT2G40200|AT4G13480|AT4G35270|AT5G67180|AT1G35560|AT5G51990|AT4G05100|AT1G71030|AT1G71130|AT1G49475|AT4G34990|AT5G61590|AT1G68050…
GO:0051252	regulation of RNA metabolic process	72 out of 1248 genes, 5.8%	892 out of 24961 genes, 3.6%	0.01	AT3G10800|AT5G51190|AT1G43770|AT4G25470|AT2G28350|AT5G60142|AT5G49620|AT3G01470|AT1G27000|AT3G62420|AT1G24190|AT5G16450|AT1G19700|AT5G53430|AT2G31230|AT5G67300|AT2G46310|AT2G41070|AT1G27045|AT1G56650|AT5G47640|AT2G34720|AT1G56170|AT3G09230|AT5G48670|AT3G09370|AT4G25480|AT4G39250|AT4G34000|AT5G47370|AT5G07580|AT5G06100|AT4G13480|AT5G20730|AT5G67180|AT5G51990|AT4G05100|AT1G71030|AT1G01380|AT1G71130…
GO:0006355	regulation of transcription, DNA-dependent	70 out of 1248 genes, 5.6%	883 out of 24961 genes, 3.5%	0.01	AT3G10800|AT5G51190|AT1G43770|AT4G25470|AT2G28350|AT5G60142|AT5G49620|AT3G01470|AT1G27000|AT3G62420|AT1G24190|AT1G19700|AT5G53430|AT2G31230|AT5G67300|AT2G46310|AT2G41070|AT1G27045|AT1G56650|AT5G47640|AT2G34720|AT1G56170|AT3G09230|AT5G48670|AT3G09370|AT4G25480|AT4G39250|AT4G34000|AT5G47370|AT5G07580|AT5G06100|AT4G13480|AT5G20730|AT5G67180|AT5G51990|AT4G05100|AT1G71030|AT1G01380|AT1G71130|AT1G28360…
GO:0046467	membrane lipid biosynthetic process	8 out of 1248 genes, 0.6%	28 out of 24961 genes, 0.1%	0.01	AT2G29525|AT1G24793|AT3G11670|AT4G00550|AT1G25145|AT1G24880|AT1G25210|AT1G25054
GO:0006915	apoptosis	19 out of 1248 genes, 1.5%	142 out of 24961 genes, 0.6%	0.01	AT1G27170|AT5G07220|AT1G58400|AT5G40910|AT4G19510|AT1G63870|AT5G05400|AT5G66900|AT5G43740|AT1G72870|AT1G61180|AT1G17615|AT1G56520|AT5G35450|AT1G72860|AT5G18350|AT5G22690|AT1G15890|AT5G48620
GO:0005984	disaccharide metabolic process	10 out of 1248 genes, 0.8%	47 out of 24961 genes, 0.2%	0.01	AT2G35840|AT4G10120|AT3G52340|AT5G11110|AT4G17090|AT2G22190|AT4G17770|AT2G40840|AT4G33950|AT2G18700
GO:0006664	glycolipid metabolic process	7 out of 1248 genes, 0.6%	21 out of 24961 genes, 0.1%	0.01	AT1G24793|AT3G11670|AT4G00550|AT1G25145|AT1G25210|AT1G24880|AT1G25054
GO:0009738	abscisic acid mediated signaling pathway	11 out of 1248 genes, 0.9%	57 out of 24961 genes, 0.2%	0.01	AT2G41070|AT5G13530|AT3G45640|AT4G34000|AT2G28350|AT5G46845|AT2G39175|AT5G01810|AT4G33950|AT3G01090|AT2G26040
GO:0009889	regulation of biosynthetic process	119 out of 1248 genes, 9.5%	1715 out of 24961 genes, 6.9%	0.01	AT5G10570|AT5G51190|AT4G25470|AT5G60142|AT4G14690|AT5G49620|AT3G01470|AT5G62430|AT1G76580|AT1G27000|AT1G24190|AT3G16220|AT2G43500|AT5G53430|AT5G50920|AT1G17460|AT2G31230|AT3G60580|AT3G46640|AT2G18350|AT1G66390|AT1G56650|AT5G47640|AT1G70000|AT1G34190|AT1G09710|AT3G16940|AT2G40200|AT4G13480|AT4G35270|AT5G67180|AT1G35560|AT5G51990|AT4G05100|AT1G71030|AT1G71130|AT1G49475|AT4G34990|AT5G61590|AT1G68050…
GO:0010468	regulation of gene expression	124 out of 1248 genes, 9.9%	1799 out of 24961 genes, 7.2%	0.01	AT5G10570|AT5G51190|AT4G25470|AT5G60142|AT5G49620|AT3G01470|AT5G62430|AT1G76580|AT1G27000|AT1G24190|AT3G16220|AT2G43500|AT5G53430|AT1G17460|AT2G31230|AT3G60580|AT3G46640|AT2G18350|AT1G66390|AT1G56650|AT5G47640|AT1G70000|AT1G34190|AT1G09710|AT3G16940|AT2G40200|AT4G13480|AT4G35270|AT5G67180|AT1G35560|AT5G51990|AT4G05100|AT1G71030|AT1G71130|AT1G49475|AT4G34990|AT5G61590|AT1G68050|AT4G18300|AT3G06630…
GO:0019219	regulation of nucleobase, nucleoside, nucleotide and nucleic acid metabolic process	118 out of 1248 genes, 9.5%	1696 out of 24961 genes, 6.8%	0.01	AT5G10570|AT5G51190|AT4G25470|AT5G60142|AT5G49620|AT3G01470|AT5G62430|AT1G76580|AT1G27000|AT1G24190|AT3G16220|AT2G43500|AT5G53430|AT1G17460|AT2G31230|AT3G60580|AT3G46640|AT2G18350|AT1G66390|AT1G56650|AT5G47640|AT1G70000|AT1G34190|AT1G09710|AT3G16940|AT2G40200|AT4G13480|AT4G35270|AT5G67180|AT1G35560|AT5G51990|AT4G05100|AT1G71030|AT1G71130|AT1G49475|AT4G34990|AT5G61590|AT1G68050|AT3G06630|AT3G26090…
GO:0031326	regulation of cellular biosynthetic process	119 out of 1248 genes, 9.5%	1710 out of 24961 genes, 6.9%	0.01	AT5G10570|AT5G51190|AT4G25470|AT5G60142|AT4G14690|AT5G49620|AT3G01470|AT5G62430|AT1G76580|AT1G27000|AT1G24190|AT3G16220|AT2G43500|AT5G53430|AT5G50920|AT1G17460|AT2G31230|AT3G60580|AT3G46640|AT2G18350|AT1G66390|AT1G56650|AT5G47640|AT1G70000|AT1G34190|AT1G09710|AT3G16940|AT2G40200|AT4G13480|AT4G35270|AT5G67180|AT1G35560|AT5G51990|AT4G05100|AT1G71030|AT1G71130|AT1G49475|AT4G34990|AT5G61590|AT1G68050…
GO:0046283	anthocyanin metabolic process	6 out of 1248 genes, 0.5%	15 out of 24961 genes, 0.1%	0.01	AT5G42800|AT4G08920|AT3G29590|AT1G56650|AT1G71030|AT4G22880
GO:0050794	regulation of cellular process	195 out of 1248 genes, 15.6%	3050 out of 24961 genes, 12.2%	0.01	AT1G27170|AT5G10570|AT4G29670|AT3G16360|AT5G60142|AT4G14690|AT5G49620|AT1G76580|AT1G27000|AT5G22690|AT1G24190|AT3G16220|AT5G53430|AT1G66830|AT2G31230|AT2G18350|AT5G40910|AT1G56650|AT5G47640|AT1G34190|AT1G56520|AT2G40200|AT5G01810|AT5G45130|AT4G35270|AT5G24320|AT1G49475|AT4G34990|AT5G22000|AT5G61590|AT4G18300|AT4G18700|AT3G26090|AT3G01320|AT1G22985|AT2G04890|AT1G28370|AT1G16590|AT4G34460|AT1G72860…
GO:0019222	regulation of metabolic process	140 out of 1248 genes, 11.2%	2085 out of 24961 genes, 8.4%	0.01	AT5G10570|AT5G60142|AT4G14690|AT5G49620|AT1G76580|AT1G27000|AT1G24190|AT3G16220|AT5G53430|AT2G31230|AT2G18350|AT1G56650|AT5G47640|AT1G34190|AT2G40200|AT4G35270|AT1G49475|AT4G34990|AT5G61590|AT4G18300|AT3G26090|AT3G01320|AT1G22985|AT2G04890|AT1G28370|AT1G01520|AT4G01060|AT5G57050|AT2G28290|AT2G39175|AT5G66320|AT5G46845|AT4G33950|AT5G52660|AT5G10945|AT5G14960|AT5G52580|AT3G14067|AT1G43770|AT2G22540…
GO:0071215	cellular response to abscisic acid stimulus	11 out of 1248 genes, 0.9%	58 out of 24961 genes, 0.2%	0.01	AT2G41070|AT5G13530|AT3G45640|AT4G34000|AT2G28350|AT5G46845|AT2G39175|AT5G01810|AT4G33950|AT3G01090|AT2G26040
GO:0045449	regulation of transcription	113 out of 1248 genes, 9.1%	1621 out of 24961 genes, 6.5%	0.01	AT5G10570|AT5G51190|AT4G25470|AT5G60142|AT5G49620|AT3G01470|AT5G62430|AT1G76580|AT1G27000|AT1G24190|AT3G16220|AT2G43500|AT5G53430|AT1G17460|AT2G31230|AT3G60580|AT3G46640|AT2G18350|AT1G66390|AT1G56650|AT5G47640|AT1G70000|AT1G34190|AT1G09710|AT3G16940|AT2G40200|AT4G13480|AT4G35270|AT5G67180|AT1G35560|AT5G51990|AT4G05100|AT1G71030|AT1G71130|AT1G49475|AT4G34990|AT5G61590|AT1G68050|AT3G06630|AT3G01320…
GO:0065007	biological regulation	227 out of 1248 genes, 18.2%	3661 out of 24961 genes, 14.7%	0.02	AT1G27170|AT5G10570|AT4G29670|AT3G16360|AT5G60142|AT4G14690|AT5G49620|AT1G76580|AT1G27000|AT5G22690|AT1G24190|AT3G16220|AT5G53430|AT1G66830|AT2G31230|AT2G18350|AT5G40910|AT1G56650|AT3G22380|AT5G47640|AT1G34190|AT1G56520|AT2G40200|AT1G76530|AT5G01810|AT5G45130|AT4G35270|AT1G01580|AT3G23630|AT2G18915|AT5G24320|AT1G49475|AT4G34990|AT5G22000|AT5G61590|AT4G18300|AT4G18700|AT3G26090|AT3G01320|AT1G22985…
GO:0042221	response to chemical stimulus	128 out of 1248 genes, 10.3%	1892 out of 24961 genes, 7.6%	0.02	AT2G35840|AT4G12720|AT5G51190|AT5G03280|AT4G25980|AT4G22880|AT3G16360|AT1G27730|AT3G22200|AT3G04730|AT3G05200|AT5G49620|AT3G27300|AT5G54490|AT1G24190|AT2G17040|AT3G12250|AT3G17240|AT5G10380|AT4G08920|AT2G31230|AT1G56650|AT3G03300|AT5G10220|AT1G70000|AT1G07610|AT1G10210|AT5G01810|AT3G45860|AT3G49530|AT3G27820|AT4G05100|AT1G71030|AT1G77180|AT5G59310|AT4G34990|AT5G61590|AT3G26090|AT1G28370|AT5G22300…
GO:0009962	regulation of flavonoid biosynthetic process	6 out of 1248 genes, 0.5%	17 out of 24961 genes, 0.1%	0.02	AT5G46845|AT4G09820|AT5G04410|AT2G39175|AT1G56650|AT2G28350
GO:0051716	cellular response to stimulus	61 out of 1248 genes, 4.9%	772 out of 24961 genes, 3.1%	0.02	AT4G12720|AT3G10800|AT1G55920|AT5G03280|AT3G01090|AT3G16360|AT2G28350|AT4G39403|AT3G08860|AT4G36050|AT4G08920|AT4G26850|AT3G05210|AT2G31230|AT5G54250|AT2G41070|AT1G56650|AT3G03300|AT5G45250|AT5G14565|AT5G66350|AT1G10210|AT4G34000|AT5G47370|AT5G07580|AT5G01810|AT4G31877|AT5G06100|AT3G49530|AT5G20730|AT1G17440|AT3G27820|AT2G39760|AT5G58720|AT1G28360|AT3G28030|AT3G26090|AT1G28370|AT1G16590|AT4G34460…
GO:0060255	regulation of macromolecule metabolic process	125 out of 1248 genes, 10%	1848 out of 24961 genes, 7.4%	0.02	AT5G10570|AT5G51190|AT4G25470|AT5G60142|AT5G49620|AT3G01470|AT5G62430|AT1G76580|AT1G27000|AT1G24190|AT3G16220|AT2G43500|AT5G53430|AT1G17460|AT2G31230|AT3G60580|AT3G46640|AT2G18350|AT1G66390|AT1G56650|AT5G47640|AT1G70000|AT1G34190|AT1G09710|AT3G16940|AT2G40200|AT4G13480|AT4G35270|AT5G67180|AT1G35560|AT5G51990|AT4G05100|AT1G71030|AT1G71130|AT1G49475|AT4G34990|AT5G61590|AT1G68050|AT4G18300|AT3G06630…
GO:0080090	regulation of primary metabolic process	122 out of 1248 genes, 9.8%	1795 out of 24961 genes, 7.2%	0.02	AT5G10570|AT5G51190|AT4G25470|AT5G60142|AT5G49620|AT3G01470|AT5G62430|AT1G76580|AT1G27000|AT1G24190|AT3G16220|AT2G43500|AT5G53430|AT1G17460|AT2G31230|AT3G60580|AT3G46640|AT2G18350|AT1G66390|AT1G56650|AT5G47640|AT1G70000|AT1G34190|AT1G09710|AT3G16940|AT2G40200|AT4G13480|AT4G35270|AT5G67180|AT1G35560|AT5G51990|AT4G05100|AT1G71030|AT1G71130|AT1G49475|AT4G34990|AT5G61590|AT1G68050|AT4G18300|AT3G06630…
GO:0009718	anthocyanin biosynthetic process	5 out of 1248 genes, 0.4%	11 out of 24961 genes, 0%	0.02	AT5G42800|AT3G29590|AT1G56650|AT1G71030|AT4G22880
GO:0010556	regulation of macromolecule biosynthetic process	114 out of 1248 genes, 9.1%	1667 out of 24961 genes, 6.7%	0.02	AT5G10570|AT5G51190|AT4G25470|AT5G60142|AT5G49620|AT3G01470|AT5G62430|AT1G76580|AT1G27000|AT1G24190|AT3G16220|AT2G43500|AT5G53430|AT1G17460|AT2G31230|AT3G60580|AT3G46640|AT2G18350|AT1G66390|AT1G56650|AT5G47640|AT1G70000|AT1G34190|AT1G09710|AT3G16940|AT2G40200|AT4G13480|AT4G35270|AT5G67180|AT1G35560|AT5G51990|AT4G05100|AT1G71030|AT1G71130|AT1G49475|AT4G34990|AT5G61590|AT1G68050|AT4G18300|AT3G06630…
GO:2000112	regulation of cellular macromolecule biosynthetic process	114 out of 1248 genes, 9.1%	1667 out of 24961 genes, 6.7%	0.02	AT5G10570|AT5G51190|AT4G25470|AT5G60142|AT5G49620|AT3G01470|AT5G62430|AT1G76580|AT1G27000|AT1G24190|AT3G16220|AT2G43500|AT5G53430|AT1G17460|AT2G31230|AT3G60580|AT3G46640|AT2G18350|AT1G66390|AT1G56650|AT5G47640|AT1G70000|AT1G34190|AT1G09710|AT3G16940|AT2G40200|AT4G13480|AT4G35270|AT5G67180|AT1G35560|AT5G51990|AT4G05100|AT1G71030|AT1G71130|AT1G49475|AT4G34990|AT5G61590|AT1G68050|AT4G18300|AT3G06630…
GO:0071310	cellular response to organic substance	32 out of 1248 genes, 2.6%	337 out of 24961 genes, 1.4%	0.02	AT1G28360|AT5G03280|AT3G01090|AT3G16360|AT2G28350|AT3G26090|AT4G39403|AT1G28370|AT4G34460|AT5G67030|AT5G06950|AT3G45640|AT2G31230|AT2G39175|AT2G26040|AT2G41070|AT1G56650|AT5G46845|AT4G33950|AT3G03300|AT1G25540|AT5G13530|AT5G66350|AT1G10210|AT4G34000|AT5G17300|AT5G47370|AT5G07580|AT5G01810|AT5G06100|AT3G62800|AT1G17440
GO:0009311	oligosaccharide metabolic process	10 out of 1248 genes, 0.8%	57 out of 24961 genes, 0.2%	0.03	AT2G35840|AT4G10120|AT3G52340|AT5G11110|AT4G17090|AT2G22190|AT4G17770|AT2G40840|AT4G33950|AT2G18700
GO:0009789	positive regulation of abscisic acid mediated signaling pathway	5 out of 1248 genes, 0.4%	13 out of 24961 genes, 0.1%	0.03	AT5G03280|AT1G15100|AT5G06100|AT3G50500|AT3G15730
GO:0050789	regulation of biological process	210 out of 1248 genes, 16.8%	3434 out of 24961 genes, 13.8%	0.04	AT1G27170|AT5G10570|AT4G29670|AT3G16360|AT5G60142|AT4G14690|AT5G49620|AT1G76580|AT1G27000|AT5G22690|AT1G24190|AT3G16220|AT5G53430|AT1G66830|AT2G31230|AT2G18350|AT5G40910|AT1G56650|AT3G22380|AT5G47640|AT1G34190|AT1G56520|AT2G40200|AT5G01810|AT5G45130|AT4G35270|AT2G18915|AT5G24320|AT1G49475|AT4G34990|AT5G22000|AT5G61590|AT4G18300|AT4G18700|AT3G26090|AT3G01320|AT1G22985|AT2G04890|AT1G28370|AT1G16590…
GO:0006643	membrane lipid metabolic process	8 out of 1248 genes, 0.6%	40 out of 24961 genes, 0.2%	0.05	AT3G11670|AT4G00550|AT1G25210|AT1G25054|AT2G29525|AT1G24793|AT1G25145|AT1G24880
GO:0009415	response to water	22 out of 1248 genes, 1.8%	211 out of 24961 genes, 0.8%	0.05	AT4G34890|AT5G59310|AT3G23920|AT4G33950|AT5G61590|AT3G46970|AT5G10220|AT1G27730|AT3G26090|AT1G12110|AT5G10230|AT2G41010|AT4G25480|AT4G34000|AT1G73330|AT5G67030|AT1G12480|AT3G50500|AT5G57050|AT4G08920|AT5G67300|AT5G66400
GO:0071495	cellular response to endogenous stimulus	26 out of 1248 genes, 2.1%	267 out of 24961 genes, 1.1%	0.05	AT1G28360|AT5G03280|AT3G01090|AT3G16360|AT2G28350|AT4G39403|AT1G28370|AT4G34460|AT3G45640|AT2G31230|AT2G39175|AT2G26040|AT2G41070|AT5G46845|AT4G33950|AT1G25540|AT5G13530|AT5G66350|AT1G10210|AT4G34000|AT5G17300|AT5G47370|AT5G07580|AT5G01810|AT5G06100|AT1G17440
GO:0009966	regulation of signal transduction	12 out of 1248 genes, 1%	84 out of 24961 genes, 0.3%	0.05	AT1G15100|AT5G03280|AT5G01810|AT5G06100|AT3G50500|AT3G16360|AT1G18075|AT3G45640|AT5G57050|AT1G17440|AT3G15730|AT1G52920
GO:0023051	regulation of signaling	12 out of 1248 genes, 1%	84 out of 24961 genes, 0.3%	0.05	AT1G15100|AT5G03280|AT5G01810|AT5G06100|AT3G50500|AT3G16360|AT1G18075|AT3G45640|AT5G57050|AT1G17440|AT3G15730|AT1G52920
GO:0005983	starch catabolic process	5 out of 1248 genes, 0.4%	15 out of 24961 genes, 0.1%	0.05	AT4G17090|AT3G23920|AT3G52180|AT2G40840|AT4G09020
DEGs downregulated only in WT
	Term	Observed Frequency	Expected Frequency	p-value	Genes
GO:0009225	nucleotide-sugar metabolic process	4 out of 259 genes, 1.5%	30 out of 24961 genes, 0.1%	0.03	AT5G59290|AT1G17890|AT1G63000|AT1G31070
GO:0009889	regulation of biosynthetic process	33 out of 259 genes, 12.7%	1715 out of 24961 genes, 6.9%	0.03	AT2G16910|AT5G17800|AT1G31050|AT2G02820|AT2G24681|AT2G18060|AT1G68360|AT1G35240|AT2G37000|AT2G02540|AT5G28650|AT5G37020|AT3G57670|AT5G11050|AT4G09450|AT5G42630|AT4G36160|AT5G48930|AT3G62610|AT3G61250|AT4G31610|AT5G28300|AT5G58280|AT3G17010|AT2G29660|AT1G52150|AT1G30330|AT4G13620|AT5G65640|AT5G25475|AT1G30650|AT4G00870|AT1G63020
GO:0010468	regulation of gene expression	36 out of 259 genes, 13.9%	1799 out of 24961 genes, 7.2%	0.03	AT2G16910|AT5G17800|AT1G31050|AT2G02820|AT2G24681|AT2G18060|AT1G68360|AT1G35240|AT2G37000|AT2G02540|AT5G28650|AT5G37020|AT3G57670|AT5G11050|AT5G04940|AT4G09450|AT5G42630|AT4G36160|AT3G62610|AT3G61250|AT4G31610|AT5G28300|AT5G58280|AT3G17010|AT2G29660|AT5G56030|AT1G52150|AT1G30330|AT4G13620|AT3G42670|AT5G65640|AT2G38325|AT5G25475|AT1G30650|AT4G00870|AT1G63020
GO:0010556	regulation of macromolecule biosynthetic process	32 out of 259 genes, 12.4%	1667 out of 24961 genes, 6.7%	0.03	AT2G16910|AT5G17800|AT1G31050|AT2G02820|AT2G24681|AT2G18060|AT1G68360|AT1G35240|AT2G37000|AT2G02540|AT5G28650|AT5G37020|AT3G57670|AT5G11050|AT4G09450|AT5G42630|AT4G36160|AT3G62610|AT3G61250|AT4G31610|AT5G28300|AT5G58280|AT3G17010|AT2G29660|AT1G52150|AT1G30330|AT4G13620|AT5G65640|AT5G25475|AT1G30650|AT4G00870|AT1G63020
GO:0019222	regulation of metabolic process	39 out of 259 genes, 15.1%	2085 out of 24961 genes, 8.4%	0.03	AT2G16910|AT5G17800|AT1G31050|AT2G02820|AT2G18060|AT1G35240|AT2G02540|AT5G37020|AT3G57670|AT5G11050|AT5G42630|AT4G36160|AT5G48930|AT5G58280|AT3G17010|AT5G56030|AT1G30330|AT1G75500|AT1G47260|AT5G65640|AT2G38325|AT1G30650|AT4G00870|AT2G24681|AT1G68360|AT2G37000|AT5G28650|AT5G04940|AT4G09450|AT3G62610|AT3G61250|AT4G31610|AT5G28300|AT2G29660|AT1G52150|AT4G13620|AT3G42670|AT5G25475|AT1G63020
GO:0031323	regulation of cellular metabolic process	35 out of 259 genes, 13.5%	1859 out of 24961 genes, 7.4%	0.03	AT2G16910|AT5G17800|AT1G31050|AT2G02820|AT2G24681|AT2G18060|AT1G68360|AT1G35240|AT2G37000|AT2G02540|AT5G28650|AT5G37020|AT3G57670|AT5G11050|AT4G09450|AT5G42630|AT4G36160|AT5G48930|AT3G62610|AT3G61250|AT4G31610|AT5G28300|AT5G58280|AT3G17010|AT2G29660|AT1G52150|AT1G30330|AT1G75500|AT4G13620|AT1G47260|AT5G65640|AT5G25475|AT1G30650|AT4G00870|AT1G63020
GO:0031326	regulation of cellular biosynthetic process	33 out of 259 genes, 12.7%	1710 out of 24961 genes, 6.9%	0.03	AT2G16910|AT5G17800|AT1G31050|AT2G02820|AT2G24681|AT2G18060|AT1G68360|AT1G35240|AT2G37000|AT2G02540|AT5G28650|AT5G37020|AT3G57670|AT5G11050|AT4G09450|AT5G42630|AT4G36160|AT5G48930|AT3G62610|AT3G61250|AT4G31610|AT5G28300|AT5G58280|AT3G17010|AT2G29660|AT1G52150|AT1G30330|AT4G13620|AT5G65640|AT5G25475|AT1G30650|AT4G00870|AT1G63020
GO:0045449	regulation of transcription	32 out of 259 genes, 12.4%	1621 out of 24961 genes, 6.5%	0.03	AT2G16910|AT5G17800|AT1G31050|AT2G02820|AT2G24681|AT2G18060|AT1G68360|AT1G35240|AT2G37000|AT2G02540|AT5G28650|AT5G37020|AT3G57670|AT5G11050|AT4G09450|AT5G42630|AT4G36160|AT3G62610|AT3G61250|AT4G31610|AT5G28300|AT5G58280|AT3G17010|AT2G29660|AT1G52150|AT1G30330|AT4G13620|AT5G65640|AT5G25475|AT1G30650|AT4G00870|AT1G63020
GO:0051171	regulation of nitrogen compound metabolic process	33 out of 259 genes, 12.7%	1717 out of 24961 genes, 6.9%	0.03	AT2G16910|AT5G17800|AT1G31050|AT2G02820|AT2G24681|AT2G18060|AT1G68360|AT1G35240|AT2G37000|AT2G02540|AT5G28650|AT5G37020|AT3G57670|AT5G11050|AT4G09450|AT5G42630|AT4G36160|AT3G62610|AT3G61250|AT4G31610|AT5G28300|AT5G58280|AT3G17010|AT2G29660|AT1G52150|AT1G30330|AT1G75500|AT4G13620|AT5G65640|AT5G25475|AT1G30650|AT4G00870|AT1G63020
GO:0060255	regulation of macromolecule metabolic process	36 out of 259 genes, 13.9%	1848 out of 24961 genes, 7.4%	0.03	AT2G16910|AT5G17800|AT1G31050|AT2G02820|AT2G24681|AT2G18060|AT1G68360|AT1G35240|AT2G37000|AT2G02540|AT5G28650|AT5G37020|AT3G57670|AT5G11050|AT5G04940|AT4G09450|AT5G42630|AT4G36160|AT3G62610|AT3G61250|AT4G31610|AT5G28300|AT5G58280|AT3G17010|AT2G29660|AT5G56030|AT1G52150|AT1G30330|AT4G13620|AT3G42670|AT5G65640|AT2G38325|AT5G25475|AT1G30650|AT4G00870|AT1G63020
GO:0080090	regulation of primary metabolic process	34 out of 259 genes, 13.1%	1795 out of 24961 genes, 7.2%	0.03	AT2G16910|AT5G17800|AT1G31050|AT2G02820|AT2G24681|AT2G18060|AT1G68360|AT1G35240|AT2G37000|AT2G02540|AT5G28650|AT5G37020|AT3G57670|AT5G11050|AT4G09450|AT5G42630|AT4G36160|AT5G48930|AT3G62610|AT3G61250|AT4G31610|AT5G28300|AT5G58280|AT3G17010|AT2G29660|AT1G52150|AT1G30330|AT1G75500|AT4G13620|AT5G65640|AT5G25475|AT1G30650|AT4G00870|AT1G63020
GO:2000112	regulation of cellular macromolecule biosynthetic process	32 out of 259 genes, 12.4%	1667 out of 24961 genes, 6.7%	0.03	AT2G16910|AT5G17800|AT1G31050|AT2G02820|AT2G24681|AT2G18060|AT1G68360|AT1G35240|AT2G37000|AT2G02540|AT5G28650|AT5G37020|AT3G57670|AT5G11050|AT4G09450|AT5G42630|AT4G36160|AT3G62610|AT3G61250|AT4G31610|AT5G28300|AT5G58280|AT3G17010|AT2G29660|AT1G52150|AT1G30330|AT4G13620|AT5G65640|AT5G25475|AT1G30650|AT4G00870|AT1G63020
GO:0019219	regulation of nucleobase, nucleoside, nucleotide and nucleic acid metabolic process	32 out of 259 genes, 12.4%	1696 out of 24961 genes, 6.8%	0.04	AT2G16910|AT5G17800|AT1G31050|AT2G02820|AT2G24681|AT2G18060|AT1G68360|AT1G35240|AT2G37000|AT2G02540|AT5G28650|AT5G37020|AT3G57670|AT5G11050|AT4G09450|AT5G42630|AT4G36160|AT3G62610|AT3G61250|AT4G31610|AT5G28300|AT5G58280|AT3G17010|AT2G29660|AT1G52150|AT1G30330|AT4G13620|AT5G65640|AT5G25475|AT1G30650|AT4G00870|AT1G63020
GO:0010584	pollen exine formation	3 out of 259 genes, 1.2%	17 out of 24961 genes, 0.1%	0.05	AT1G62940|AT4G34850|AT4G14080
DEGs downregulated only in ATG-knockouts
	Term	Observed Frequency	Expected Frequency	p-value	Genes
GO:0005982	starch metabolic process	11 out of 451 genes, 2.4%	34 out of 24961 genes, 0.1%	2.52e-07	AT5G17520|AT5G04360|AT5G64860|AT4G18240|AT1G11720|AT3G30720|AT4G15210|AT3G01510|AT2G21590|AT5G48300|AT5G03650
GO:0044264	cellular polysaccharide metabolic process	15 out of 451 genes, 3.3%	137 out of 24961 genes, 0.5%	4.13e-05	AT2G21590|AT5G03650|AT1G03310|AT5G17520|AT3G30720|AT4G15210|AT1G71990|AT3G01510|AT4G18240|AT1G11720|AT5G48300|AT1G26810|AT5G04360|AT5G64860|AT3G25140
GO:0005976	polysaccharide metabolic process	15 out of 451 genes, 3.3%	155 out of 24961 genes, 0.6%	0.000119	AT2G21590|AT5G03650|AT1G03310|AT5G17520|AT3G30720|AT4G15210|AT1G71990|AT3G01510|AT4G18240|AT1G11720|AT5G48300|AT1G26810|AT5G04360|AT5G64860|AT3G25140
GO:0006073	cellular glucan metabolic process	12 out of 451 genes, 2.7%	110 out of 24961 genes, 0.4%	0.000412	AT4G18240|AT1G11720|AT2G21590|AT5G48300|AT5G03650|AT1G03310|AT5G17520|AT5G04360|AT5G64860|AT3G30720|AT4G15210|AT3G01510
GO:0044042	glucan metabolic process	12 out of 451 genes, 2.7%	113 out of 24961 genes, 0.5%	0.000426	AT4G18240|AT1G11720|AT2G21590|AT5G48300|AT5G03650|AT1G03310|AT5G17520|AT5G04360|AT5G64860|AT3G30720|AT4G15210|AT3G01510
GO:0019252	starch biosynthetic process	5 out of 451 genes, 1.1%	10 out of 24961 genes, 0%	0.000651	AT1G11720|AT2G21590|AT5G04360|AT5G48300|AT3G30720
GO:0033692	cellular polysaccharide biosynthetic process	10 out of 451 genes, 2.2%	91 out of 24961 genes, 0.4%	0.0016	AT1G11720|AT2G21590|AT5G48300|AT5G03650|AT1G03310|AT1G26810|AT5G04360|AT3G30720|AT3G25140|AT1G71990
GO:0044262	cellular carbohydrate metabolic process	23 out of 451 genes, 5.1%	450 out of 24961 genes, 1.8%	0.00164	AT2G35840|AT2G21590|AT1G03310|AT4G17770|AT3G30720|AT1G71990|AT5G08030|AT1G11720|AT5G48300|AT5G64860|AT5G03650|AT5G17520|AT4G15210|AT3G01510|AT5G44520|AT4G18240|AT5G58330|AT5G24420|AT1G26810|AT5G04360|AT1G01090|AT3G25140|AT3G12780
GO:0000271	polysaccharide biosynthetic process	10 out of 451 genes, 2.2%	98 out of 24961 genes, 0.4%	0.00183	AT1G11720|AT2G21590|AT5G48300|AT5G03650|AT1G03310|AT1G26810|AT5G04360|AT3G30720|AT3G25140|AT1G71990
GO:0005975	carbohydrate metabolic process	34 out of 451 genes, 7.5%	842 out of 24961 genes, 3.4%	0.00183	AT2G35840|AT2G21590|AT1G02640|AT5G08030|AT1G11840|AT5G48300|AT5G03650|AT3G01510|AT4G18240|AT5G44520|AT1G45191|AT3G12780|AT3G52840|AT1G03310|AT4G17770|AT3G30720|AT1G71990|AT5G20330|AT1G11720|AT5G47780|AT2G01630|AT4G17180|AT5G64860|AT5G17520|AT1G70730|AT4G15210|AT5G58330|AT5G24420|AT1G26810|AT5G04360|AT1G01090|AT5G64380|AT1G60270|AT3G25140
GO:0005983	starch catabolic process	5 out of 451 genes, 1.1%	15 out of 24961 genes, 0.1%	0.00183	AT3G01510|AT5G17520|AT5G04360|AT5G64860|AT4G15210
GO:0009251	glucan catabolic process	5 out of 451 genes, 1.1%	16 out of 24961 genes, 0.1%	0.00202	AT3G01510|AT5G17520|AT5G04360|AT5G64860|AT4G15210
GO:0044247	cellular polysaccharide catabolic process	5 out of 451 genes, 1.1%	17 out of 24961 genes, 0.1%	0.00238	AT3G01510|AT5G17520|AT5G04360|AT5G64860|AT4G15210
GO:0034637	cellular carbohydrate biosynthetic process	12 out of 451 genes, 2.7%	178 out of 24961 genes, 0.7%	0.00929	AT2G35840|AT2G21590|AT5G03650|AT1G03310|AT4G17770|AT3G30720|AT1G71990|AT1G11720|AT5G48300|AT1G26810|AT5G04360|AT3G25140
GO:0044275	cellular carbohydrate catabolic process	9 out of 451 genes, 2%	101 out of 24961 genes, 0.4%	0.00929	AT5G58330|AT5G24420|AT5G17520|AT5G04360|AT1G01090|AT5G64860|AT4G15210|AT3G01510|AT3G12780
GO:0000272	polysaccharide catabolic process	5 out of 451 genes, 1.1%	26 out of 24961 genes, 0.1%	0.01	AT3G01510|AT5G17520|AT5G04360|AT5G64860|AT4G15210
GO:0015979	photosynthesis	8 out of 451 genes, 1.8%	83 out of 24961 genes, 0.3%	0.01	ATCG01100|AT4G22890|ATCG00350|AT3G05410|AT1G11750|AT1G77090|AT2G40100|AT4G30720
GO:0009250	glucan biosynthetic process	7 out of 451 genes, 1.6%	65 out of 24961 genes, 0.3%	0.01	AT1G11720|AT2G21590|AT5G48300|AT5G03650|AT1G03310|AT5G04360|AT3G30720
GO:0016052	carbohydrate catabolic process	9 out of 451 genes, 2%	110 out of 24961 genes, 0.4%	0.01	AT5G58330|AT5G24420|AT5G17520|AT5G04360|AT1G01090|AT5G64860|AT4G15210|AT3G01510|AT3G12780
GO:0009657	plastid organization	8 out of 451 genes, 1.8%	93 out of 24961 genes, 0.4%	0.02	AT5G65460|AT2G32480|AT2G39140|AT4G01800|AT5G17790|AT3G19720|AT1G11750|AT5G36170
GO:0016051	carbohydrate biosynthetic process	13 out of 451 genes, 2.9%	239 out of 24961 genes, 1%	0.03	AT2G35840|AT2G21590|AT5G03650|AT1G03310|AT4G17770|AT3G30720|AT1G71990|AT1G11720|AT5G47780|AT5G48300|AT1G26810|AT5G04360|AT3G25140
GO:0010109	regulation of photosynthesis	4 out of 451 genes, 0.9%	23 out of 24961 genes, 0.1%	0.05	AT5G42270|AT1G67840|AT3G15850|AT4G01800
DEGs downregulated only in ATG-overexpressors
	Term	Observed Frequency	Expected Frequency	p-value	Genes
GO:0009309	amine biosynthetic process	29 out of 1036 genes, 2.8%	182 out of 24961 genes, 0.7%	7.59e-06	AT1G48860|AT5G21060|AT3G03780|AT1G31180|AT4G24830|AT2G43100|AT5G57890|AT5G13280|AT3G18680|AT1G80560|AT1G70310|AT1G67990|AT4G39120|AT4G19710|AT5G60890|AT5G18930|AT2G39800|AT5G17920|AT5G10330|AT1G18640|AT3G10050|AT5G38530|AT5G15950|AT1G14810|AT2G29690|AT5G53460|AT3G58990|AT1G29900|AT3G58610
GO:0008652	cellular amino acid biosynthetic process	25 out of 1036 genes, 2.4%	163 out of 24961 genes, 0.7%	3.97e-05	AT1G48860|AT5G21060|AT3G03780|AT1G31180|AT4G24830|AT2G43100|AT5G57890|AT5G13280|AT3G18680|AT1G80560|AT4G39120|AT4G19710|AT5G60890|AT2G39800|AT5G17920|AT5G10330|AT1G18640|AT3G10050|AT5G38530|AT1G14810|AT2G29690|AT5G53460|AT3G58990|AT1G29900|AT3G58610
GO:0009308	amine metabolic process	44 out of 1036 genes, 4.2%	417 out of 24961 genes, 1.7%	3.97e-05	AT1G31180|AT1G74550|AT5G57890|AT1G79440|AT5G13280|AT1G70310|AT4G39120|AT4G19710|AT5G60890|AT1G74540|AT2G39800|AT5G17920|AT5G10330|AT5G20040|AT1G32470|AT1G18640|AT5G56970|AT5G38530|AT5G26710|AT3G58610|AT1G48860|AT5G21060|AT3G03780|AT5G64050|AT4G24830|AT3G17760|AT2G43100|AT3G18680|AT4G23590|AT1G80560|AT1G67990|AT5G18930|AT4G13890|AT5G62530|AT3G46100|AT3G10050|AT4G08870|AT5G15950|AT1G14810|AT2G29690…
GO:0044106	cellular amine metabolic process	41 out of 1036 genes, 4%	378 out of 24961 genes, 1.5%	3.97e-05	AT1G31180|AT1G74550|AT5G57890|AT1G79440|AT5G13280|AT1G70310|AT4G39120|AT4G19710|AT5G60890|AT1G74540|AT2G39800|AT5G17920|AT5G10330|AT1G32470|AT1G18640|AT5G38530|AT5G26710|AT3G58610|AT1G48860|AT5G21060|AT3G03780|AT5G64050|AT4G24830|AT3G17760|AT2G43100|AT3G18680|AT4G23590|AT1G80560|AT1G67990|AT5G18930|AT4G13890|AT5G62530|AT3G46100|AT3G10050|AT4G08870|AT5G15950|AT1G14810|AT2G29690|AT5G53460|AT3G58990…
GO:0044283	small molecule biosynthetic process	49 out of 1036 genes, 4.7%	555 out of 24961 genes, 2.2%	0.000535	AT1G31180|AT5G57890|AT5G13280|AT1G16350|AT4G39120|AT3G55010|AT5G60890|AT1G47578|AT1G57750|AT5G10330|AT1G18640|AT5G42740|AT3G58610|AT1G48860|AT5G21060|AT3G18680|AT1G36280|AT1G10700|AT4G22753|AT4G34720|AT5G53460|AT4G31050|AT3G47930|AT1G78570|AT5G61780|AT4G19710|AT5G38020|AT2G39800|AT5G17920|AT1G53500|AT3G57610|AT5G38530|AT5G50210|AT1G64200|AT3G02590|AT3G08560|AT4G18440|AT3G03780|AT4G24830|AT2G43100…
GO:0016053	organic acid biosynthetic process	35 out of 1036 genes, 3.4%	350 out of 24961 genes, 1.4%	0.000867	AT4G31050|AT1G31180|AT3G47930|AT5G57890|AT5G13280|AT5G61780|AT4G39120|AT4G19710|AT5G60890|AT1G47578|AT5G38020|AT1G57750|AT2G39800|AT5G17920|AT5G10330|AT1G18640|AT5G38530|AT3G02590|AT3G58610|AT1G48860|AT5G21060|AT3G03780|AT4G24830|AT2G43100|AT3G18680|AT1G32440|AT1G80560|AT4G13050|AT4G22753|AT3G10050|AT1G14810|AT2G29690|AT5G53460|AT3G58990|AT1G29900
GO:0044271	cellular nitrogen compound biosynthetic process	41 out of 1036 genes, 4%	445 out of 24961 genes, 1.8%	0.000867	AT1G31180|AT5G57890|AT5G13280|AT1G16350|AT1G70310|AT4G39120|AT3G55010|AT4G19710|AT5G60890|AT2G39800|AT5G17920|AT5G10330|AT3G16410|AT3G57610|AT1G18640|AT5G38530|AT5G50210|AT1G64200|AT3G58610|AT3G08560|AT1G48860|AT4G18440|AT5G21060|AT3G03780|AT4G24830|AT2G43100|AT3G18680|AT1G36280|AT1G80560|AT1G67990|AT5G18930|AT1G10700|AT3G57010|AT3G10050|AT5G15950|AT1G14810|AT2G29690|AT4G34720|AT5G53460|AT3G58990…
GO:0046394	carboxylic acid biosynthetic process	35 out of 1036 genes, 3.4%	350 out of 24961 genes, 1.4%	0.000867	AT4G31050|AT1G31180|AT3G47930|AT5G57890|AT5G13280|AT5G61780|AT4G39120|AT4G19710|AT5G60890|AT1G47578|AT5G38020|AT1G57750|AT2G39800|AT5G17920|AT5G10330|AT1G18640|AT5G38530|AT3G02590|AT3G58610|AT1G48860|AT5G21060|AT3G03780|AT4G24830|AT2G43100|AT3G18680|AT1G32440|AT1G80560|AT4G13050|AT4G22753|AT3G10050|AT1G14810|AT2G29690|AT5G53460|AT3G58990|AT1G29900
GO:0015979	photosynthesis	15 out of 1036 genes, 1.4%	83 out of 24961 genes, 0.3%	0.000984	AT1G29910|AT2G05100|AT3G61470|AT2G06520|AT2G30790|AT4G27600|AT1G31330|AT5G01530|AT1G76550|AT2G20260|AT5G08410|AT4G10340|AT1G29920|AT4G12800|AT1G03130
GO:0006520	cellular amino acid metabolic process	34 out of 1036 genes, 3.3%	346 out of 24961 genes, 1.4%	0.00125	AT1G31180|AT5G57890|AT1G79440|AT5G13280|AT4G39120|AT4G19710|AT5G60890|AT2G39800|AT5G17920|AT5G10330|AT1G32470|AT1G18640|AT5G38530|AT5G26710|AT3G58610|AT1G48860|AT5G21060|AT3G03780|AT5G64050|AT4G24830|AT3G17760|AT2G43100|AT3G18680|AT4G23590|AT1G80560|AT4G13890|AT5G62530|AT3G46100|AT3G10050|AT1G14810|AT2G29690|AT5G53460|AT3G58990|AT1G29900
GO:0044281	small molecule metabolic process	83 out of 1036 genes, 8%	1219 out of 24961 genes, 4.9%	0.00179	AT4G22756|AT5G57890|AT1G79440|AT5G13280|AT1G16350|AT4G39120|AT1G47578|AT1G57750|AT5G10330|AT5G42740|AT3G58610|AT5G21060|AT1G36280|AT4G23590|AT1G01600|AT5G13710|AT3G46100|AT3G25470|AT5G53460|AT4G16570|AT1G63710|AT3G47930|AT1G78570|AT5G61780|AT1G76090|AT5G38020|AT2G39800|AT5G17920|AT1G53500|AT1G32470|AT3G57610|AT5G38530|AT1G64200|AT3G02590|AT4G18440|AT3G03780|AT4G24830|AT1G32440|AT4G13050|AT4G31810…
GO:0034641	cellular nitrogen compound metabolic process	107 out of 1036 genes, 10.3%	1701 out of 24961 genes, 6.8%	0.00244	AT3G18524|AT5G57890|AT1G79440|AT5G13280|AT1G16350|AT4G39120|AT5G10330|AT3G16410|AT5G20040|AT3G58610|AT3G01313|AT5G21060|AT4G21590|AT5G23480|AT1G36280|AT4G23590|AT4G16265|AT2G43137|AT3G20780|AT5G18930|AT3G46100|AT1G08130|AT5G15390|AT2G19870|AT4G08870|AT5G53460|AT4G22910|AT1G74550|AT1G78570|AT1G80190|AT1G53690|AT1G60230|AT2G39800|AT5G17920|AT1G53500|AT4G25540|AT1G32470|AT3G57610|AT3G27865|AT5G38530…
GO:0006807	nitrogen compound metabolic process	110 out of 1036 genes, 10.6%	1765 out of 24961 genes, 7.1%	0.00248	AT3G18524|AT5G57890|AT1G79440|AT5G13280|AT1G16350|AT4G39120|AT5G10330|AT3G16410|AT5G20040|AT5G56970|AT3G58610|AT3G01313|AT5G21060|AT4G21590|AT5G23480|AT1G36280|AT4G23590|AT4G16265|AT2G43137|AT3G20780|AT5G18930|AT3G46100|AT1G08130|AT5G15390|AT2G19870|AT4G08870|AT5G53460|AT4G22910|AT1G74550|AT1G78570|AT1G80190|AT1G53690|AT1G60230|AT2G39800|AT5G17920|AT1G53500|AT4G25540|AT1G32470|AT3G57610|AT3G27865…
GO:0006595	polyamine metabolic process	7 out of 1036 genes, 0.7%	18 out of 24961 genes, 0.1%	0.00334	AT4G08870|AT5G15950|AT1G74550|AT1G70310|AT5G18930|AT1G67990|AT1G74540
GO:0006082	organic acid metabolic process	51 out of 1036 genes, 4.9%	673 out of 24961 genes, 2.7%	0.00408	AT1G31180|AT5G57890|AT1G79440|AT5G13280|AT4G39120|AT5G60890|AT1G47578|AT1G57750|AT5G10330|AT1G18640|AT5G42740|AT5G26710|AT3G58610|AT1G48860|AT5G21060|AT5G64050|AT3G17760|AT3G18680|AT4G23590|AT1G01600|AT3G46100|AT4G22753|AT5G53460|AT4G31050|AT1G63710|AT3G47930|AT5G61780|AT4G19710|AT5G38020|AT2G39800|AT5G17920|AT1G32470|AT5G38530|AT3G02590|AT3G03780|AT3G16950|AT4G24830|AT2G43100|AT3G03480|AT1G32440…
GO:0006576	cellular biogenic amine metabolic process	11 out of 1036 genes, 1.1%	56 out of 24961 genes, 0.2%	0.00408	AT1G70310|AT5G18930|AT1G67990|AT5G38530|AT4G08870|AT5G15950|AT2G29690|AT5G60890|AT1G74550|AT5G57890|AT1G74540
GO:0008216	spermidine metabolic process	5 out of 1036 genes, 0.5%	7 out of 24961 genes, 0%	0.00408	AT1G74540|AT5G15950|AT1G74550|AT1G70310|AT5G18930
GO:0019752	carboxylic acid metabolic process	51 out of 1036 genes, 4.9%	672 out of 24961 genes, 2.7%	0.00408	AT1G31180|AT5G57890|AT1G79440|AT5G13280|AT4G39120|AT5G60890|AT1G47578|AT1G57750|AT5G10330|AT1G18640|AT5G42740|AT5G26710|AT3G58610|AT1G48860|AT5G21060|AT5G64050|AT3G17760|AT3G18680|AT4G23590|AT1G01600|AT3G46100|AT4G22753|AT5G53460|AT4G31050|AT1G63710|AT3G47930|AT5G61780|AT4G19710|AT5G38020|AT2G39800|AT5G17920|AT1G32470|AT5G38530|AT3G02590|AT3G03780|AT3G16950|AT4G24830|AT2G43100|AT3G03480|AT1G32440…
GO:0043436	oxoacid metabolic process	51 out of 1036 genes, 4.9%	672 out of 24961 genes, 2.7%	0.00408	AT1G31180|AT5G57890|AT1G79440|AT5G13280|AT4G39120|AT5G60890|AT1G47578|AT1G57750|AT5G10330|AT1G18640|AT5G42740|AT5G26710|AT3G58610|AT1G48860|AT5G21060|AT5G64050|AT3G17760|AT3G18680|AT4G23590|AT1G01600|AT3G46100|AT4G22753|AT5G53460|AT4G31050|AT1G63710|AT3G47930|AT5G61780|AT4G19710|AT5G38020|AT2G39800|AT5G17920|AT1G32470|AT5G38530|AT3G02590|AT3G03780|AT3G16950|AT4G24830|AT2G43100|AT3G03480|AT1G32440…
GO:0009082	branched chain family amino acid biosynthetic process	6 out of 1036 genes, 0.6%	14 out of 24961 genes, 0.1%	0.00552	AT2G43100|AT1G31180|AT3G58610|AT3G10050|AT1G80560|AT3G58990
GO:0042180	cellular ketone metabolic process	51 out of 1036 genes, 4.9%	687 out of 24961 genes, 2.8%	0.00594	AT1G31180|AT5G57890|AT1G79440|AT5G13280|AT4G39120|AT5G60890|AT1G47578|AT1G57750|AT5G10330|AT1G18640|AT5G42740|AT5G26710|AT3G58610|AT1G48860|AT5G21060|AT5G64050|AT3G17760|AT3G18680|AT4G23590|AT1G01600|AT3G46100|AT4G22753|AT5G53460|AT4G31050|AT1G63710|AT3G47930|AT5G61780|AT4G19710|AT5G38020|AT2G39800|AT5G17920|AT1G32470|AT5G38530|AT3G02590|AT3G03780|AT3G16950|AT4G24830|AT2G43100|AT3G03480|AT1G32440…
GO:0019953	sexual reproduction	6 out of 1036 genes, 0.6%	16 out of 24961 genes, 0.1%	0.00902	AT1G75920|AT5G07530|AT5G07560|AT5G07510|AT5G07550|AT1G75910
GO:0003006	developmental process involved in reproduction	56 out of 1036 genes, 5.4%	806 out of 24961 genes, 3.2%	0.01	AT2G18650|AT1G72100|AT4G10560|AT1G21690|AT3G62980|AT5G01040|AT3G10670|AT4G32400|AT5G09750|AT5G10330|AT3G02570|AT3G07060|AT4G34940|AT1G43170|AT3G18715|AT1G69780|AT2G31340|AT5G64050|AT1G10510|AT3G51060|AT1G69180|AT1G32500|AT1G49510|AT5G50280|AT1G24590|AT1G67990|AT3G15540|AT5G21150|AT1G04635|AT5G13710|AT1G63930|AT3G18290|AT4G13610|AT3G05000|AT5G22370|AT2G17950|AT4G27330|AT1G01030|AT2G34590|AT1G53690…
GO:0010876	lipid localization	6 out of 1036 genes, 0.6%	18 out of 24961 genes, 0.1%	0.01	AT5G07530|AT5G51210|AT5G07600|AT5G07560|AT5G07510|AT5G07550
GO:0019915	lipid storage	6 out of 1036 genes, 0.6%	18 out of 24961 genes, 0.1%	0.01	AT5G07530|AT5G51210|AT5G07600|AT5G07560|AT5G07510|AT5G07550
GO:0042401	cellular biogenic amine biosynthetic process	8 out of 1036 genes, 0.8%	39 out of 24961 genes, 0.2%	0.02	AT1G70310|AT5G18930|AT1G67990|AT5G38530|AT5G15950|AT2G29690|AT5G60890|AT5G57890
GO:0044238	primary metabolic process	272 out of 1036 genes, 26.3%	5456 out of 24961 genes, 21.9%	0.03	AT3G52640|AT5G13280|AT5G50000|AT2G42990|AT4G21590|AT3G05140|AT4G23590|AT4G16265|AT2G31360|AT2G44120|AT2G19870|AT4G16570|AT3G25700|AT1G80190|AT1G29740|AT5G38020|AT1G60230|AT2G39800|AT1G32470|AT3G27865|AT5G38530|AT3G02590|AT3G03780|AT2G03760|AT1G14750|AT3G09200|AT5G62530|AT1G61590|AT2G29690|AT5G57130|AT1G63160|AT3G05790|AT3G19100|AT3G18680|AT1G08590|AT4G39010|AT5G66960|AT1G22015|AT4G19590|AT2G25220…
GO:0000154	rRNA modification	11 out of 1036 genes, 1.1%	76 out of 24961 genes, 0.3%	0.03	AT3G01313|AT2G43138|AT3G58196|AT5G10572|AT4G15258|AT3G13525|AT3G27865|AT1G19376|AT2G35384|AT2G43137|AT2G20722
GO:0008152	metabolic process	382 out of 1036 genes, 36.9%	8009 out of 24961 genes, 32.1%	0.03	AT3G52640|AT2G29300|AT5G13280|AT1G05250|AT5G50000|AT5G56970|AT2G42990|AT2G40890|AT4G21590|AT4G27600|AT3G05140|AT4G23590|AT4G16265|AT2G05100|AT2G31360|AT2G44120|AT2G19870|AT4G12800|AT4G16570|AT3G25700|AT3G47930|AT1G80190|AT1G29740|AT5G38020|AT1G60230|AT2G39800|AT3G61825|AT1G32470|AT3G27865|AT5G38530|AT3G02590|AT1G77670|AT3G03780|AT1G08380|AT2G03760|AT1G14750|AT3G09200|AT5G62530|AT1G61590|AT5G08410…
GO:0045454	cell redox homeostasis	13 out of 1036 genes, 1.3%	104 out of 24961 genes, 0.4%	0.03	AT3G21460|AT5G01420|AT4G15660|AT1G03020|AT2G30540|AT3G62950|AT5G61440|AT4G15680|AT4G15700|AT4G15670|AT5G03870|AT3G62930|AT4G15690
GO:0000003	reproduction	6 out of 1036 genes, 0.6%	23 out of 24961 genes, 0.1%	0.03	AT1G75920|AT5G07530|AT5G07560|AT5G07510|AT5G07550|AT1G75910
GO:0009098	leucine biosynthetic process	4 out of 1036 genes, 0.4%	9 out of 24961 genes, 0%	0.05	AT2G43100|AT1G31180|AT1G80560|AT3G58990
DEGs downregulated only in ATG-overexpressors and upregulated only in ATG-knockouts
	Term	Observed Frequency	Expected Frequency	p-value	Genes
GO:0009733	response to auxin stimulus	2 out of 4 genes, 50%	287 out of 24961 genes, 1.1%	0.01	AT5G54510|AT3G59900
GO:0010033	response to organic substance	3 out of 4 genes, 75%	1148 out of 24961 genes, 4.6%	0.01	AT3G59900|AT5G54510|AT2G03760
GO:0045927	positive regulation of growth	1 out of 4 genes, 25%	4 out of 24961 genes, 0%	0.01	AT3G59900
GO:0046622	positive regulation of organ growth	1 out of 4 genes, 25%	2 out of 24961 genes, 0%	0.01	AT3G59900
GO:0042221	response to chemical stimulus	3 out of 4 genes, 75%	1892 out of 24961 genes, 7.6%	0.01	AT3G59900|AT5G54510|AT2G03760
GO:0046620	regulation of organ growth	1 out of 4 genes, 25%	7 out of 24961 genes, 0%	0.01	AT3G59900
GO:0065008	regulation of biological quality	2 out of 4 genes, 50%	426 out of 24961 genes, 1.7%	0.01	AT5G54510|AT2G03760
GO:0016128	phytosteroid metabolic process	1 out of 4 genes, 25%	16 out of 24961 genes, 0.1%	0.02	AT2G03760
GO:0016131	brassinosteroid metabolic process	1 out of 4 genes, 25%	15 out of 24961 genes, 0.1%	0.02	AT2G03760
GO:0010252	auxin homeostasis	1 out of 4 genes, 25%	18 out of 24961 genes, 0.1%	0.02	AT5G54510
GO:0009734	auxin mediated signaling pathway	1 out of 4 genes, 25%	32 out of 24961 genes, 0.1%	0.02	AT5G54510
GO:0042127	regulation of cell proliferation	1 out of 4 genes, 25%	30 out of 24961 genes, 0.1%	0.02	AT3G59900
GO:0071365	cellular response to auxin stimulus	1 out of 4 genes, 25%	34 out of 24961 genes, 0.1%	0.02	AT5G54510
GO:0009725	response to hormone stimulus	2 out of 4 genes, 50%	849 out of 24961 genes, 3.4%	0.03	AT3G59900|AT5G54510
GO:0048638	regulation of developmental growth	1 out of 4 genes, 25%	43 out of 24961 genes, 0.2%	0.03	AT3G59900
GO:0009719	response to endogenous stimulus	2 out of 4 genes, 50%	920 out of 24961 genes, 3.7%	0.03	AT3G59900|AT5G54510
GO:0008202	steroid metabolic process	1 out of 4 genes, 25%	60 out of 24961 genes, 0.2%	0.03	AT2G03760
GO:0040008	regulation of growth	1 out of 4 genes, 25%	69 out of 24961 genes, 0.3%	0.03	AT3G59900
GO:0050896	response to stimulus	3 out of 4 genes, 75%	3689 out of 24961 genes, 14.8%	0.03	AT2G03760|AT3G59900|AT5G54510
GO:0065007	biological regulation	3 out of 4 genes, 75%	3661 out of 24961 genes, 14.7%	0.03	AT2G03760|AT3G59900|AT5G54510
GO:0042445	hormone metabolic process	1 out of 4 genes, 25%	78 out of 24961 genes, 0.3%	0.03	AT2G03760

## Sheet: All filtered gene IDs
WT				atg5 and atg7 knockouts				ATG5 and ATG7 overexpressors
Upregulated genes	Genes showing no change in expression	Downregulated genes		Upregulated genes	Genes showing no change in expression	Downregulated genes		Upregulated genes	Genes showing no change in expression	Downregulated genes
At4g00970	At5g40270	At4g00755		At4g15280	At5g48660	At4g00755		At3g43670	At5g06350	At5g57123
At3g07700	At5g47940	At5g52620		At2g29350	At5g47940	At5g52100		At3g07700	At5g47940	At4g18470
At3g46700	At1g53850	At5g57123		At1g35230	At5g53060	At5g16390		At3g46700	At3g06483	At2g36885
At1g16730	At3g43670	At4g11680		At5g19880	At4g00970	At1g09470		At5g08210	At2g44710	At5g19390
At5g18490	At3g06483	At1g09470		At5g12890	At4g11380	At2g36885		At5g18490	At4g11380	At4g13600
At4g38932	At5g08210	At5g16390		At5g18110	At3g23310	At5g19390		At2g33460	At5g03440	At1g71866
At1g80310	At5g19390	At5g52100		At2g39420	At2g45620	AtCg00180		At2g29350	At1g28310	At2g40390
At1g14120	AtCg00180	At2g36885		At4g26120	At1g73490	At2g15290		At5g12890	At5g20520	At5g45920
At3g26320	At1g02840	At5g64501		At2g18721	At5g20520	At5g45920		At1g25054	At1g17070	At3g62820
At5g19880	At2g45620	At1g71866		At4g22820	At3g49430	At3g62820		At5g18110	At3g49430	At5g56850
At5g12890	At5g20520	At2g15290		At5g01732	At1g03750	At1g63310		At4g26120	At1g15260	At2g41150
At2g10980	At3g49430	At5g62580		At1g30160	At5g24840	At1g18060		At1g03750	At4g36195	At1g47580
At2g39420	At1g27070	At1g63310		At5g09978	At5g01430	At5g56850		At2g07042	At2g18910	At1g31173
At4g27470	At5g18110	At1g18060		At3g55560	At5g23290	At4g23670		At4g25707	At2g25930	At4g21630
At4g26120	At2g18910	At3g62820		At1g80110	At3g23640	At3g05130		At4g22820	At3g54360	At1g04457
At1g31750	At2g25930	At5g04200		At1g64660	At5g15810	At1g31850		At1g74660	At3g26600	At3g13120
At1g27590	At3g54360	At5g56850		At4g23280	At3g12550	At2g35410		At1g52855	At5g16260	At3g08030
At2g07042	At2g46100	At1g31850		At3g51910	At2g31530	At1g55330		At5g01732	At5g01430	At1g15175
At4g22820	At5g16260	At2g35410		At1g52565	At3g16480	At3g03840		At3g02832	At5g36240	At3g52630
At1g74660	At5g44510	At3g03840		At5g27610	At1g59560	At1g47580		At5g02040	At5g23290	At4g30980
At1g09740	At5g01430	At4g39860		At1g66725	At3g61860	At4g21630		At1g30160	At1g63970	At2g07743
At3g02832	At3g12550	At4g21630		At1g53820	At1g78910	At1g11740		At5g09978	At5g04460	At3g03980
At5g02040	At2g31980	At1g04457		At3g25610	At5g27150	At1g04457		At3g55560	At1g56690	At3g18070
At3g45820	At5g44710	At3g11170		At4g28170	At3g55070	At1g15260		At4g28005	At3g12550	At3g08980
At3g23640	At2g45330	At5g64980		At4g08230	At1g22620	At3g13120		At2g02060	At5g44710	At2g35480
At2g30985	At1g66530	At3g13120		At3g46110	At3g62870	At3g59110		At5g27610	At2g45330	At4g02300
At2g23100	At1g72290	At3g59110		At4g15230	At3g56740	At3g08030		At3g56800	At1g66530	At3g51220
At1g30160	At3g23100	At3g08030		At2g29750	At1g18180	At1g15175		At1g53820	At5g11350	At1g52300
At4g38550	At3g47300	At1g15175		At4g38560	At5g18040	At4g30980		At2g42280	At3g49870	At1g06190
At3g55560	At1g52300	At3g52630		At1g28480	At1g09794	At2g30170		At5g35601	At3g53640	At2g33620
At1g80110	At3g16480	At2g42710		At2g35000	At3g04680	At1g76892		At3g17020	At3g47300	At5g37300
At1g75440	At5g58595	At3g52561		At4g16960	At2g03390	At5g63100		At4g38560	At3g21010	At5g27680
At3g52250	At3g61860	At2g30170		At4g20260	At2g40300	At2g34170		At5g10380	At3g20720	At5g15720
At4g18530	At3g13320	At1g76892		At2g39650	At1g74250	At1g54180		At1g28480	At2g31530	At3g58650
At5g60300	At5g12850	At2g34170		At1g30850	At1g22020	At3g03980		At2g14405	At1g78480	At2g25220
At2g07825	At1g78910	At1g54180		At1g47480	At2g31305	At3g06410		At4g16960	At2g38440	At3g12970
At2g02060	At1g09590	At3g03980		At4g39670	At3g22530	At1g74160		At1g28320	At1g59560	At5g44340
At5g27360	At3g18100	At5g23535		At4g13860	At2g44760	At3g20640		At3g01430	At3g61860	At5g57370
At3g51910	At1g22620	At3g06410		At2g03450	At2g01710	At3g26760		At1g13195	At5g12850	At3g14350
At4g24310	At5g42300	At1g74160		At2g29170	At1g56000	At3g59480		At1g20460	At1g78910	At4g22860
At1g53820	At3g62870	At3g20640		At1g68440	At5g57370	At3g51220		At2g29170	At3g04450	At5g58480
At2g42280	At5g32440	At3g26760		At4g29050	At5g08530	At3g08630		At4g39090	At1g22620	At3g53530
At3g25610	At3g56740	At3g59480		At3g28540	At4g33945	At4g12730		At4g29050	At1g09794	At1g22170
At4g28170	At5g27610	At3g08630		At1g27300	At1g13195	At4g26660		At2g30580	At3g55000	At3g18050
At3g46110	At5g18040	At3g44330		At2g30580	At3g53930	At5g02890		At1g25430	At3g04680	At2g22140
At1g61890	At3g28715	At5g43250		At1g08050	At1g55680	At1g71790		At1g03940	At2g22100	At5g50175
At3g17020	At3g55000	At3g54390		At3g30840	At1g31910	At3g58650		At1g76640	At1g45050	AtCg00800
At2g29750	At3g04680	At1g06190		At1g66690	At5g43940	At4g11450		At1g74410	At5g03740	At1g02970
At5g65870	At1g45050	At4g29410		At2g44840	At1g08640	At1g50575		At1g61180	At4g18400	At4g12880
At1g07530	At5g03740	At3g56220		At5g07010	At1g30440	At3g57040		At1g32530	At4g14300	At4g31590
At2g14405	At3g11530	At1g18180		At5g24210	At4g18130	At4g36280		At5g38030	At3g11530	At5g51850
At1g03200	At2g40300	At1g76800		At1g24140	At4g05000	At3g52840		At2g37478	AtCg00250	At5g35630
At4g26490	At1g74250	At3g17160		At5g03210	At3g12750	At3g14350		At5g20180	At4g00290	At2g04160
At2g15040	At5g09410	At3g15030		At3g57230	At3g02980	At4g22860		At2g44750	At1g74250	At4g17540
At4g16960	At1g09700	At2g33620		At2g46680	At1g06220	At3g56650		At1g24140	At5g07730	At4g01690
At4g20260	At4g02425	At5g37300		At3g07730	At1g61180	At5g58480		At3g54500	At2g44760	At1g77138
At5g38550	At5g46340	At5g27680		At3g60420	At2g17730	At3g53530		At1g11210	At5g66760	At5g66960
At1g47480	At2g39580	At4g32000		At2g39030	At5g54640	At3g06880		At4g24910	At1g42440	At2g46140
At1g28320	At2g01710	At5g02890		At1g51830	At1g20160	At1g22170		At5g56180	At2g01710	At3g09210
At4g13860	At1g56000	At1g71790		At4g03290	At3g24520	At3g18050		At5g03210	At5g08530	At5g38290
At3g01430	At5g57370	At4g20325		At3g45577	At2g22250	At2g22140		At2g46680	At3g52840	At5g18930
At5g44005	At5g08530	At5g63087		At4g10510	At4g34215	At3g19960		At4g23990	At4g33945	At3g58196
At4g27020	At3g52840	At4g11450		At1g67265	At4g31140	AtCg00800		At5g09690	At5g39960	At2g46740
At1g20460	At1g03360	At3g12970		At3g09490	At3g20630	At4g31590		At1g73440	At3g11770	At3g10180
At5g17420	At5g61228	At1g50575		At5g22270	At5g54110	At3g23840		At3g19240	At2g36240	At5g07130
At2g03450	At5g39960	At3g57040		At3g61270	At5g45010	At5g54180		At3g07730	At4g38920	At5g59850
At2g29170	At4g26010	At1g47260		At2g42950	At5g26749	At5g51850		At2g39030	At3g21865	At3g05180
At5g56100	At1g13195	At5g44340		At1g61540	At5g09690	At5g35630		At1g12810	At5g49760	At5g62890
At4g39090	At3g19960	At3g14350		At1g49390	At3g19240	At4g02800		At5g46060	At4g14510	At2g22250
At5g66670	At1g54080	At3g56650		At5g61370	At1g50670	At5g47440		At5g01542	At1g54080	At4g34250
At4g29050	At1g31910	At3g06880		At5g10946	At1g10390	At4g17540		At4g10510	At1g31910	At1g41880
At3g28540	At5g27650	At5g58480		At1g26970	At2g24580	At4g01690		At5g26270	At1g08640	At3g07290
At1g27300	At1g08640	At3g53530		At2g26390	At3g60070	At2g45470		At5g56250	At3g29160	At3g03702
At2g37520	At5g08490	At1g22170		At5g01900	At4g02350	At1g50710		At5g19470	At5g38590	At5g23840
At2g07689	At4g16060	At3g18050		At1g68940	At3g15420	At3g09210		At2g02240	At5g35680	At4g37660
At1g25430	At2g31955	At3g62530		At5g24640	At5g63050	At5g38290		At1g67265	AtCg00470	At4g36620
At5g37670	At3g53120	At2g22140		At3g16860	At1g54630	At5g14790		At5g22270	At1g30450	At1g35510
At1g66690	At2g30580	At5g47170		At3g61990	At2g16090	At5g58700		At1g56150	At1g03100	At1g75790
At5g07010	At5g65274	At1g02970		At3g47540	At5g17280	At5g42070		At3g61270	At3g53120	At5g06390
At1g69940	At3g09210	At4g12880		At3g13500	At2g27480	At3g05180		At5g61370	At5g65274	At1g08000
At1g11670	At2g40660	At3g23840		At2g04440	At5g65990	At2g44050		At2g13760	At1g62610	At3g63430
At1g74410	At2g37680	At4g31590		At5g42900	At5g17240	At5g62890		At1g32230	At2g40660	At1g29460
At1g32530	At4g05000	At5g54180		At3g61930	At1g56150	At4g34250		At2g35950	At1g80020	At3g50110
At5g48070	At3g02980	At5g51850		At1g05920	At5g63910	At3g01980		At2g26390	At1g30825	At1g13270
At1g01550	At1g06220	At2g04160		At3g56440	At5g27490	At1g64690		At3g61990	At4g18130	At3g14220
At2g44750	At1g61180	At4g17540		At1g33860	At3g54366	At3g03702		At1g56650	At2g37680	At4g16265
At2g30660	At5g20180	At4g01690		At4g17215	At4g33650	At3g59200		At1g65800	At3g02980	At4g26790
At1g24140	At4g31140	At2g45470		At3g23240	At1g13270	At5g24065		At1g52870	At1g06220	At1g19371
At3g54500	At1g47860	At1g30440		At3g50810	At4g25370	At4g36620		At4g35060	At2g17730	At1g13140
At1g11210	At5g38150	At1g50710		At4g35060	At1g33265	At1g47740		At4g33890	At5g54640	At4g39200
At5g56180	At1g64690	At1g18810		At1g23850	At5g67240	At4g35290		At4g12070	At4g29120	At3g18800
At5g03210	At1g27700	At5g38290		At2g24940	At4g39200	At5g61040		At1g21065	At4g34215	At2g33640
At2g46680	At1g50670	At5g14790		At2g35733	At1g13580	At3g18110		At2g35733	At3g20630	At5g04970
At3g19240	At1g10390	At4g17920		At3g45730	At5g13300	At5g58330		At1g32870	At5g62030	At1g66050
At3g07730	At3g55140	At5g58700		At3g26830	At1g79880	At3g48460		At1g76960	At4g12670	At5g52520
At2g39030	At3g52050	At5g62170		At5g57900	At3g56190	At3g22415		At3g26180	At5g38150	At1g23100
At4g03290	At4g37660	At5g59850		At2g35550	At3g55740	At1g29460		At2g35550	At5g54110	At1g04920
At3g45577	At3g27740	At2g44050		At2g23850	At3g21610	At3g50110		At4g28400	At5g45010	At5g63180
At3g47570	At1g64140	At3g05180		At2g38830	At5g63860	At3g14220		At2g38830	At5g26749	At2g36660
At1g53903	At1g35510	At5g62890		At2g28110	At3g05010	At2g35660		At2g28110	At5g47630	At1g01030
At5g01542	At1g29030	At2g22250		At3g20910	At5g52520	At1g20950		At3g20910	At4g15930	At2g28410
At4g10510	At2g30410	At3g01980		At3g07195	At1g08220	At4g26790		At3g07195	At1g50670	At4g36530
At3g19710	At1g16210	At4g34215		At1g19180	At3g13560	At1g19371		At5g26920	At1g67330	At1g33810
At4g36052	At3g57410	At4g34250		At5g26920	At5g46920	At3g18800		At1g76760	At3g60070	At1g14190
At1g67265	At5g56250	At1g41880		At1g76760	At4g22380	At4g01575		At2g32830	At3g52050	At3g03200
At3g18370	At2g27480	At3g03702		At5g62020	At1g52520	At1g26945		At5g62020	At3g24010	At3g04980
At1g56150	At1g28870	At1g22220		At5g44480	At4g24020	At1g61575		At2g37770	At1g54630	At4g35250
At3g54366	At4g33650	At1g54120		At1g65980	At1g66340	At1g66050		At3g58490	At1g29030	At1g32440
At3g61270	At3g42950	At5g23840		At2g24945	At4g39150	At4g18810		At5g66052	At4g35290	At3g18290
At3g14830	At1g70490	At3g59200		At5g20250	At3g57290	At4g15560		At1g65980	At2g16090	At2g40205
At1g49390	At5g65180	At2g37070		At4g18880	At1g61040	At1g45130		At1g15010	At1g16210	At1g72141
At5g47710	At4g25370	At5g24065		At5g49690	At5g59770	At2g43800		At5g15330	At4g16490	At5g48460
At2g13760	At4g39200	At1g47740		At4g04490	At3g60590	At5g63180		At2g24945	At5g56250	At3g17640
At5g10946	At3g61111	At1g75790		At5g20550	At5g22950	At4g38840		At4g39260	At4g39925	At2g25840
At1g32230	At3g25400	At3g18110		At1g71390	At4g35860	At2g28410		At4g16000	At2g27480	At3g29320
At2g35950	At2g03380	At1g09200		At1g66090	At1g63770	At1g29070		At1g72890	At2g06000	At3g03130
At5g01900	At3g02350	At4g00490		At5g62480	At5g03406	At1g49130		At4g18880	At1g28870	At5g01590
At1g68940	At1g79880	At3g48460		At3g20600	At4g10140	At1g77490		At4g04490	At5g65990	At5g49910
At3g61990	At3g56190	At5g06390		At5g59780	At3g07190	At5g04890		At1g21410	At3g15120	At5g07870
At2g40080	At3g16785	At1g08000		At4g18360	At3g50520	At1g80850		At2g34720	At1g72330	At1g33610
At1g67910	At1g24265	At3g63430		At2g18170	At4g06598	At5g44670		At4g12490	At4g33650	At2g16750
At5g25560	At4g14342	At1g29460		At1g05675	At5g15330	At4g36530		At4g00355	At1g01860	At5g20635
At1g65800	At3g55740	At1g19150		At5g46950	At1g76010	At1g33810		At5g08335	At4g00560	At3g02180
At1g33860	At5g13810	At3g50110		At5g52730	At4g14905	At1g14190		At2g28910	At4g25370	At4g15480
At5g46450	At3g03780	At5g07540		At4g27260	At1g76130	At4g35250		At1g66090	At1g04690	At3g53320
At3g23240	At3g51040	At3g14220		At4g23210	At1g71170	At3g27830		At5g52550	At5g67240	At5g37010
At3g50810	At4g28020	At1g20950		At3g26510	At1g17520	At1g02205		At1g44100	At3g25400	At1g75690
At4g12070	At2g46520	At4g26790		At2g38340	At2g32950	At2g14520		At4g05130	At5g40870	At2g31170
At1g23850	At5g04780	At1g13140		At1g08320	At3g08505	At3g01572		At3g08840	At3g02350	At2g46910
At2g24940	At4g33890	At3g18800		At5g60590	At2g05830	At3g25855		At5g58980	At5g46190	At2g43360
At2g47550	At4g22380	At4g01575		At5g08240	At1g07250	At5g48460		At5g17550	At3g22960	At5g49560
At4g14465	At3g15970	At1g13580		At3g25882	At5g07842	At3g17640		At5g11680	At3g56190	At3g14395
At1g76960	At1g52520	At1g63640		At3g22060	At1g05830	At2g25840		At3g26612	At4g21520	At5g55180
At4g14990	At1g21065	At5g13960		At2g31030	At2g41090	At2g20680		At4g27260	At4g14342	At5g16000
At3g45730	At4g10767	At3g59040		At2g46270	At3g49000	At3g29320		At4g23210	At3g55740	At5g13410
At3g26180	At1g66340	At1g80730		At1g73260	At3g18430	At3g03130		At3g26510	At3g58830	At1g73620
At1g53170	At2g35733	At4g38860		At5g22380	At3g09100	At5g01590		At2g38340	At3g51040	At1g16330
At5g57900	At1g33810	At2g19600		At4g20000	At2g18600	At1g30530		At1g30240	At4g28020	At4g23770
At2g35550	At3g57290	At1g03440		At4g21680	At3g25910	At2g16750		At4g35295	At2g46520	At4g29200
At3g51880	At3g14270	At4g15560		At2g28500	At3g03270	At5g20635		At4g25000	At4g19060	At3g25700
At5g06860	At5g66055	At5g52520		At5g39050	At3g59770	At5g65730		At4g40010	At4g35910	At3g17340
At3g01100	At3g60590	At1g23100		At2g36270	At1g07220	At3g02180		At4g11570	At1g13910	At4g16141
At2g28110	At1g60880	At1g45130		At1g75170	At5g61310	At5g17660		At2g07799	At5g46920	At3g10405
At1g19180	At1g09020	At2g43800		At1g11260	At4g30480	At5g02370		At3g25780	At1g53510	At1g68870
At5g26920	At5g45260	At3g13560		At2g17690	At3g16630	At5g17710		At5g06530	At4g22380	At2g28210
At4g20820	At4g35860	At5g63180		At5g27920	At1g75510	At1g50280		At4g34120	At3g15970	At1g80640
At5g50260	At4g14930	At2g36660		At5g01250	At3g60410	At5g37010		At1g63800	At1g52520	At1g48280
At1g76760	At1g65980	At2g28410		At5g64810	At5g43500	At1g75690		At4g08900	At1g66340	At3g25230
At2g32830	At4g06598	At1g29070		At2g34580	At4g26780	At3g28130		At3g15740	At3g57290	At2g23530
At5g62020	At3g26618	At1g49640		At2g30750	At5g18362	At2g34850		At2g01372	At1g61040	At5g56590
At5g44480	At3g48820	At4g33760		At1g51910	At4g20850	At2g31170		At4g26220	At5g27540	At1g16022
At4g32640	At1g76010	At2g19360		At3g01990	At3g11280	At3g59550		At4g25520	At1g53170	At1g63930
At2g37770	At5g17660	At1g77490		At1g60740	At3g17340	At2g46910		At5g43860	At2g04540	At4g17000
At3g58490	At1g71170	At5g04890		At3g28210	At2g24570	At2g43360		At5g22380	At3g60590	At1g65010
At3g44042	At2g26240	At1g80850		At2g18680	At2g02970	At3g14395		At1g74450	At1g68760	At4g34360
At3g10260	At5g56780	At1g76100		At1g11175	At1g74800	At1g29840		At4g20000	At2g11983	At1g35200
At5g15330	At2g46505	At5g15220		At5g26731	At1g15880	At4g01800		At1g78265	At4g19865	At3g45610
At3g05165	At5g56950	At1g14190		At4g27300	At1g73670	At1g22330		At5g59050	At1g27840	At2g32750
At2g24945	At5g07842	At4g35250		At1g80820	At3g54670	At5g55180		At5g40520	At4g35860	At1g20130
At4g39260	At3g44530	At2g40205		At5g64120	At4g14830	At5g46530		At5g40450	At1g63770	At5g51600
At1g77760	At2g46910	At3g27830		At3g14470	At4g08900	At5g16000		At5g39050	At3g21760	At1g30690
At5g06370	At3g18430	At1g02205		At2g43580	At1g48280	At5g03510		At2g36270	At3g04090	At3g17580
At2g43010	At4g01800	At5g48460		At1g01670	At5g16650	At5g43745		At1g67890	At2g48000	At1g55260
At4g16000	At2g43970	At5g15320		At1g53635	AtCg01050	At3g01950		At5g23240	At1g75860	At1g74540
At1g72890	At4g20400	At2g20680		At3g56030	At5g58290	At5g13410		At5g01250	At5g03406	At5g60150
At4g18880	At4g02370	At3g17640		At2g18950	At2g33370	At1g16330		At5g58782	At1g59660	At1g18440
At4g04955	At5g66570	At2g25840		At1g77280	At1g78265	At4g13560		At5g66110	At4g32640	At1g20340
At4g25110	At3g09100	At5g01590		At1g63350	At4g32300	At1g14350		At1g28620	At4g10140	At3g50685
At3g17690	At5g16220	At3g50520		At1g11300	At1g23180	At1g08080		At4g26950	At4g06598	At4g30180
At2g21490	At2g18600	At1g47290		At2g17570	At4g37000	At5g19760		At3g28210	At3g26618	At3g51870
At1g14600	At3g25910	At5g49910		At1g51640	At4g27180	At1g47900		At1g11175	At1g76010	At1g26780
At4g04490	At1g15780	At5g07870		At4g08555	At3g11290	At4g33490		At4g14790	At5g26210	At5g45490
At5g20550	At5g43745	At2g16750		At2g23790	At3g27390	At5g50820		At3g05932	At5g10780	At3g54250
At2g34730	At4g01710	At5g20635		At1g65520	At5g45300	At3g10405		AtMg00730	At2g34850	At3g47830
At2g28840	At3g59770	At3g02180		At5g39180	At5g06560	At1g68870		At2g38500	At2g46505	At4g19120
At4g00355	At4g34890	At4g15480		At1g51760	At5g03455	At1g80640		At4g14548	At2g05830	At3g63510
At2g27180	At2g26470	At5g02370		At4g09110	At3g13440	At1g21810		At4g35500	At5g56950	At1g76310
At2g36320	At2g07721	At3g53320		At1g11080	At3g49810	At5g27000		At3g46970	At1g04295	At5g62070
At5g08335	At4g13560	At1g50280		At5g52640	At3g27870	At2g43120		At5g27980	At3g44530	At2g32500
At2g28910	At3g16630	At5g17710		At2g15780	At5g14600	At2g21860		At4g13820	At3g09570	At3g44990
At2g33390	At5g19760	At5g37010		At3g09010	At3g55020	At5g37000		At2g04190	At2g30270	At3g22120
At5g62480	At1g18580	At1g75690		At5g59220	At3g26020	At1g05065		At1g66200	At4g01800	At1g49650
At1g74190	At4g10050	At3g28130		At4g16190	At3g06660	At4g17000		At4g27830	At3g47060	At3g03480
At4g05130	At1g54320	At2g31170		At1g12290	At1g70190	At5g44650		At4g02860	At3g09100	At3g52380
At2g26020	At5g11680	At3g59550		At4g34680	At4g11260	At1g65010		At3g56030	At5g16220	At1g15550
At5g59780	At4g26780	At3g24660		At2g18780	At1g25350	At1g12900		At3g23440	At3g25910	At3g18900
At3g08840	At3g42640	At2g43360		At1g69810	At4g26950	At5g62700		At1g76690	At4g32470	At4g28650
At5g58980	At5g08590	At4g01630		At5g53048	At3g51870	At4g13200		At1g63350	At4g01710	At1g70710
At4g18360	At5g18362	At3g55280		At5g12420	At3g05590	At3g45610		At4g14020	At3g48800	At1g06360
At2g18170	At1g53400	At5g04130		At5g44580	At1g03560	At2g32750		At2g17570	At3g15390	At5g48490
At1g05675	At1g01510	At3g56330		At3g28490	At4g14790	At3g26050		At2g23790	At1g14350	At5g20720
At1g77240	At2g44980	At5g55180		At1g01725	At3g05932	At3g17580		At1g65520	At1g01695	At5g19221
At5g17550	At1g79010	At5g16000		At2g47140	At5g18920	At2g01110		At2g45500	At3g23160	At3g07470
At3g26612	At4g19450	At5g13410		At5g57010	At2g33845	At1g55260		At5g49280	At5g19760	At3g30180
At1g77400	At1g26460	At4g23770		At2g19570	At2g14635	At1g32860		At2g42890	At3g60410	At3g51490
At1g34300	At5g04540	At1g14350		At1g07900	At1g61790	At2g02770		At5g39180	At5g53480	At2g25900
At4g27260	At2g02970	At2g02820		At5g40212	At1g50000	At3g43540		At5g39030	At5g44150	At1g80190
At4g23210	At5g13560	At1g08080		At3g03870	At3g20550	At1g18440		At4g21580	At1g78800	At1g16400
At4g17250	At4g40010	At4g17300		At5g58940	At4g23180	At3g50685		At5g61010	At1g18580	At5g20070
At3g26510	At1g74800	At3g63130		At3g19660	At5g10270	At3g46550		At5g14565	At4g26300	At4g12700
At2g38340	At1g15880	At2g02150		At3g11570	At1g55170	At1g26230		At1g22770	At5g43500	At1g79820
At3g58340	At5g58140	At1g47900		At4g22950	At1g02500	At5g45490		At1g14650	At4g26780	At1g14630
At4g02005	At1g73670	At1g29970		At1g51870	At5g65685	At3g54250		At1g58130	At3g42640	At3g13520
At1g30240	At3g21070	At3g17340		At2g36080	At3g02610	At3g45230		At5g52640	At5g39990	At2g33205
At3g15200	At3g63070	At4g13410		At5g52250	At5g20890	At4g19120		At1g55420	At3g61020	At5g21920
At4g25000	At2g45730	At2g32765		At4g28088	At1g20580	At3g63510		At1g27100	At1g79010	At1g28010
At3g25780	At3g05420	At3g55700		At4g16820	At3g23440	At2g24440		At5g53350	At5g55620	At5g38430
At5g08240	At5g16650	At4g16141		At3g23560	At3g62510	At5g55230		At1g21326	At5g04540	At4g39040
At5g06530	At4g31985	At3g08750		At2g14580	At5g19990	At3g44990		At1g17450	At5g60590	At1g80280
At4g36000	At4g25520	At3g10405		At5g11920	At1g12850	At1g49650		At4g24450	At3g58040	At4g24780
At4g34120	At2g47110	At1g04150		At2g17430	At1g73020	At4g20230		At4g34680	At3g14420	At1g29520
At1g63800	At4g30100	At4g17260		At1g72680	At2g47310	At3g52380		At3g54850	At5g59470	At3g63240
At3g15740	At2g33370	At2g37590		At4g37608	At1g26640	At5g13730		At2g18780	At4g11570	At1g29980
At1g58120	At1g23180	At3g59510		At3g07970	At1g15220	At5g66470		At1g69810	At3g08550	At3g13750
At4g26220	At4g35410	At1g80640		At2g40004	At3g09850	At2g39140		At2g20630	At1g74800	At1g23965
At2g31030	At5g02680	At1g48280		At1g02440	At3g18740	At1g06360		At5g12420	At1g15880	At1g01120
At2g46270	At5g03455	At1g21810		At4g11000	At3g05700	At5g20450		At5g44580	At1g73670	At3g12080
At1g74450	At3g13440	At1g75060		At2g29490	At3g07910	At4g01310		AtMg01240	At1g20410	At1g80720
At1g72510	At5g63960	At5g56590		At4g37290	At1g43890	At3g63490		At1g01725	AtCg00080	At4g25830
At4g20000	At3g60957	At1g16022		At1g69930	At1g14850	At5g48490		At5g58940	At2g45730	At4g34610
At2g17036	At2g41740	At2g43120		At2g37710	At5g49210	At4g31780		At3g19660	At2g34585	At5g13740
At2g13430	At3g28950	At5g27000		At3g20100	At1g06380	At4g18970		At4g22950	At1g58220	At3g05727
At5g40450	At5g08290	At1g52070		At3g61198	At4g19190	At5g65470		At2g36080	At4g32175	At4g34400
At5g39050	At2g27100	At5g37000		At3g04000	At3g23390	At1g51100		At3g22620	AtCg01050	At2g25080
At5g06560	At3g55020	At3g02560		At2g35930	At1g80460	At5g41890		At1g01380	At4g30100	At1g18120
At2g36270	At3g02130	At1g18540		At2g17705	At5g41240	At4g12700		At5g52250	At5g58290	At5g48900
At1g75170	At5g40840	At2g30320		At3g51450	At1g10820	At3g63200		At3g55980	At1g23180	At3g17830
At2g01490	At5g19420	At5g44650		At1g17500	At5g10810	At2g34930		At4g01420	At4g17486	At3g56100
At5g23240	At5g04800	At1g65010		At5g23510	At1g10630	At2g21960		At1g64570	At5g08160	At1g20810
At5g01250	At2g02770	At1g12900		At4g08770	At1g13460	At1g79820		At4g37608	At5g02680	At5g10010
At5g64810	At1g27960	At5g62700		At4g11650	At5g46020	At4g37040		At4g15248	At5g38840	At4g30680
At2g34580	At1g20340	At3g45610		At3g61450	At3g56260	At2g33205		At2g04063	At4g22990	At1g10657
At1g10540	At3g06660	At2g32750		At3g53150	At3g12080	At5g40980		At3g53450	At4g13200	At3g14570
At1g02305	At2g47210	At3g26050		At5g64905	At1g80720	At2g34650		At2g29490	At4g31340	At4g29310
At5g66110	At1g01440	At2g41550		At3g59900	At1g78550	At5g21920		At5g24320	At3g49810	At3g25805
At5g17330	At3g05590	At5g11050		At3g48650	At5g41760	At3g04380		At5g43930	At2g41740	At2g47010
At2g30750	At5g65060	At1g30690		At4g33240	At2g25740	At3g47690		At2g37710	At5g08290	At3g09070
At1g73120	At4g14790	At1g55260		At4g30390	At1g68910	At3g07670		At3g20100	At2g01110	At4g30950
At2g44890	At4g38040	At1g03780		At5g63490	At1g48970	At1g28010		At1g60095	At3g17900	At5g13130
At1g11175	At5g18920	At5g60150		At1g31290	At1g72840	At1g27680		At2g17705	At5g14600	At1g16070
At4g27300	At3g50830	At5g66564		At4g22460	At3g48070	At1g13790		At1g56612	At4g22320	At5g62140
At3g05932	At3g11830	At1g18440		At4g01920	At5g21170	At5g12960		At2g35380	At1g01170	At3g52270
At4g11330	At3g03350	At2g45780		At2g36760	At3g02060	At4g39040		At5g23510	At5g40840	At4g24250
At5g53750	At2g29260	At4g30180		At1g33840	At3g57020	At4g01150		At3g55230	At4g35780	At4g27730
At2g12200	At5g46860	At3g46550		At5g65609	At5g13270	At5g25980		At5g41780	At3g26020	At4g33810
At2g14635	At1g61790	At5g23940		At1g33100	At5g02790	At4g37930		At3g12915	At1g27960	At3g06740
At4g35500	At3g20550	At1g26780		At3g45290	At3g01740	At3g14870		At4g08770	At3g43540	At1g70280
At4g23180	At5g10270	At3g29360		At1g06160	At3g54080	At4g24780		At4g01610	At1g02475	At2g43030
At1g06040	At1g55170	At5g45490		At1g75040	At3g06240	At1g29520		At4g35985	At2g47600	At5g10330
At5g27980	At5g07740	At3g54250		At2g23450	At5g03180	At4g21310		At5g01320	At1g70190	At2g26900
At2g43580	At5g66030	At3g45230		At1g25480	At2g04520	At3g06035		At3g09600	At1g01440	At5g16040
At4g13820	At2g15670	At2g24030		At5g49360	At5g25510	At1g70550		At5g13900	At1g80230	At5g01015
At1g66200	At3g18990	At3g63510		At5g02090	At3g22550	At1g29980		At4g30390	At4g11920	At4g28750
At1g77370	At5g20890	At2g24440		At1g72125	At1g25260	At2g13820		At5g22690	At3g05590	At3g58193
At1g19270	At2g39140	At5g55230		At1g71697	At3g20070	At1g64860		At1g18710	At5g20140	At1g14700
At4g27830	At5g21060	At2g32500		At4g21490	At1g49950	At1g55200		At1g19660	At1g14450	At2g35260
At2g42160	At1g16635	At5g19220		At3g55180	At3g61050	At3g12780		At4g35010	At3g60850	At3g53380
At1g76690	At3g63490	At3g22120		At2g38240	At2g17787	At1g23965		At3g06860	At1g29418	At3g09150
At1g28570	At1g53350	At3g52130		At2g17500	At2g18020	At5g60920		At4g25790	At2g24650	At1g10360
At1g77280	At5g19990	At1g49650		At1g71530	At2g25170	At5g41760		At5g65609	At4g38040	At4g35730
At1g63350	At4g15030	At4g20230		At5g01850	At5g05610	At3g22780		At3g45290	At4g01200	At1g59990
At1g20900	At1g12850	At3g52380		At1g65690	At5g10700	At4g25830		At3g62230	At3g52170	At5g08580
At4g14020	At1g14980	At1g15550		At3g04717	At3g11960	At1g16190		At1g06160	At5g18920	At1g04110
At2g17570	At1g26640	At1g69500		At2g29065	At3g06340	At4g21280		At2g05710	At2g12200	At3g02870
At1g65520	At5g49280	At5g66470		At2g40180	At5g23590	At4g24090		At2g23450	At2g25580	At5g44400
At2g42890	At1g15220	At4g28650		At5g54840	At3g44600	At5g63160		At1g25480	At5g40760	At2g22795
At5g39180	At2g38370	At1g70710		At2g41342	At3g21140	At5g06940		At5g49015	At3g11830	At1g69050
At5g39030	At2g38040	At4g01310		At5g24879	AtCg00540	At3g25140		At2g38255	At3g03350	At4g24790
At1g51760	At4g11900	At3g48720		At3g57390	At5g22050	At5g48900		At1g72125	At5g46860	At3g53680
At5g61010	At3g18740	At3g01450		At1g27110	At1g06270	At3g62910		At1g71697	At3g05870	At5g37940
At1g22770	At5g45100	At1g11460		At5g67450	At1g10170	At3g17830		At4g21490	At4g25320	At3g52720
At1g14650	At5g37475	At5g48490		At2g34810	At1g05070	At3g56100		At3g55180	At3g20550	At3g62630
At1g58130	At2g25010	At5g20720		At1g57630	At5g19550	At3g29280		At2g10410	At4g29270	At1g09483
At4g38495	At1g44800	At4g18970		At3g50900	At2g34380	At1g20810		At4g25300	At3g57360	At3g28857
At1g55420	At5g38430	At3g30180		At1g65610	At5g66860	At4g37280		At1g71530	At3g24150	At3g05750
At5g53350	At5g28390	At3g54630		At3g10815	At1g27390	At4g11175		At3g04717	At5g65560	At1g06100
At3g09010	At1g21610	At1g51100		At2g39400	At3g54480	At1g10657		At2g29065	At5g07740	At3g61490
At1g17450	At4g32620	At1g73020		At5g48180	At1g17210	At3g14570		At2g41342	At1g52710	At5g41070
At1g21326	At1g14850	At4g12700		At2g22630	At5g24890	At3g07420		At2g04420	At5g66030	At5g10970
At3g05327	At5g49210	At3g63200		At5g39720	At2g40520	At4g29310		At2g02360	At5g65685	At4g16800
At5g66558	At5g39340	At1g79820		At5g18065	At1g08770	At3g25805		At1g67940	At1g19270	At5g10910
At4g16190	At1g53025	At1g14630		At5g62260	At4g04370	At1g08160		At4g30630	At4g33495	At1g28530
At4g24450	At4g19190	At4g37040		At4g35600	At1g31280	At3g50870		At3g57390	At1g16280	At1g22015
At1g12290	At1g69950	At5g40980		At4g29850	At3g22230	At5g04630		At1g05990	At3g18990	At2g36310
At5g58070	At4g21810	At2g34650		At5g17750	At1g48850	At3g09070		At5g60440	At3g21470	At3g56090
At4g34680	At2g07724	At5g21920		At2g04038	At3g01142	At4g02630		At3g44250	At1g20580	At1g72310
At3g54850	At5g63620	At3g47690		At5g23160	At1g47310	At5g50010		At1g57630	At1g65030	At1g23940
At3g07840	At2g37370	At1g27680		At1g14080	At1g77410	At4g30950		At3g50900	At1g08700	At5g10240
At1g69810	At1g21670	At1g28010		At4g18010	At1g49760	At3g07380		At2g39400	At1g12850	At1g76240
At5g53048	AtMg01240	At3g12470		At4g15093	At3g12180	At5g37550		At1g17440	At2g47310	At1g26750
At5g12420	At2g28230	At1g13790		At4g39830	At1g51160	At5g11780		At5g39720	At1g15220	At3g59870
At1g58602	At5g41240	At4g39040		At3g13790	At5g25080	At1g16070		At5g18065	At2g21960	At5g56710
At1g01725	At4g11060	At4g01150		At2g21350	At1g68300	At3g20350		At2g17970	At1g80930	At3g52930
At2g39000	At1g55820	At5g26660		At1g75960	At3g23980	At5g62140		At5g27930	At5g16780	At5g10020
At5g57010	At1g10630	At1g80280		At3g60140	At3g09150	At3g18630		At5g25140	At1g02160	At1g23480
At1g07900	At5g62190	At3g23390		At5g45990	At5g47455	At4g33810		At4g35600	At3g09760	At1g63855
At5g40212	At1g80720	At4g24780		At2g15370	At5g07630	At3g06740		At4g29850	At5g52880	At4g13650
At3g03870	At2g25050	At1g29520		At5g51070	At3g16910	At1g70280		At1g11170	At4g30520	At1g30120
At5g58940	At1g16190	At3g63240		At3g48640	At3g02420	At2g43030		At5g09380	At2g38040	At5g05940
At3g19660	At1g68140	At3g06035		At4g34390	At5g11730	At1g71720		At2g15580	At3g09850	At3g51590
At1g17640	At4g39690	At1g69770		At1g02230	At2g36160	At2g26900		At5g16980	At3g05700	At1g73280
At1g51870	At3g17205	At1g29980		At4g26260	At3g19220	At5g16040		At2g03730	At2g05755	At4g36360
At2g36080	At2g01060	At2g13820		At3g55470	At2g20360	At5g61660		At3g07280	At2g05170	At4g26555
At2g25740	At4g32290	At1g55200		At1g69610	At5g16840	At5g01015		At1g14080	At3g07910	At1g47610
At1g48970	At5g02790	At5g37630		At1g20510	At2g30620	At4g28750		At4g23493	At4g32210	At1g74130
At5g52250	At3g01740	At1g01120		At4g37140	At5g19855	At1g76878		At4g15093	At3g07670	At5g16710
At3g23560	At5g05170	At3g12080		At1g25275	At1g35670	At5g05830		At5g46845	At1g55830	At2g36200
At5g11920	At1g72680	At2g24170		At1g28190	At2g42400	At2g21380		At3g28050	At5g60050	At4g24770
At2g17430	At5g49020	At1g48660		At5g48410	At2g28600	At2g14890		At2g15840	At1g43890	At4g13540
At4g01420	At5g27460	At3g22780		At2g18050	At1g01260	At1g14700		At5g23065	At4g32620	At4g03010
At1g64570	At4g37608	At1g67730		At4g24040	At1g35470	At4g31890		At4g39830	At2g18465	At4g18590
At1g62035	At5g46110	At5g41760		At1g13470	At2g17970	At5g49460		At4g18197	At5g49210	At4g18270
At4g01740	At2g40700	At4g25830		At1g03240	At5g27930	At3g55080		At5g02880	At1g80460	At3g54720
At2g04063	At1g20810	At4g21280		At5g61900	At4g35140	At2g35260		At1g01810	At4g21810	At4g33800
At5g51170	At4g37280	At1g01200		At1g56280	At4g27060	At3g53380		At5g45990	At4g17695	At2g27060
At4g11000	At5g25510	At3g05727		At4g10970	At5g09380	At5g12950		At2g21100	At4g04040	At5g25590
At3g53450	At1g25260	At4g34400		At1g16140	At4g35640	At3g25480		At4g20440	At5g63620	At5g15948
At2g17787	At5g50280	At5g28450		At2g07698	At2g15580	At1g29700		At3g48640	At1g21670	At3g48040
At4g37290	At3g14680	At5g61570		At2g44010	At3g07270	At1g10360		At1g63855	At3g60972	At1g48480
At1g69930	At1g49950	At5g06940		At2g18690	At4g34870	At1g60930		At5g20920	At1g69170	At4g33400
At4g20780	At3g61050	At3g06320		At5g24160	At2g39450	At1g05385		At1g75295	At5g42820	At3g24590
At5g43930	At2g18020	At5g07090		At3g29639	At2g03730	At4g35730		At1g30757	At1g55820	At3g46320
At5g54585	At2g20130	At2g48120		At1g66600	At5g50460	At3g13000		At3g55470	At1g10630	At2g32560
At3g11960	At3g11960	At1g18120		At5g09876	At1g74440	At4g36240		At2g03600	At1g13460	At3g23990
At3g62040	At5g16310	At1g33440		At4g23030	At1g63270	At3g54930		At1g69610	At5g46020	At1g14270
At1g64810	At3g19540	At3g54080		At4g14950	At5g20050	At3g25920		At5g07060	At4g19090	At2g35780
At1g15400	At5g23590	At5g48900		At5g10420	At2g31820	At1g17190		At3g16040	At3g12780	At1g76450
At3g04000	At2g01750	At3g62910		At3g46080	At1g58470	At5g40950		At4g37140	At3g07160	At4g10800
At2g17705	At1g56612	At3g17830		At3g57950	At1g18880	At1g04110		At5g54940	At1g24180	At4g03270
At1g56612	At3g24315	At3g29280		At2g43510	At2g31160	At3g02870		At1g28190	At5g62190	At3g46200
At3g49620	At2g19950	At2g24110		At5g62150	At3g06455	At3g17210		At1g59950	At1g78550	At4g03110
At3g51450	At1g05070	At1g74890		At4g17660	At2g46330	At2g22795		At2g18050	At2g25050	At3g24630
At5g23510	At3g01920	At5g10010		At2g28710	At4g01100	At3g63370		At4g08510	At2g19790	At4g15890
At1g10170	At4g18593	At4g30680		At3g50770	At4g29520	At3g08000		At5g61900	At1g68910	At3g18524
At4g08770	At2g34380	At4g11175		At1g61360	At1g26750	At4g24790		At1g56280	At1g68140	At4g39730
At3g53150	At1g08610	At1g10657		At1g32350	At1g71900	At3g53680		At1g67500	At1g48970	At1g04660
At4g01610	At5g23580	At3g14570		At1g53940	At4g23710	At3g52720		At2g07698	At5g17440	At1g80200
At5g64905	At1g08770	At3g25805		At2g30770	At5g11390	At5g47780		At3g27415	At3g63540	At5g67200
At5g59730	At4g33240	At1g78172		At1g30880	At2g32220	At4g22890		At5g06820	At3g17205	At5g52180
At4g35985	At3g47610	At1g08160		At4g20860	At1g63855	At4g34770		At2g44010	At1g34130	At4g25150
At3g58900	At4g24730	At3g50870		At1g74570	At5g20920	At3g62630		At1g08460	At3g48070	At3g58940
At5g01320	At3g54880	At2g47010		At4g33980	At1g75295	At2g20362		At5g41430	At2g01060	At3g29420
At1g75400	At3g06860	At3g14950		At1g77660	At3g11220	At1g74030		At5g58210	At3g12560	At2g45590
At5g62740	At5g05830	At4g02700		At3g28923	At2g44090	At3g05750		At4g23030	At3g10915	At2g03350
At4g10845	At4g09730	At3g09070		At4g04972	At5g20600	At3g61490		At3g46080	At3g02060	At3g60370
At4g30390	At5g18800	At4g30950		At3g08690	At1g33290	At4g16800		At3g22260	At1g49540	At5g22140
At1g18710	At1g48850	At4g01130		At4g25070	At3g12350	AtCg00350		At2g43510	At5g02790	At1g32500
At1g19660	At4g16144	At5g13130		At1g56060	At5g27720	At5g48730		At1g58235	At3g01740	At2g24610
At5g63490	At3g51830	At1g07820		At3g50460	At4g39300	At1g45191		At5g62150	At3g07570	At4g39900
At4g35010	At5g11630	At1g11940		At1g05680	At4g26980	At3g56090		At3g62640	At3g25140	At4g29590
At4g25790	At1g49760	At3g20350		At1g65845	At3g53720	At1g72310		At4g01190	At5g49020	At2g37560
At5g65609	At2g02510	At1g44760		At3g60540	At3g07350	At5g10240		At3g25495	At5g27460	At2g43141
At5g03890	At1g04960	At5g62690		At2g36540	At2g24690	At3g29030		At4g17660	At5g46110	At5g09760
At5g48550	At1g51160	At5g62140		At1g72540	At4g08510	At2g39850		At2g28710	At3g03930	At5g22340
At3g45290	At5g25080	At4g24250		At2g26355	At4g23330	At4g35100		At4g32850	At1g25260	At3g48500
At2g13665	At2g05710	At3g18630		At4g15330	At1g31580	At3g59870		At1g32350	At1g03960	At3g13180
At5g42825	At2g33950	At4g27730		At5g43170	At1g61150	At5g10020		AtMg00630	At5g09672	At1g78950
At3g62230	At1g14400	At5g48920		At2g38800	At4g40050	At1g80380		At3g05400	At3g61050	At2g29710
At1g06160	At5g07630	At3g06740		At2g37970	At4g26700	At1g15080		At1g53940	At1g06070	At1g16920
At2g23450	At4g13500	At1g70280		At5g47130	At3g13550	At1g23480		At1g07750	At2g20130	At2g20750
At1g25480	At1g80490	At2g43030		At3g19970	At1g08460	At1g18360		At4g13480	At3g11960	At2g48020
At5g49360	At4g22160	At1g27620		At4g30910	At5g47490	At3g50070		At5g62430	At3g06340	At3g06150
At1g67870	At1g59990	At1g71720		At3g32090	At4g35830	At1g30120		At4g13810	At3g19540	At1g24764
At1g72125	At1g72600	At2g26900		At5g10740	At2g39705	At5g14460		At2g10600	At3g45020	At4g26690
At1g71697	At1g08410	At5g61660		At4g19950	At1g50250	At4g36360		At4g04972	At5g23590	At3g44220
At4g21490	At3g05440	At1g76878		At3g22570	At3g12950	At4g26555		At1g30400	At4g39420	At1g70310
At2g38240	At2g36160	At3g58193		At2g02930	At1g35160	At5g28897		At4g25433	At2g27470	At5g45020
At2g10410	At2g02360	At5g34832		At2g37340	At3g26360	At5g23400		At2g36540	At5g01780	At5g37980
At4g25300	At5g20320	At3g22230		At1g18191	At3g20560	At5g04510		At1g72540	At3g44600	At4g30800
At3g16510	At3g17210	At1g14700		At5g50200	At4g03110	At1g76540		At1g77235	At5g16870	At3g12890
At1g71530	At4g19670	At4g31890		At5g42380	At4g08240	At2g36200		At1g30860	At1g23330	At1g63940
At3g57530	At3g57390	At5g04885		At5g58680	At1g47750	At4g24770		At4g15330	At2g01750	At5g46390
At5g01850	At1g71270	At5g49460		At5g27830	At5g58060	At2g35620		At3g15890	At3g24315	At2g41820
At1g65690	At1g27110	At1g79560		At4g38060	At1g58235	At3g49260		At3g02470	At1g06270	At2g40890
At1g22500	At5g19855	At1g67790		At3g01513	At3g22680	At4g22545		At5g43170	At1g69850	At1g12080
At2g29065	At1g35670	At3g53380		At1g02470	At3g19515	At4g18270		At4g01840	At1g05070	At1g50110
At5g54840	At5g43380	At3g25480		At3g50930	At5g60390	At3g21400		At3g19970	At3g01920	At4g35950
At2g29640	At2g42400	At2g41450		At5g25250	At4g32850	At3g59970		At1g04380	At4g18593	At1g49860
At5g01830	At1g01260	At3g09150		At5g03350	At3g04500	At2g36050		At3g04640	At3g54480	At1g05205
At2g41342	At5g39380	At1g10980		At5g11090	At1g02170	At5g15580		At5g43850	At4g24940	At2g44580
At1g67940	At4g04720	At1g10360		At2g13547	At5g09230	At2g07739		At3g32090	At4g16630	At3g25590
At5g60440	At4g29680	At2g40550		At1g10586	At1g68550	At1g59980		At4g38810	At1g08610	At1g05850
At5g43380	At1g17440	At3g61950		At2g23320	At1g54830	At5g25190		At1g56220	At2g32390	At5g61980
At3g44250	At4g35140	At3g13000		At3g51540	At1g07750	At3g54720		At5g10740	At1g08770	At5g57735
At1g61610	At2g15580	At3g54930		At4g36648	At1g09430	At2g47460		At4g19950	At5g35995	At4g34510
At4g15540	At1g61000	At4g36240		At1g22810	At5g12980	At2g27060		At3g22570	At4g36945	At1g06420
At1g65610	At4g34870	At5g55125		At5g04860	At3g02280	At5g25590		At2g28200	At3g16750	At3g26720
At3g10815	At2g03730	At5g08580		At3g20250	At3g25070	At4g22290		At1g17550	At1g31280	At3g10690
At2g22630	At5g44280	At3g25920		At1g22360	At3g09500	At1g72130		At2g41705	At5g05830	At4g22130
At5g18065	At5g08560	At5g40950		At1g73680	At2g37035	At1g48480		At3g04160	At4g09730	At3g47650
At5g27930	At1g63270	At3g02870		At2g43320	At1g79470	At3g24590		At2g37340	At3g01142	At2g35384
At5g25140	At5g10050	At2g20360		At1g68710	At2g31490	At3g46320		At1g18191	At1g47310	At4g19830
At4g35600	At3g51670	At5g64670		At4g36030	At1g32500	At2g32560		At5g61390	At3g12180	At4g10340
At4g29850	At1g12680	At5g44400		At3g62150	At1g30400	At1g47670		At5g42380	At1g51160	AtMg00380
At1g11170	At5g13760	At2g22795		At2g30990	At4g33140	At3g30460		At3g57570	At5g25080	At2g27970
At1g22870	At1g03290	At1g31050		At3g29250	At2g30570	At2g20890		At5g50430	At1g68300	At5g42720
At4g16520	At5g41990	At4g24790		At3g11820	At2g18090	At1g14270		At2g17740	At5g12320	At5g47550
At5g23160	At3g46050	At4g13370		At1g18860	At1g73970	At5g51890		At3g46450	At4g03260	At2g01918
At3g07280	At1g63110	At3g53680		At2g19710	At1g67900	At2g35780		At5g58680	At2g33950	At4g28250
At5g20050	At3g16740	At3g12410		At1g42990	At3g13860	At1g76450		At4g38060	At5g38650	At1g62935
At4g23493	At1g65720	At3g52720		At2g14661	At2g48110	At4g10800		At1g02470	AtMg00330	At2g19660
At4g18010	At4g23710	At4g34770		At5g22570	At3g02220	At1g32100		At3g12090	At5g61760	At1g11545
At2g31820	At5g61580	At1g09483		At4g22780	At3g43600	At3g46200		At3g44880	At5g47455	At3g50130
At3g06455	At5g16070	At2g18570		At2g34655	At1g10720	At5g45670		At1g33970	At5g07630	At1g80770
At3g28050	At5g11390	At3g53850		At1g61460	At1g05720	At4g28430		At2g44670	At1g60930	At5g11160
At2g15840	At1g78300	At1g74030		At1g65346	At1g64350	At3g24630		At5g11090	At1g80490	At4g19530
At4g18197	At5g01390	At3g05750		At5g37370	At5g43850	At1g23800		At3g52120	At4g22160	At5g27390
At2g21350	At3g56860	At1g02690		At3g14990	At5g05710	At2g01830		At1g11050	At3g63290	At5g44286
At5g02880	At1g63855	At3g61490		At1g07500	At3g05290	At1g04940		At2g16050	At5g47720	At1g44830
At1g73150	At4g13650	At4g16800		At1g21390	At4g38810	At1g48030		At1g25141	At5g11730	At5g28640
At5g45990	At3g11220	At5g10910		At3g51730	At5g08680	AtCg00840		At3g22200	At1g08410	At3g49220
At2g15370	At2g44090	At5g59500		At5g46230	At1g54090	At5g25810		At2g13547	At4g03120	At5g04160
At5g51070	At4g17570	At1g28530		At2g44790	At2g30960	At2g28950		At4g21570	At3g25540	At5g11690
At3g49490	At1g60230	At2g36310		At4g12290	At3g01300	At4g39730		At3g17250	At2g36160	At3g14210
At4g34390	At1g65080	At3g56090		At1g70690	At2g45820	At1g65060		At3g28270	At3g19220	At2g02790
At3g56860	At3g17770	At1g23940		At5g13330	At5g19430	At1g55360		At3g20250	At2g20360	At1g26310
At1g63855	At5g13660	At3g29030		At2g43730	At1g52720	At5g08391		At3g15070	At5g16840	At5g38930
At1g75295	At5g27720	At5g10240		At4g17720	At4g13170	At4g28180		At2g40810	At1g77170	At1g30020
At1g30757	At4g39300	At2g39850		At4g11655	At5g50430	At1g18250		At1g66370	At4g19670	At4g19590
At3g55470	At1g59980	At1g26750		At3g10910	At1g76720	At4g02500		At5g51040	At1g71270	At3g23510
At2g46670	At1g31355	At4g35100		At4g16110	At2g30160	At2g27740		At2g25460	At5g19855	At3g08580
At2g03600	At4g03090	At3g59870		At4g15350	At4g02580	At5g50740		At3g30720	At3g11240	At3g44750
At1g69610	At4g08510	At5g56710		At3g14280	At3g57420	At3g58940		At3g59640	At2g42400	At3g04860
At1g76150	At5g19151	At3g52930		At5g22540	At3g25740	At5g45930		At1g51550	At2g28600	At1g48598
At3g16040	At4g23330	At5g10020		At3g26910	At3g28070	At4g13572		At1g18860	At4g04880	At5g10350
At1g20510	At2g40770	At3g43810		At5g14930	At3g12090	At2g20300		At5g37352	At1g35470	At1g13600
At4g37140	At1g53590	At1g15080		At5g53320	At1g75330	At2g03350		At2g19710	At1g72560	At1g21510
At5g02580	At5g67610	At1g18360		At1g62300	At4g30260	At3g60370		At5g41370	At4g29680	At2g17370
At1g28190	At3g48040	At3g50070		At1g73220	At5g13240	At4g15450		At4g08455	At5g47780	At3g08910
At5g48410	At4g19150	At1g63855		At1g62760	At2g21185	At4g39900		At1g65346	At2g29630	At4g16590
At2g18050	At2g47420	At1g30120		At2g40330	At3g60740	At4g29590		At1g61460	At2g43465	At4g32980
At4g24040	At3g13550	At3g51930		At1g61260	At3g17090	At1g31160		At1g33415	At5g47200	At2g42870
At2g01180	At4g37095	At5g14460		At4g23610	At3g14600	At1g60270		At3g14990	At4g27060	At2g10940
At3g07780	At3g51130	At4g36360		At3g60690	At1g80890	At5g48600		At1g07500	At1g05360	At3g12610
At1g03240	At3g60190	At4g26555		At2g44500	At5g32470	At3g51820		At3g51730	At4g35640	At1g77630
At1g56280	At5g52370	At5g28897		At1g61140	At1g10450	At2g42770		At1g79529	At3g29290	At2g05441
At1g67500	At4g08240	At1g74130		At5g54500	At2g36580	At5g22340		At1g44750	At3g07270	At3g55710
At1g16140	At3g22680	At5g23400		At2g05914	At2g45790	At1g01090		At4g17550	At5g66810	At2g37100
At2g07698	At5g60390	At3g14190		At1g07000	At2g43250	At3g13180		At1g22403	At4g15520	At2g32380
At2g44010	At3g53580	At4g24770		At1g53990	At4g32680	At2g46930		At1g70690	AtCg00380	At4g21270
At2g18690	At3g18524	At1g52790		At1g67600	At5g07270	At2g35155		At5g59330	At2g42600	At1g75920
At1g08460	At4g32850	At2g35620		At3g01290	At5g10930	At1g06850		At2g39360	At1g63270	At2g20635
At5g41430	At3g04500	At4g13540		At2g25340	At5g13550	At1g79460		At4g11655	At5g10050	At1g68585
At4g35830	At1g11180	At3g49260		At3g44400	At3g49910	At2g26080		At5g01300	At1g12680	At5g49152
At1g66600	At1g56420	At3g21400		At3g23150	At1g62830	At4g03210		At3g57730	At5g13760	At5g65420
At5g58210	At5g09230	At4g18590		At1g70581	At3g07220	At3g15110		At3g10910	At5g08570	At5g05660
At4g30430	At4g39366	At4g18270		At4g33050	At1g06900	At2g28140		At1g52920	At5g48730	At5g51545
At4g23030	At2g22470	At3g59970		At1g51800	At5g63500	At5g02240		At3g14280	At1g64572	At3g23800
At5g10420	At5g62600	At3g10340		At5g14860	At4g27500	At1g16920		At4g05540	At5g41990	At3g04840
At3g57950	At1g30880	At2g07739		At3g27010	At3g13720	At2g35190		At5g66350	At1g04200	At5g62730
At3g22260	At1g07750	At1g52220		At1g11100	At5g41370	At1g68430		At5g22540	At4g04640	At5g16030
At2g43510	At2g32710	At5g15580		At5g03010	At1g01630	At2g20750		At5g14930	At4g01100	At1g80690
At5g62150	At3g02280	At3g54720		At1g30755	At4g08455	At3g28960		At1g62300	At1g63110	At4g28397
At3g62640	At3g09500	At2g47460		At5g59820	At2g35010	At3g06150		At2g07667	At2g40800	At2g26640
At3g25495	At3g01390	At5g13060		At3g21800	At3g62560	At5g19210		At1g01060	At3g24160	At3g51740
At5g18170	At5g52230	At2g27060		At2g30840	At2g32140	At1g24764		At5g51990	At1g71900	At2g43535
At4g17660	At5g19330	At5g25590		At5g42870	At5g37370	At3g44220		At1g62760	At5g18390	At1g15180
At3g19290	At5g48800	At4g22290		At3g26800	At5g19000	At4g31530		At5g40300	At1g13810	At4g16500
At2g28710	At4g29940	At1g19850		At1g63760	At3g09650	At3g19790		At1g61260	At5g61580	At1g32760
At1g61360	At3g12490	At1g48480		At2g43000	At5g19070	At5g62960		At4g01940	At5g16070	At5g07550
At2g43530	At1g28240	At4g33400		At5g04930	At4g02080	At4g16880		At5g03640	At5g11390	At2g32300
At3g62860	At5g03970	At3g24590		At1g68765	At1g44750	At2g38780		At4g23610	At1g78300	At1g27880
At1g32350	At2g31490	At3g46320		At3g24927	AtCg01080	At2g15050		At5g26040	At5g01390	At2g45050
At2g03530	At2g38770	At5g39473		At2g15340	At4g17550	At1g63940		At3g60690	At3g56860	At1g20870
At1g18590	At4g28550	At2g32560		At5g11210	At1g03950	At5g46390		At4g08580	At2g32220	At3g45050
AtMg00630	At3g28430	At1g47670		At4g20800	At5g53530	At1g07180		At3g26100	At3g48750	At5g17810
At1g53940	At3g22320	At3g30460		At3g03470	At1g66910	At2g41820		At2g45245	At3g11220	At1g29670
At2g30770	At2g30570	At2g20890		At3g57520	At4g27585	At1g29380		At5g33290	At2g44090	At1g08530
At4g20860	At1g28350	At3g23990		At2g41440	At3g07050	At4g18760		At3g03120	At4g13615	At5g18410
At1g74570	At3g32445	At1g14270		At5g12480	At1g36180	At3g14330		At3g01290	At5g20600	At1g69588
At4g33980	At1g72370	At3g06120		At4g13880	At3g04240	At1g50110		At3g45640	At1g21290	At3g12170
At2g15900	At1g31160	At2g35780		At1g10865	At1g31360	At4g35950		At1g10210	At4g17570	At2g07764
At1g77660	At2g18730	At1g76450		At3g25170	At4g38930	At4g15830		At1g44160	At1g33290	At3g61090
At4g13810	At3g02470	At1g32100		At1g80840	At5g56660	At1g49660		At3g52670	At5g04510	At5g54670
At1g56240	At3g13860	At1g17350		At5g10300	At3g26630	At1g05850		At1g01580	At4g04180	At3g16950
At2g10600	At2g42770	At4g10800		At1g30475	At2g32450	At1g38131		At1g51800	At1g73390	At1g10780
At4g04972	At1g01090	At5g01620		At5g64260	At2g20330	At3g27160		At1g43700	At5g63120	At5g61130
At3g08690	At2g07774	At3g46200		At1g45145	At3g08910	At2g39730		At3g27010	At2g35920	At5g44560
At1g07040	At2g35155	At2g24230		At5g40230	At1g55590	At3g28270		At1g30640	At1g06200	At1g63160
At3g50460	At5g50380	At3g24630		At5g27600	At4g08170	At4g34510		At5g59820	At5g46150	At2g17960
At1g65845	At3g56690	At1g23800		At5g35580	At1g20290	At4g27700		At3g21800	At1g31430	At1g77940
At1g05680	At1g64350	At2g01830		At2g25940	At5g64440	At4g00530		At2g30840	At5g23440	At4g03390
At4g25433	At5g05710	At1g04940		At1g18350	At1g53750	At2g28000		At3g53290	At5g41685	At4g29240
At3g29330	At3g05290	At3g60550		At4g29650	At4g28880	At1g06420		At5g42870	At4g26980	At5g13840
At2g26355	At5g08680	AtCg00840		At3g60164	At5g57960	At1g62780		At4g24200	At3g53720	At5g63890
At1g30860	At3g26935	At1g25510		At5g26310	At3g11440	At4g17810		At5g04930	At5g38880	At5g57030
At5g23870	At1g07810	At2g28950		At3g55950	At3g02530	At4g22130		At5g58110	At2g30920	At3g48980
At1g65760	At1g12310	At5g56580		At3g01175	At5g22875	At2g26270		At2g15340	At1g65440	At5g48450
At5g43170	At2g25350	At1g65060		At4g21980	At2g45660	At5g10080		At3g22840	At3g51790	At4g23430
At3g15840	At5g19430	At1g04660		At3g44326	At2g32380	At3g47650		At4g12570	At5g36930	At5g27771
At2g38800	At2g37340	At1g55360		At2g37410	At3g15040	At1g47380		At3g63445	At1g61150	At3g52115
At4g01840	At2g31410	At3g21050		At1g68850	At1g68585	At5g63820		At5g11210	At4g40050	At2g40490
At5g47130	At5g48370	At3g15140		At2g43570	At5g21040	At1g02910		At4g20800	At1g55750	At5g17630
At3g19970	At5g04740	At4g35905		At1g26730	At4g32910	At4g19830		At5g56140	At4g01220	At1g09650
At2g10975	At1g05785	At4g02500		At2g30250	At3g06580	AtMg00380		At3g61200	At5g14280	At3g09800
At1g53790	At3g14130	At5g67200		At2g01670	At5g52840	At5g42720		At4g29110	At1g06645	At3g57157
At5g46520	At5g27830	At5g52180		At3g04420	At3g31960	At1g24610		At2g29090	At5g47490	At5g36670
At5g42250	At3g13940	At5g57500		At5g41850	At2g16430	At5g47550		At5g15730	At4g35830	At1g11860
At1g75830	At4g02580	At1g77750		At5g47860	At4g31330	At3g30720		At1g74929	At3g46060	At5g16130
At1g15530	At1g70310	At4g25150		At1g76980	At5g28740	At2g42365		At5g23230	At3g12950	At2g44160
At4g38810	At2g40935	At3g58940		At5g61250	At2g07688	At2g01918		At1g34190	At1g08180	At5g55400
At1g56220	At1g63170	At2g45590		At2g33030	At1g15950	At4g28250		At4g19390	At1g35160	At1g23205
At5g10740	At3g02740	At5g45930		At4g15550	At3g06620	At5g42100		At2g05950	At3g47347	At3g02110
At2g28200	At4g16880	At2g20300		At1g05880	At3g26115	At1g09310		At5g23730	At1g54140	At5g17920
At2g02930	At3g06960	At2g03350		At5g26690	At3g13070	At1g68180		At1g69890	At3g19900	At4g28210
At5g57840	At2g38780	At3g60370		At1g72950	At1g71460	At1g04800		At1g10865	At1g28720	At3g60810
At2g39975	At1g22060	At5g22140		At4g15610	At3g17880	At1g11545		At1g56170	At4g14950	At4g14750
At2g41705	At5g46390	At2g24610		At1g14860	At5g55660	At1g80770		At1g30475	At3g20560	At1g24290
At1g77420	At3g13445	At3g11120		At1g32940	At3g10140	At5g11160		At5g64260	At4g12560	At5g16600
At1g18191	At2g40890	At4g39900		At4g25390	At4g40040	At4g19530		At1g45145	At5g52370	At4g33520
At5g50200	At1g78650	At4g29590		At2g48150	At4g39520	At5g27390		At2g44850	At4g08240	At5g27450
At5g61390	At3g14600	At2g37560		At1g72200	At4g32920	At4g02900		At1g55110	At1g47750	At5g64640
At2g40350	At4g02480	At5g48600		At2g04090	At5g12260	At5g28640		At2g46420	At5g58060	At5g47330
At5g50430	At3g22200	At2g43141		At2g03760	At5g59610	At3g49220		At1g33102	At5g14310	At2g29300
At1g76720	At1g48390	At5g09760		At5g44570	At2g15400	At5g04160		At3g57680	At1g76400	At3g27500
At1g08920	At1g10450	At5g22340		At4g18170	At5g42980	At4g09950		At2g45830	At1g23800	At3g10080
At5g58680	At3g61710	At4g37970		At1g71100	At5g58110	At5g11690		At5g26310	At1g26170	At3g63160
At4g38060	At2g26300	At3g48500		At1g32960	At5g42790	At2g02790		At1g21760	At5g27690	At1g15720
At3g19190	At2g45790	At2g46930		At4g12731	At1g15910	At3g07320		At5g22000	At3g24860	At4g03330
At3g12090	At5g07270	At3g13180		At5g01180	At3g48190	At3g63410		At3g55950	At3g19515	At2g37050
At2g33060	At1g79970	At1g79460		At3g19010	At3g45050	At5g23800		At2g29670	At2g47780	At2g32690
At3g44880	At5g06450	At3g15110		At2g33120	At1g60440	At4g04460		At4g08035	At1g16740	At2g03760
At1g33970	At5g13550	At1g50090		At2g20410	At2g35510	At4g23060		At1g75250	At5g60390	At5g44620
At1g63860	At3g49910	At2g37925		At2g02320	At5g56140	At3g04860		At2g37410	At1g61300	At3g16060
At5g57340	At1g07080	At1g78950		At4g25692	At5g43470	At5g06710		At5g17350	At3g04500	At1g30600
At5g11090	At3g14800	At1g16920		At5g09800	At2g16400	At3g24110		At2g43570	At5g09230	At5g34940
At1g11050	At4g13220	At3g61250		At1g03660	At2g15430	At5g57180		At1g67820	At4g29040	At5g60880
At2g16050	At3g47650	At2g35190		At2g27430	At3g55130	At4g35320		At3g04420	At4g38170	At5g26850
At1g25141	At5g47430	At1g68430		At1g06135	At3g54430	At1g13600		At2g18440	At1g68550	At3g07450
At3g23870	At5g24360	At2g20750		At5g28237	At4g32600	At1g52180		At1g22280	At5g62600	At4g24510
At1g07130	At2g46700	At4g13170		At2g03830	At2g46020	At5g28030		At5g47860	At2g18328	At2g07340
At4g21570	At3g07220	At3g28960		At5g28646	At3g12150	At1g45010		At1g67025	At2g32710	At4g39120
At4g33920	At2g30350	At3g06150		At1g16540	At1g04230	At3g19080		At5g61250	At1g70320	At2g43040
At4g36648	At1g02910	At1g24764		At1g01820	At4g38270	At1g20650		At4g15550	At5g12980	At2g31340
At1g22810	At4g19830	At1g48315		At1g64060	At5g58030	At5g59130		At5g48290	At1g71940	At1g69526
At4g40080	At1g28395	At4g26690		At2g31180	At1g69730	At4g16590		At1g05880	At5g52230	At4g21590
At3g20250	At3g59640	At3g57420		At2g14610	At2g24390	At2g40100		At5g66400	At1g15810	At4g14940
At3g15070	At5g40910	At3g48930		At3g14620	At2g40420	At4g32980		At5g18255	At1g28240	At1g69200
At1g52100	At3g21430	At3g19790		At1g05100	At2g34070	At1g65230		At5g35560	At1g02330	At2g03850
At1g73680	At4g27500	At4g30800		At3g28899	At2g18240	At3g16350		At4g15610	At2g31490	At1g80560
At2g43320	At5g40500	At5g26730		At1g44542	At3g26590	At2g42870		At1g74456	At5g59900	At1g27710
At2g40810	At4g33910	At1g63940		At5g22860	At1g59580	At2g10940		At1g32940	At5g01960	At1g54220
At1g66370	At1g01630	At4g02110		At3g13433	At2g43940	At3g12610		At1g33060	At2g38770	At2g01590
At3g62150	At4g08455	At4g16390		At5g48380	At5g22000	At4g18240		At3g56620	At1g28760	At3g50850
At5g08139	At2g35010	At3g10560		At1g77500	At4g31880	At4g15110		At2g20900	At1g30400	At3g24770
At1g51550	At1g06960	At2g41820		At1g05575	At5g54440	At2g38010		At5g50800	At4g28550	At3g59370
At1g18860	At1g26830	At1g12080		At1g18980	At4g22740	At2g37100		At5g25280	At4g15450	At3g21190
At5g37352	At2g39500	At3g02640		At2g39820	At3g46870	At2g22670		At2g47670	At3g54170	At5g11420
At5g41370	At2g34400	At4g18760		At3g29035	At5g16890	At3g30415		At5g67160	At3g22320	At5g07320
At1g42990	At5g37370	At2g24681		At2g39518	At1g16680	At4g39235		At5g29000	At2g30570	At1g46480
At4g22780	At5g19070	At2g23690		At1g18200	At3g07880	At2g20635		At2g45380	At3g53780	At3g05790
At2g34655	At4g32060	At1g50110		At4g25380	At1g17680	At3g13710		At2g07808	At3g32445	At1g49380
At1g65346	At4g02080	At5g67110		At5g01350	At4g31450	At4g09640		At5g40690	At2g19080	At5g27240
At1g61460	At5g43760	At1g66940		At3g05630	At2g17265	At5g49152		At1g32960	At2g18730	At1g04040
At1g35260	At2g30280	At4g35950		At1g31258	At1g78560	At1g65920		At3g19010	At1g02870	At1g70470
At1g03730	At1g07610	At1g05205		At3g14060	At5g49060	At5g51545		At2g20410	At3g06290	At3g52640
At5g42650	At1g44750	At4g15830		At5g05600	At5g56910	At2g28440		At5g07920	At3g13860	At1g64390
At3g14990	At2g03470	At2g44580		At3g29260	At5g10460	At5g12150		At5g60360	At4g01990	At4g32570
At1g07500	At1g03950	At2g17240		At2g04430	At1g51590	At5g16030		At2g27430	At2g48110	At3g13510
At1g21390	At1g66910	At1g31817		At1g13245	At5g27430	At1g80690		At4g01480	At4g26750	At1g11870
At2g20960	At4g27585	At1g38131		At1g63055	At5g66400	At1g68560		At1g53887	At3g13410	At1g47395
At3g51730	At1g70350	At1g05850		At1g02920	At5g48150	At5g57880		At5g06180	At2g35155	At1g64740
At1g22403	At1g22403	At3g27160		At1g56145	At1g20890	At1g33811		At4g00040	At1g13160	At2g26250
At4g12290	At1g36180	At5g61980		At4g30960	At1g33060	At4g17905		At1g78200	At1g52550	At4g11310
At1g70690	At3g05940	At5g57735		At5g49700	At5g62530	At2g26640		At4g00550	At2g04270	At1g58370
At5g59330	At3g04240	At2g28000		At5g48412	At5g09960	At3g51740		At2g22690	At5g43010	At1g77720
At5g51290	At2g31650	At4g27700		At5g23850	At1g06650	At2g43535		At5g01880	At4g30910	At3g52370
At5g25110	At2g45460	At1g62780		At1g72220	At5g14030	At3g61870		At1g01820	At1g10720	At5g02440
AtMg00050	At5g63440	At4g17810		At4g35630	At3g03740	At3g59765		At2g31180	At3g30841	At2g14660
At5g13330	At3g18060	At3g26720		At1g24807	At5g50800	At1g15180		At5g66820	At1g64350	At5g35100
At2g39360	At3g26680	At3g10690		At3g28520	At2g42810	At2g02100		At4g35480	At5g09270	At2g35800
At2g44578	At3g08580	At2g26270		At2g22010	At1g10940	At1g32760		At5g56160	At5g11960	At3g50660
At2g43730	At5g56660	At4g22130		At4g39270	At5g20490	At3g23210		At2g13770	At5g05710	At3g52540
At3g57730	At4g34720	At1g47380		At4g36640	At1g74100	At2g33820		At3g13433	At4g08960	At3g58140
At3g26150	At3g26630	At5g10080		At2g31585	At5g38990	At1g19715		At1g07990	At4g21670	At1g14410
At4g16110	At2g29590	At2g27970		At1g30040	At3g22630	At1g11380		At1g74650	At5g08680	At2g19070
At3g14280	At5g66350	At2g34640		At5g46080	At1g73740	At2g33450		At1g05575	At3g26935	At2g35960
At4g05540	At5g62650	At1g24610		At1g30700	At2g29390	At1g18415		At5g24120	At3g43520	At2g34860
At5g22540	At3g08910	At5g42720		At1g25988	At1g11480	At1g23590		At2g39820	At2g30960	AtCg00640
At3g26910	At4g27600	At5g45960		At5g67310	At5g52530	At1g18550		At2g33150	At3g01300	At4g26500
At5g14930	At1g55590	At5g47550		At1g72910	At4g17960	At5g18410		At5g50780	At2g37340	At5g53390
At1g23140	At4g10790	At2g01918		At1g31540	At3g54010	At2g28671		At5g58780	At2g31410	At1g55100
At5g53320	At3g60800	At4g28250		At1g65484	At3g18165	At5g58900		At3g29035	At5g48370	At5g64040
At1g51802	At3g16980	At1g62935		At2g32240	At4g26630	At3g12170		At3g09560	At3g22470	At1g08560
At1g62300	At4g28880	At1g62940		At5g08790	At5g47830	At2g07764		At1g18200	At1g01305	At1g49620
At2g38465	At5g40300	At1g04800		At1g29640	At3g46820	At1g13220		At4g34600	At1g26340	At2g22170
At1g69570	At4g18240	At3g50130		At5g59420	At3g04600	At5g54670		At4g29210	At2g23755	At1g08130
At3g22910	At3g10030	At1g80770		At5g08350	At1g19140	At1g10780		At5g56240	At1g51040	At1g14185
At2g25490	At3g46290	At2g04390		At4g13250	At1g16445	At5g61130		At2g46530	At5g04740	At5g37260
At2g07667	At5g22875	At5g27390		At5g01560	At1g65280	At5g44560		At2g34880	At3g50665	At4g09010
At3g25572	At2g45660	At5g44286		At1g72900	At4g01480	At2g26580		At4g21510	At2g30160	At3g59780
At2g07669	At2g01270	At5g28640		At4g27480	At1g78200	At5g04310		At1g13245	At4g02580	At2g16780
At2g40330	At1g51360	At3g49220		At2g21500	At3g08947	At3g05910		At3g28140	At4g31530	At3g44735
At3g11440	At4g39235	At5g04160		At4g40020	At1g47595	At4g12890		At1g70570	At3g18030	At2g30820
At4g23610	At4g08580	At5g11690		At1g70260	At5g62300	At4g03390		At4g30960	At2g40935	At4g30860
At3g22430	At3g20000	At3g14210		At5g58540	At4g29790	At3g15690		At5g49700	At3g25740	At1g61760
At4g08290	At5g21040	At2g02790		At2g40950	At2g33990	At4g29240		At5g48412	At3g06960	At4g03205
At3g63340	At4g32910	At1g26310		At3g60470	At3g53403	At1g67180		At2g33550	At3g11450	At1g56720
At3g15780	At5g54500	At2g23820		At5g20960	At3g12200	At1g55140		At5g23850	At1g22060	At5g01240
At3g60690	At4g09640	At1g30020		At1g55290	At1g54115	At1g64770		At4g19720	At1g75330	At5g47600
At3g26100	At5g52840	At3g63410		At4g16640	At5g19460	At3g06770		At3g23540	At4g30260	At4g39990
At2g45245	At1g45110	At3g23510		At3g08720	At3g48060	At5g57030		At1g32450	At3g13445	At4g24430
At1g73980	At5g05660	At4g23060		At5g02025	At2g25180	At1g48330		At4g39270	At1g79040	At2g18630
At5g33290	At5g45470	At5g60210		At1g65481	At5g61960	At3g48980		At2g31585	At3g17440	At1g01280
At3g03120	At2g47410	At3g04860		At1g67520	At4g21800	At2g38570		At5g45275	At3g17090	At5g10690
At1g07000	At5g64160	At3g24110		At3g61890	At3g10920	At5g27771		At3g04970	At5g45620	At3g58190
At5g63320	At3g23150	At1g48598		At3g53230	At4g17914	At1g13280		At1g30700	At3g52120	At3g22300
At5g04980	At1g71130	At5g57180		At2g28120	At3g15430	At2g40490		At1g25988	At3g33520	At5g11620
At2g34690	At1g75760	At5g10350		At2g07738	At4g18040	At1g68890		At5g67310	At2g42190	At4g02290
At1g70581	At2g07768	At1g52180		At3g22930	At2g22740	At1g17232		At1g72910	At1g80890	At1g44110
At1g44160	At1g63490	At4g25750		At1g55525	At3g11690	At1g49910		At1g08900	At3g14690	At1g64240
At3g52670	At2g32795	At1g13600		At3g21230	At3g52640	At3g55420		At1g31540	At4g02750	At3g62390
At4g33050	At3g06620	At2g32270		At5g19875	At5g10550	At3g14450		At4g12500	At1g13190	At1g75580
At1g03380	At3g13070	At1g45010		At5g64400	At3g60050	At2g44160		At3g10300	At5g32470	At5g13400
At1g51800	At2g20210	At3g58865		AtMg00940	At3g62010	At1g23205		At2g41900	At2g32980	At4g00460
At4g05030	At3g17880	At2g17370		At4g28240	At1g47720	At3g02110		At5g59420	At3g13677	At3g18410
At1g43700	At3g10140	At1g19620		At2g34500	At3g49060	At2g45190		At3g26770	At3g07100	At2g19910
At3g27010	At4g40040	At3g12610		At4g18990	At1g07230	At2g23000		At5g01560	At2g26300	At5g11300
At1g58030	At4g39520	At1g77630		At1g02360	At3g53440	At1g62180		At2g04410	At4g35540	At5g37960
At1g30640	At1g10180	At3g62610		At5g51830	At2g05840	At3g60810		At1g72900	At1g28440	At5g15230
At4g12040	At1g26910	At3g08900		At4g22590	At1g20370	At4g14750		At3g09370	At4g32680	At2g02120
At2g44380	At4g24200	At4g15110		At3g24500	At2g29960	At1g24290		At4g40020	At4g00530	At4g14490
At1g30755	At2g15400	At1g09600		At5g39100	At5g56240	At4g33520		At1g01730	At1g33230	At5g31909
At2g24130	At1g77470	At2g38010		At3g21080	At1g03430	At5g49330		At1g65390	At5g06450	At5g47380
At2g30840	At5g42030	At3g55710		At4g32810	At4g28740	At5g27450		At3g26170	At4g34480	At3g57500
At5g42870	At5g42980	At2g37100		At5g43580	At5g13970	At5g64640		At5g20960	At3g49910	At3g13470
At1g72450	At1g09570	At2g22670		At1g27020	At3g05970	At4g22900		At4g16640	At1g07080	AtCg01000
At2g43000	At5g58110	At2g32380		At5g12340	At4g01450	At1g29890		At2g40200	At3g14800	At2g45340
At5g04930	At5g49980	At4g14815		At3g55790	At3g43300	At1g19690		At1g65481	At1g62830	At4g13590
At2g28270	At1g49350	At4g21270		At1g17530	At2g41200	At3g27500		At1g76185	At4g13220	At1g20060
At3g52710	At4g10920	At2g20635		At2g24850	At5g38830	At4g17360		At1g13940	At1g06430	At4g14440
At5g01520	At3g12030	At1g68585		At5g52720	At3g22170	At3g10080		At3g60580	At5g24360	At2g37880
At3g24927	At3g45050	At3g13710		At2g33020	At2g23310	At5g08030		At4g04653	At5g14250	At5g07140
At2g15340	At5g41960	At3g02890		At3g44720	At3g55490	At4g03330		At3g05200	At2g46700	At2g21170
At4g12570	At1g60440	At1g63520		At2g21620	At1g54850	At1g02720		At5g64450	At3g07220	At3g55005
At2g35510	At2g01480	At5g65420		At1g74020	At5g47818	At2g37050		AtMg01330	At2g30350	At5g27670
At5g11210	At3g56900	At2g36620		At4g26060	At5g02502	At2g32690		At2g07738	At1g06900	At4g15960
At5g56140	At3g54190	At1g65920		At1g66720	At5g53900	At3g12120		At1g13390	At1g02910	At5g18500
At2g16740	At2g15430	At3g46660		At4g39580	At3g12290	At1g30600		AtMg00940	At5g22080	At4g29060
At4g29110	At5g44090	At1g01840		At1g09970	At5g22700	AtCg00910		At1g56600	At5g20830	At1g35183
At3g03470	At3g61200	At3g04840		At1g62370	At4g37100	At3g56130		At4g28240	At4g27500	At2g33530
At2g29090	At3g44010	At5g12150		At3g12510	At4g29480	At5g51550		At5g20620	At2g41960	At1g62520
At5g15730	At5g54569	At1g68560		At5g06960	At3g49010	At2g23560		At3g26290	At1g09310	At4g39880
At3g13400	At5g57080	At5g16030		At3g57280	At3g12010	At5g10150		At1g17615	At5g04080	At2g40475
At3g57520	At1g27060	At1g80690		At1g22640	At1g30910	At5g26850		At4g36820	At1g01630	At5g07180
At1g74929	At1g13220	At1g33811		At5g39670	At1g56350	At2g42320		At4g22590	At2g39500	At3g62300
At4g19390	At4g00590	At4g17905		At4g36925	At1g08270	At4g22560		At3g24500	At2g32140	At1g19830
At3g46668	At2g33760	At2g26640		At3g17820	At1g50480	At3g25670		At5g39100	At1g04410	At3g49960
At1g10865	At2g17120	At3g61870		At3g09940	At5g05540	At1g51400		At2g45940	At5g37370	At5g55520
At1g74740	At3g16950	At3g59765		At3g56200	At2g23930	At4g24510		At1g76650	At5g19070	At5g16715
At3g25170	At2g41440	At1g15180		At5g64990	At4g00990	At5g15790		At2g23347	At4g02080	At2g29180
At5g10300	At1g58807	At1g32760		At4g05020	At2g41082	At3g21580		At1g27020	At3g57990	At5g47920
At1g30475	At5g11560	At1g07710		At2g46150	At1g05780	At1g67690		At5g52720	At2g19120	At5g55380
At5g64260	At3g47250	At2g32300		At3g19260	At2g02560	At1g27660		At5g09585	At4g04210	At5g40830
At1g06780	At1g34190	At1g27880		At5g65380	At3g15980	At1g69526		At1g76955	At2g30280	At1g25290
At1g45145	At2g26580	At2g33450		At3g44830	At5g67350	At4g14940		At4g26060	At5g19510	At5g40260
At5g40230	At1g13030	At1g18415		At5g67245	At1g36050	At1g11750		At3g53980	At3g26085	At4g20940
At5g27600	At3g43740	At1g15910		At2g36670	At1g49140	At1g54220		AtMg00140	At2g03470	At3g59980
At2g44850	At2g46020	At2g45050		At3g12740	At5g17560	At2g01590		At1g62370	At1g03950	At5g48310
At1g21010	At4g34960	At1g20870		At4g27220	At1g02100	At1g33470		At4g31860	At1g66910	At4g16442
At5g35580	At1g63160	At1g18550		At4g16260	At3g60660	At3g24770		At1g22640	At1g02370	At4g09350
At1g55110	At4g15630	At5g22440		At3g59930	At1g05500	At1g67660		At4g36925	At4g27585	At1g20330
At1g33102	At1g04230	At1g08530		At3g47740	At5g04710	At3g59370		At2g39570	At3g07050	At2g17560
At1g48430	At4g38270	At5g18410		At1g17240	At4g39990	At1g27120		At3g53830	At5g41150	At3g33004
At3g57680	At5g58030	At1g69588		At5g63680	At5g13590	At4g32770		At2g22790	At3g05940	At5g51590
At1g76360	At4g09550	At1g78210		At3g22580	At1g65220	At3g21190		At3g56200	At4g21700	At2g20530
At5g41030	At1g33600	At3g12170		At5g25820	At5g45710	At2g01420		At4g02430	At3g04240	At1g78630
At3g60164	At5g16610	At2g42120		At3g28850	At3g51895	At1g01430		At2g46150	At5g63440	At5g11360
At2g45830	At2g40420	At2g37470		At5g14470	At1g23390	At5g59350		At2g24660	At3g57910	At2g33260
At3g13277	At2g26215	At3g61090		At5g09440	At3g44190	At1g10370		At1g76060	At4g38930	At1g74055
At5g65300	At4g20910	At5g38420		At4g23230	At1g21640	At5g15310		At3g19260	At1g79690	At5g15950
At5g26310	At5g02710	At5g54670		At5g38900	At5g08340	At5g11420		At1g33270	At3g08580	At1g47578
At1g21760	At5g27620	At3g54430		At5g13820	At4g24740	At5g26910		At5g65380	At1g14685	At4g12870
At2g44581	At1g21140	At1g10780		At1g60750	At1g28050	At2g48070		At4g25880	At1g25570	At1g73770
At3g55950	At1g59580	At5g61130		At2g03445	At1g58200	At1g13920		At5g67245	At3g26630	At3g09200
At2g29670	At5g14140	At5g44560		At2g07826	At1g59520	At1g46480		At4g16260	At5g57180	At5g41000
At1g77920	At4g38600	At3g05910		At4g23150	At5g07350	At2g01950		At4g35170	At5g10350	At3g24250
At2g37810	At2g23980	At1g77940		At2g13810	At1g80750	At2g35650		At1g77000	At2g29590	At4g12540
At3g01175	At3g57157	At1g67180		At3g46230	At1g18070	At3g51030		At5g17850	At5g62650	At4g18960
At3g44326	At4g36980	At1g55140		At1g61250	At1g01130	At1g49380		At3g22580	At1g15370	At3g05330
At5g63370	At4g22740	At4g29240		At2g44390	At2g40200	At5g04275		At3g28850	At5g03420	At1g73370
At1g24996	At3g61600	At5g13840		At3g21690	AtCg00220	At1g04040		At2g18700	At3g03580	At1g11735
At1g68850	At5g54870	At5g63890		At3g07150	At1g21980	At1g70470		At5g09440	At5g54780	At3g20780
At1g17680	At2g37410	At3g06770		At2g47800	At1g59359	At4g08410		At3g20620	At4g10790	At3g26932
At2g43570	At2g47350	At5g57030		At5g46295	At5g09260	At3g45850		At5g13820	At2g04378	At5g66000
At1g26730	At4g31450	At1g35240		At3g24900	At1g33140	At1g64390		At1g54070	At1g75670	At5g10130
At2g30250	At4g33520	At2g38570		At5g55560	At1g76185	At4g32570		At1g60750	At4g28880	At1g14290
At1g18740	At5g56910	At3g48980		At4g16350	At1g34150	At3g13510		At3g46230	At2g07708	At3g52980
At4g20300	At5g41850	At2g19045		At2g36890	At4g04653	At2g26250		At1g64710	At5g42470	At5g26790
At3g04420	At5g10460	At5g38690		At4g22530	At1g04170	At2g24310		At2g45720	At3g10030	At3g23830
At2g18440	At4g14605	At3g52115		At3g04720	At3g49350	At4g11310		At1g45150	At1g09920	At1g12244
At1g22280	At1g43170	At2g23350		At1g07390	At5g44500	At1g58370		At1g54680	At5g65940	At5g21050
At2g36370	At5g27430	At2g40490		At4g09130	At3g05120	At4g36660		At4g01593	At4g26450	At1g53543
At5g40010	At5g18760	At1g68890		At3g30775	At2g01660	At4g38850		At3g60970	At1g45249	At4g34240
At5g53420	At1g19690	At5g17630		At3g55450	At3g51310	At3g52370		At5g46295	At5g62200	At1g54010
At5g47860	At5g22770	At1g09650		At3g05660	At2g04900	At5g02440		At1g55060	At2g45660	At5g14100
At1g67025	At1g20890	At3g09800		At1g73040	At5g08170	At2g14660		At1g09710	At2g01270	At5g01330
At1g76980	At5g43670	At1g49910		At3g43160	At4g28860	At2g26540		At4g37295	At4g14880	At1g24170
At5g61250	At4g17360	At5g36670		At1g41890	At4g17890	At5g01890		At3g47350	At5g23550	AtCg01120
At5g57660	At5g62530	At1g11860		At2g24165	At4g29730	At5g35100		At2g25590	At5g21040	At5g49390
At5g64750	At1g06650	At3g55420		At3g23970	At4g38120	At3g20460		At5g09920	At3g06580	At1g78260
At5g48290	At5g14030	At5g16130		At1g06002	At2g45280	At3g15570		At1g49970	At5g52840	At1g47410
At5g48160	At1g63690	At1g26570		At3g02240	At3g23325	At2g35800		At1g04300	At1g45110	At3g04290
At2g22930	At3g18270	At2g44160		At4g09830	At2g11890	At2g34460		At5g53360	At2g35320	At2g37510
At1g05880	At5g64370	At5g55400		At4g09300	At1g09630	At2g46710		At5g43920	At2g47410	At3g02930
At5g18255	At2g42810	At1g23205		At4g33300	At4g15820	At3g58140		At4g25800	At2g34690	At4g11050
At4g15610	At1g48950	At3g02110		At3g48240	At4g09520	At5g20330		At3g55450	At5g64160	At1g16630
At1g14860	At4g37310	At2g45190		At5g24735	At2g33530	At3g54710		At5g09630	At4g17830	At4g28320
At1g74456	At1g10940	At4g24140		At2g36790	At1g08780	At5g46830		At5g57050	At1g75760	At3g43960
At1g32940	At5g20490	At5g08180		At5g53300	At4g24290	At1g73590		At4g09830	At4g15165	At4g08695
At1g33060	At3g22630	At4g28210		At4g36040	At2g33630	At5g44020		At4g09300	At1g63490	At3g48150
At4g25390	At2g29390	At3g60810		At4g17483	At3g23690	At2g34860		At2g43160	At2g07688	At1g14150
At4g08330	At1g11480	At1g15660		At3g05690	At3g52580	At2g35960		At5g54240	At4g05631	At3g22121
At2g20900	At5g45600	At1g24290		At2g38690	At5g57270	At2g24020		At5g24735	At2g02400	At5g06770
At1g67310	At5g43310	At5g63660		At3g20340	At1g25055	AtCg00640		At2g47015	At1g06700	At4g03926
At5g50800	At5g52530	At5g49330		At2g38470	At3g12965	At4g26500		At3g01320	At3g24820	At5g43160
At2g04090	At3g21580	At4g32460		At2g29430	At1g07615	At1g55100		At2g38690	At1g68730	At1g78180
At1g74100	At2g07737	At5g64640		At2g29480	At1g76955	At5g12050		At2g37290	At3g17880	At4g01580
At4g18170	At2g31340	At1g29890		At1g48400	At1g28200	At5g64040		At1g18700	At3g10140	At3g09080
At5g29000	At3g46820	At3g27500		At4g35770	At3g59920	At5g58630		At5g04170	At4g39520	At3g51480
At2g45380	At3g04600	At3g10080		At1g45616	At1g72990	At3g20680		At3g20340	At1g10180	At1g23935
At1g32960	At1g36370	At3g63160		At5g26170	At2g15292	At1g08560		At1g62422	At2g28800	At3g07568
At3g12300	At3g58950	At1g15720		At4g33100	At2g18280	At5g43750		At2g29480	At5g55960	At4g11140
At3g19010	At2g33835	At1g52140		At2g39530	At1g80290	At2g22170		At1g48400	At2g21710	At3g61130
At2g20410	At2g40630	At1g02720		At1g80130	At3g18190	At3g08570		At4g35770	At5g59610	At3g25130
At1g80320	At5g07920	At4g03330		At3g12910	At1g09190	At2g38080		At1g71880	At2g15400	At4g24080
At4g25692	At1g80560	At2g37050		At1g63245	At4g15420	At4g37550		At4g24100	At5g42030	At4g14320
At2g39100	At1g73360	At2g32690		At3g16720	At5g58470	At4g33666		At1g45616	At5g08100	At1g16060
At5g09800	At1g65280	At5g44620		At3g57550	At1g62590	At5g35170		At4g02715	At1g07980	At5g24105
At1g10050	At1g11750	At3g16060		At5g65600	AtCg00680	At4g09010		At4g37400	At5g49980	At3g53650
At5g60360	At5g06180	At1g30600		At1g58340	At3g56820	At3g59780		At3g01770	At5g42790	At2g42110
At2g27430	At5g43560	At3g56130		At5g13210	At3g01720	At3g44735		At5g16560	At3g60980	At3g45800
At1g06135	At2g17990	AtCg00910		At5g06570	At4g31580	At1g35180		At1g49170	At1g15910	At1g66850
At5g28237	At4g00550	At5g63590		At4g30490	At1g77550	At2g30820		At2g40970	At1g49350	At1g18040
At1g53887	At5g62300	At5g34940		At1g58225	At4g37380	At4g17970		At1g80130	At4g10920	At5g48690
At4g00040	At1g67660	At5g60880		At5g57910	At1g54060	At3g17680		At2g04240	At3g48190	At3g19100
At1g59730	At5g40550	At5g26850		At5g45605	At1g65320	At1g72640		At3g12910	At5g41960	At3g46650
At2g22500	At1g16540	At2g42320		At3g61440	At5g56360	At4g30860		At1g63245	At1g60440	At5g65310
At5g01880	At3g12200	At3g07450		At5g64190	At3g09200	At3g18870		At5g43440	At2g44150	At3g04790
At3g53403	At5g50840	At4g22560		At1g32170	At3g46530	At1g60800		At3g16720	At2g01480	At2g20290
At1g01820	At3g02750	At3g25670		At2g05940	At1g09730	At3g19820		At3g26090	At5g43470	At1g49870
At4g35480	At3g14620	At3g10700		At3g02840	At5g54170	At4g03205		At5g50830	At3g56900	At4g03115
At2g45685	At1g54115	At4g24510		At5g42610	At5g47030	At3g14240		At4g21950	At3g54190	At3g48870
At3g32050	At3g48060	At2g07340		At4g13920	At5g35620	At1g07320		At3g13438	At2g16400	At2g25150
At1g79670	At1g16410	At5g15790		At1g19020	At2g07718	At2g25130		At3g57550	At2g15430	At5g49010
At3g13433	At5g26910	At2g43040		At5g06230	At4g29830	At1g56720		At5g15254	At1g27060	At3g48100
At1g07990	At4g21800	At1g27660		At3g55970	At1g03250	At5g17670		At1g08400	At4g00590	At4g28080
At1g74650	At3g10920	At1g67690		At5g62570	At1g14620	At5g01240		At1g61970	At5g51430	At5g12940
At5g63800	At4g17914	At1g69660		At2g38250	At1g77140	At4g30610		At5g65600	At4g31200	At1g72610
At1g05575	At4g15130	At4g14940		At3g12502	At3g20620	At4g25080		At5g60142	At5g44250	At5g55710
At2g39820	At3g02190	At1g69200		At2g40140	At1g24800	At3g58070		At1g04100	At1g58807	At5g62630
At2g33150	At1g67050	At1g27710		At1g47890	At5g59910	At4g24430		At1g61050	At4g08790	At1g75680
At5g50780	At3g15430	At1g54220		At2g31880	At4g22670	At1g09450		At5g51190	At2g26580	At1g79260
At3g29035	At4g18040	At2g01590		At5g28773	At2g48060	At2g18630		At4g30490	At1g14920	At1g19376
At1g22830	At3g04470	At1g33470		At2g16790	At1g16520	At2g33800		At1g58225	At1g13030	At2g04360
At5g37640	At3g11690	At3g50850		At4g05590	At4g16830	At5g10690		At3g08860	At3g43740	At5g38110
At1g18200	At3g52640	At3g24770		At2g44240	At2g30050	At3g58190		At2g18915	At4g34960	At1g69040
At3g16800	At2g25420	At2g22690		At1g61665	At3g17970	At3g17390		At5g64190	At1g08300	At5g57130
At5g56520	At1g77480	At1g27120		At2g20320	At5g43822	At4g02290		At3g16220	At4g09550	At3g51230
At5g01350	At4g11740	At3g59370		At2g47180	At1g14890	At4g34160		At2g05940	At3g15690	At5g07850
At3g05630	At3g62010	At4g32770		At5g18270	At4g28060	At3g15650		At5g44790	At5g16610	At1g26450
At3g59210	At1g47720	At3g21190		At4g10720	At1g25250	At3g06160		At3g02840	At2g40420	At1g60360
At4g29210	At5g17610	At4g34620		At1g72520	At1g27190	At1g01250		At4g06746	At2g22390	At3g21870
At3g14060	At3g09560	At1g10370		At3g05937	At5g54830	At1g50450		At1g60940	At1g07920	At5g36120
At5g05600	At1g07230	At5g15310		At2g43680	At5g45390	At1g71710		At4g13920	At5g02710	At1g71020
At1g13245	At3g26000	At5g11420		At3g04210	At5g11200	At3g62390		At5g04410	At5g27620	At3g60750
At4g39140	At4g32160	At2g48070		At3g51350	At5g66420	At1g75580		At5g61530	At2g27350	At2g41300
At1g02920	At3g19950	At2g35650		At2g31020	At5g52240	At5g13400		At1g19490	At1g59580	At2g24350
At2g39310	At2g05840	At2g01950		At3g15510	At4g24560	At4g00460		At3g55970	At5g14140	At4g13690
At2g07749	At1g70050	At3g51030		At3g48580	At3g54840	At5g15230		At3g27670	At1g13280	At5g57320
At4g30960	At2g35800	At1g49380		At1g32700	At5g53360	At5g62710		At2g38260	At2g16380	At3g62930
At5g49700	At2g29960	At5g27240		At5g16230	At3g55450	At5g57940		At1g18270	At2g43940	At5g40610
At3g04040	At5g56240	At1g70470		At4g39030	At5g55940	At5g58340		At5g62570	At5g51120	At1g23170
At1g29465	At5g56740	At1g04040		At4g11390	At5g50960	At4g24810		At4g38440	At3g11130	At4g27520
At2g01422	At3g58140	At3g45850		At2g29420	At4g04770	At3g19170		At1g67370	At1g45000	At2g42570
At5g56980	At5g13970	At1g64390		At4g03320	At4g09720	At5g31909		At3g50030	At4g19006	At5g59720
At5g48412	At3g13224	At1g01700		At3g21781	At1g09820	At5g47380		At2g31880	At5g54440	At5g22580
At2g33550	At4g37650	At4g32570		At3g61900	At3g18820	At3g01670		At2g31780	At4g12250	At3g27865
At1g72220	At4g33770	At3g13510		At1g24148	At1g67785	At1g17100		At2g44240	At3g46870	At4g21640
At4g38870	At1g10160	At1g64740		At1g02400	At3g55320	At1g78915		At2g47180	At3g61600	At5g22930
At3g05160	At3g43300	At1g11870		At2g29270	At2g20930	At3g13470		At2g20320	At3g07880	At4g23590
At4g35940	At2g41200	At1g47395		At1g75050	At3g51780	AtCg01000		At5g18270	At5g08180	At5g45560
At1g50480	At2g34860	At5g10550		At2g15480	At3g22270	At2g45340		At4g08570	At5g66770	At1g73530
At1g15790	At1g01448	At2g26250		At4g14610	At3g15410	At1g77870		At3g24190	At2g17265	At1g05540
At2g22010	At2g28380	At2g24310		At2g40095	At2g45200	At5g06290		At3g05937	At1g78560	At1g62870
At4g39270	At4g13890	At2g29660		At3g46690	At4g29000	At4g21210		At4g02640	At5g49060	At2g42885
At2g31585	At1g56145	At1g58370		At1g68200	At3g01320	At1g20060		At5g25520	At3g09660	At3g63440
At5g46080	At5g15710	At4g36660		At1g71050	At1g43190	At4g14440		At3g04210	At5g56910	At5g52650
At5g65480	At2g23310	At1g77720		At3g26820	At5g58930	At3g05480		At3g48580	At5g06970	At5g66740
At1g02100	At3g55490	At4g38850		At3g13782	At4g34700	At2g37880		At1g77800	At5g04770	At2g22620
At5g67310	At5g47818	At3g52370		At4g23200	At4g32285	At5g07140		At4g39030	At1g57610	At2g04235
At1g08900	At4g19870	At5g02440		At2g25625	At5g64930	At2g36355		At4g16530	At3g49390	At1g18140
At2g32240	At5g17700	At2g14660		At2g41410	At1g80500	AtCg00770		At4g03320	At4g14605	At3g48420
At1g31540	At1g08130	At2g26540		At1g24570	At1g47250	At1g79420		At3g21781	At1g51590	At5g56490
At5g08790	At1g30090	At5g01890		At3g02140	At2g18390	At1g48350		At5g43620	At5g18760	At1g13130
At5g45710	At5g23850	At5g35100		At1g55365	At2g30070	At2g21170		At1g24148	At2g44530	At1g70760
At3g10300	At3g47620	At3g15570		At4g24000	At1g15130	At5g09500		At4g22340	At5g48150	At5g60840
At3g49800	At4g37550	At2g46710		At5g07780	At1g75950	At4g15960		At3g15210	At1g06650	At2g35350
At5g59420	At3g49010	At5g05970		At4g16024	At5g55130	At2g35850		At2g15480	At3g03740	At5g42780
At5g01560	At3g23540	At1g14410		At4g01390	At3g27420	At5g18500		At3g56080	At3g01120	At2g34620
At2g04410	At3g12010	At2g31953		At1g04370	At1g73320	At4g29060		At1g63090	At3g18270	At5g62065
At4g27480	At2g23930	At1g73590		At1g48470	At3g53180	At5g60650		At1g65000	At2g42810	At5g07280
At2g21500	At4g17970	At2g19070		At5g39880	At2g36970	At3g06980		At3g46690	At1g48950	At3g17350
At4g40020	At5g63220	At2g35960		At1g61370	At4g32420	At1g02640		At4g30370	At3g21290	At3g14820
At1g01730	At3g15980	At2g24020		At3g61060	At3g01770	At1g62520		At4g29670	At2g40590	At5g38970
At5g58540	At1g60800	AtCg00640		At3g50280	At1g01050	At3g61650		At1g58420	At5g20490	At5g07720
At2g13660	At2g15270	At4g26500		At1g67105	At3g21270	At1g02730		At5g27350	At4g31400	At3g13740
At3g26170	At4g32670	At5g53390		At4g16670	At2g23420	At5g12900		At3g13782	At1g73740	At1g53920
At5g20960	At1g49140	At3g20680		At2g16870	At5g20290	At4g02790		At4g23200	At3g58220	At5g65010
At3g08720	At4g30310	At1g08560		At2g42350	At3g25470	At3g26960		At1g74453	At5g52530	At3g56370
At1g65481	At1g67800	At2g19590		At4g28460	At1g30320	At2g40475		At5g28610	At5g15790	At3g25710
At1g67520	At5g04710	At1g49620		At1g17744	At2g40970	At2g31380		At1g55365	At3g54010	At2g28190
At1g52400	At5g13590	At1g02190		At2g16595	At2g18770	At1g54200		At4g24000	At3g18165	At4g21480
At1g76185	At5g08430	At5g43750		At1g01680	At5g08520	At5g07180		At5g45350	At1g71820	At3g04650
At2g26030	At5g01770	At1g78690		At2g21850	At3g19100	At2g21220		At5g40382	At5g47830	At3g61100
At4g04653	At1g09530	At2g22170		At1g13480	At1g72050	At1g19830		At4g01390	At5g02950	At1g31710
At5g64450	At5g59960	At1g64880		At2g21820	At5g14040	AtCg00360		At1g04370	At3g49730	At3g22310
At1g14740	At4g34920	At4g29480		At5g16170	At3g13438	At5g55520		At1g48470	At3g46820	At3g22150
At3g05120	At4g13250	At4g09010		At1g14110	At2g17790	At5g16715		At5g39880	At2g33835	At3g60900
At3g22930	At3g44190	At3g59780		At3g26440	At5g67540	At2g29180		At3g11270	At3g07550	At1g07270
At3g21230	At1g21640	At4g14980		At1g26380	At1g08400	At3g14340		At1g16590	At5g08470	At2g07690
At1g13390	At4g24740	At2g16780		At5g20150	At1g25390	At5g40830		At3g07610	At2g22370	At3g49650
At3g04930	At4g33940	At3g44735		At5g40780	At4g36080	At5g38140		At3g50280	At2g17990	At3g22190
At1g27130	At1g04555	At1g35180		At2g30550	At1g06770	At5g10510		At1g67105	At1g48200	At2g43560
At1g63750	At5g07350	At2g30820		At3g26670	At4g03115	At4g11190		At2g42350	AtCg00130	At3g28440
At3g25990	At1g80750	At1g72640		At5g14530	At2g04550	At1g25290		At1g78270	At4g04610	At2g03280
AtMg00940	At4g36520	At4g30860		At4g11890	At4g35987	At4g20940		At3g63500	At3g12200	At1g48520
At1g56600	At4g25180	At3g15980		At5g61455	At5g41330	At3g59980		At4g28460	At1g64060	At3g57560
At4g28240	At1g18490	At3g19820		At4g12470	At3g61440	At5g48310		At2g33770	At5g50840	At2g44190
At1g20696	At1g59359	At1g61760		At1g67328	At4g19185	At4g39350		At2g16595	At3g02750	At1g12770
At5g20620	At5g57940	At3g14240		At3g02620	At2g38890	At4g16442		At4g16745	At5g59350	At4g13050
At4g38940	At4g16710	At1g07320		At4g36450	At3g07410	At4g09350		At2g21820	At3g14620	At4g27330
At3g26290	At1g34150	At1g56720		At1g19530	At3g13030	At3g14940		At1g14110	At5g61960	At1g72670
At3g13970	At5g43740	At1g12013		At3g20940	At1g24460	At2g47590		At3g58550	At5g58970	At3g20470
At3g21080	At5g13020	At5g17670		At3g56400	At3g07640	At5g39830		At5g14000	At4g21800	At1g04520
At1g06630	AtMg01330	At5g01240		At1g73687	At1g64530	At3g33004		At4g30530	At2g17150	At1g55020
At4g06597	At5g66060	At3g60660		At5g17380	At5g05480	At5g37790		At2g36854	At5g11810	At5g50930
At1g79000	At3g49350	At5g47600		At1g53785	At4g21326	At4g20130		At5g35732	At3g15430	At2g21830
At1g27020	At2g02050	At4g39990		At1g76590	At1g07650	At1g78630		At1g26380	At5g11910	At1g36390
At5g12340	At5g44500	At4g25080		At2g13490	At1g10900	At5g35670		At3g55760	At3g04470	At2g23340
At3g55790	At3g55605	At2g33800		At2g26310	At5g58575	At1g32540		At1g76680	At2g22740	At1g21090
At1g17530	At1g29041	At1g09450		At3g17280	At2g40380	At2g39560		At5g40780	At4g22100	At3g29410
At2g24850	At3g06930	At4g24430		At3g63310	At3g22942	At1g78430		At4g22758	At5g18580	At4g02320
At5g52720	At5g64400	At2g18630		At1g15520	At2g42230	At5g62500		At5g53130	At2g25420	At3g45710
At2g33020	At5g08170	At1g01280		At4g23190	At5g09860	At3g22540		At2g30550	At1g01700	At1g29071
At5g12840	At5g26980	At5g10690		At4g02520	At3g24190	At5g52960		At5g14530	At5g20980	At1g49920
At2g21620	At5g26240	At3g58190		At5g66480	At5g25520	At4g09040		At3g48000	At1g47720	At2g47530
At1g74020	At5g66930	At3g22300		At5g64230	At5g01670	At1g75280		At1g76320	At2g38290	At3g19620
At4g36500	At3g61830	At3g53260		At5g51640	At3g55850	At4g12540		At5g38540	At3g19950	At4g02930
At4g26060	At4g21210	At1g56210		At3g15500	At2g43130	At5g63530		At3g02620	At2g05840	At1g06170
At4g19230	At4g31080	At4g02290		At2g29720	At4g02010	At1g70610		At1g67328	At5g19160	At3g06730
At3g19550	At2g41700	At1g44110		At4g30270	At4g27320	At4g18960		At4g36450	At1g70050	At3g13674
AtMg00140	At1g75335	At1g57660		At1g51913	At4g20980	At1g13650		At1g73030	At2g03780	At3g13650
At1g09970	At3g08620	At3g06160		At4g21865	At5g10840	At1g73370		At1g65820	At3g62450	At5g63810
At1g80290	At5g16880	At1g50450		At2g32020	At5g39040	At5g45040		At5g03280	At4g19500	At2g39350
At5g20110	At1g55250	At4g34160		At1g23060	At3g30740	At5g14410		At5g49600	At1g14820	At1g22250
At1g34370	At1g09630	At1g36160		At3g15760	At3g28690	At5g13520		At3g45880	At5g05680	At1g08470
At1g62370	At4g00860	At3g62390		At4g01770	At2g19460	At1g31920		At3g02468	At1g20370	At4g38825
At4g31860	At2g43080	At5g13400		At5g38350	At5g59150	At1g14290		At1g10770	At2g16880	At4g24265
At5g06960	At3g62240	At4g00460		At1g32850	At2g14530	At3g52980		At1g28360	At2g29960	At3g24040
At2g06050	At3g52850	At3g18410		At3g48920	At5g64200	At1g12060		At2g26310	At1g07280	At3g17380
At2g43370	At1g08780	At2g19910		At1g10590	At1g79870	At1g11220		At1g33560	At5g56740	At2g42880
At2g17210	At4g24290	At5g11300		At3g58310	At1g75180	At1g12244		At3g62180	At5g13970	At4g32710
At2g22300	At1g35612	At5g62710		At3g14700	At5g57250	At1g14030		At3g63310	At3g05970	At5g01790
At1g22640	At2g36250	At3g19170		At1g46768	At2g32090	At1g72720		At2g39725	At3g53940	At2g29680
At2g39570	At3g52580	At1g05760		At5g46050	At2g20860	At5g58310		At1g24880	At3g28140	At2g02780
At4g18120	At4g37130	At2g02120		At3g18250	At1g63700	At5g18060		At4g23190	At4g01450	At1g72100
At3g53830	At2g39760	At3g01670		At3g09520	At5g15400	At1g20610		At2g29720	At3g43300	At5g52060
At1g68800	At1g25055	At5g47380		At1g64110	At2g45860	At1g64700		At4g30270	At2g26890	At5g40770
At2g22790	At4g28570	At3g57500		At2g38790	At2g32410	At5g14100		At3g18690	At5g35753	At4g14970
At3g09940	At1g11660	At3g13470		At1g49000	At1g26190	At3g22790		At1g35143	At2g41200	At4g11180
At3g56200	At1g28200	AtCg01000		At1g02770	At1g29790	At1g24170		At2g32020	At4g36800	At3g17185
At4g02430	At5g63090	At2g45340		At2g44080	At1g50130	AtCg01120		At1g23060	At3g13300	At4g39620
At2g37530	At2g37020	At1g77870		At3g29240	At5g45350	At5g49390		At1g56165	At2g28380	At1g27940
At4g05020	At1g72990	At5g06290		At2g25770	At4g12430	At2g03750		At2g11810	At5g55310	At5g39240
At3g49580	At3g62810	At4g13590		At2g30360	At3g11470	At4g38700		At3g14700	At5g42540	At1g29250
At2g46150	At1g80290	At1g20060		At3g13610	At5g52650	At5g04360		At4g30750	At1g76730	At1g50490
At3g19260	At5g04230	At4g14440		At2g21187	At5g03320	At3g04290		At5g28320	At5g61510	At3g27230
At1g33270	At3g12510	At3g05480		At4g34230	At2g18120	At3g02930		At1g48260	At3g22170	At4g33260
At5g65380	At3g18190	At2g37880		At1g24147	At1g16590	At2g29510		At5g61920	At5g10950	At3g14740
At5g67245	At2g44950	At1g79420		At1g72940	At3g63420	At2g38995		At4g20690	At1g75820	At3g05140
At3g12740	At1g45236	At1g11330		At2g17720	At3g07610	At1g16630		At1g02770	At2g23310	At2g38120
AtMg01060	At4g16950	At1g48350		At1g32740	At3g02600	At2g21530		At3g48310	At3g55490	At1g10060
At1g17240	At2g35040	At2g21170		At2g27660	At1g73820	At4g17460		At4g00670	At2g25355	At1g01900
At1g77000	At2g16405	At5g38300		At2g38860	At2g26350	At3g54210		At4g34230	At2g15000	At5g20040
At2g07718	At3g57280	At5g09500		At2g48010	At5g27990	At1g06080		At2g27660	At1g07728	At5g56720
At5g17850	At1g25290	At3g55005		At5g20230	At1g31500	At5g66230		At1g32740	At4g37550	At4g09290
At1g09910	At5g17410	At5g27670		At3g61400	At1g60430	At5g18550		At4g21560	At1g56350	At1g13730
At5g25820	At3g17030	At4g14805		At1g66930	At5g06610	At3g11620		At3g52800	At1g16320	AtCg00810
At3g28850	At5g58470	At5g18500		At1g17310	At3g63210	At3g43960		At2g48010	At5g05540	At3g03820
At1g59930	At3g47680	At2g30500		At1g09420	At4g39680	At4g08695		At1g13880	At2g38450	At2g02850
At1g74200	At1g40143	At4g29060		At4g10380	At2g42680	At4g01900		At5g20230	At2g34840	At1g53240
At5g09440	At1g65950	At2g33530		At1g65500	At3g08670	At2g45970		At4g12610	At5g51110	AtCg01130
At1g18470	At2g20530	At5g24880		At1g77890	At1g13450	At1g14150		At1g17310	At5g49570	At3g28060
At5g38900	At1g12730	At3g53730		At2g19290	At4g32180	At5g62850		At4g19840	At2g23930	At5g45680
At4g20320	At4g16840	At3g06980		At5g57550	At3g03570	At2g27395		At1g05200	At3g13235	At3g50890
At5g13820	At3g56820	At5g60650		At1g14880	At1g11020	At3g58350		At1g77890	At3g03210	At1g13680
At1g54070	At3g05675	At3g50230		At1g12320	At1g59620	At5g05160		At4g39838	At4g00830	At4g11550
At2g07826	At2g44070	At2g21300		At5g45630	At1g03610	At5g43160		At1g09195	At3g15980	At1g74550
At3g04900	At1g06240	At1g62520		At1g16160	At1g60160	At1g78180		At5g45630	At2g15270	At1g21500
At3g46230	At1g24490	At3g61660		At5g18470	At5g62950	At4g01580		At4g25480	At1g36050	At5g24000
At4g16830	At1g16790	At3g61650		At4g28085	At1g54260	At3g17130		At1g16160	At5g17560	At1g64450
At1g61250	At5g63200	At3g02310		At3g53690	At2g26200	At3g23805		At5g18470	At2g38840	At5g13630
At1g64710	At1g33270	At1g02730		At4g32070	At5g51380	At4g11140		At3g53690	At1g12013	At3g60630
At2g44390	At4g25880	At1g07790		At4g18250	At5g35330	At3g61130		At4g22940	At4g30310	At2g16360
At1g45150	At3g09200	At4g02790		At1g29330	At4g08930	At2g24290		At4g32070	At1g29220	At4g14550
At1g54680	At1g15020	At3g26960		At1g53625	At1g68830	At2g36145		At1g12640	At1g05500	At1g58290
At3g21690	At1g50660	At5g12900		At5g48540	At5g53130	At3g25130		At4g18250	At5g04710	At1g78770
At3g07150	At3g46530	At4g39880		At4g00700	At1g69510	At2g32280		At2g17530	At1g65220	At3g50790
At2g47800	At5g47030	At3g12965		At3g10500	At4g39910	At4g30020		At3g48760	At5g61410	At5g10278
At5g46295	At5g35620	At1g77860		At3g51960	At2g41840	At2g29550		At1g54130	At5g08430	At2g29310
At4g37295	At3g13060	At1g54200		At2g26650	At5g66040	At4g07507		At1g79710	At4g16310	At5g09370
At5g55560	At3g42783	At2g27710		At2g25735	At3g27240	At5g14360		At4g00700	At1g06820	At3g11210
At5g43780	At5g14410	At5g07180		At2g40750	At1g01770	At1g06550		At1g01740	At3g17390	At3g10310
At3g47350	At2g19520	At3g62300		At5g06320	At5g43970	At5g24105		At5g65750	At2g23460	At3g47400
At1g28960	At1g14620	At1g19830		At2g04120	At2g36590	At4g12980		At4g20170	At1g09530	At5g45030
At1g80800	At3g20780	At3g49960		At3g16460	At1g14560	At2g42110		At2g26650	At4g34920	At1g74390
At2g25590	At2g17200	At5g66562		At3g01080	At1g48650	At2g07170		At2g25735	At1g21640	At4g16807
At1g49970	At1g08040	At5g16715		At3g62730	At4g34103	At5g16490		At5g54430	At1g60870	At1g17560
At1g07390	At5g66000	At2g29180		At2g23090	At4g10620	At3g62030		At5g06320	At5g53588	At1g72620
At1g04300	At1g24800	At5g47920		At1g24380	At5g03280	At2g32480		At5g15820	At5g08340	At4g16610
At3g30775	At5g59910	At3g63120		At5g67340	At4g31540	At5g48690		At3g03020	At4g35490	At3g17040
At5g53360	At4g22670	At5g10510		At2g01190	At1g16640	At1g31670		At2g23090	At1g01250	At5g10920
At1g23830	At2g17340	At4g11190		At4g05320	At1g80260	At5g10260		At1g77180	At1g80750	At5g01420
At4g25800	At5g47520	At5g56030		At1g16150	At2g35810	At3g46650		At4g16008	At5g38390	At2g19720
At5g23020	At4g34240	At4g20940		At4g17580	At1g03210	At5g65310		At5g67340	At4g36520	At5g16590
At4g13505	At2g07830	At3g59980		At4g11170	At4g26610	At1g31190		At3g44262	At3g06440	At5g18030
At3g43160	At5g26751	At4g39350		At1g65730	At5g54310	At2g37025		At2g41510	At1g18070	At1g55370
At2g02350	At3g57220	At4g16442		At2g34960	At3g17450	At5g10160		At2g25650	At4g05060	At5g48060
At5g09630	At1g32310	At1g20330		At3g44870	At1g43710	At3g54400		At4g11170	At2g31090	At5g01870
At1g06002	At2g30050	At2g47590		At4g21903	At3g60610	At1g17200		At1g20980	At5g51690	At1g08100
At4g09830	At2g26140	At2g17560		At5g42440	At5g03370	At2g20290		At5g03730	At5g02025	At1g02830
At4g09300	At1g09710	At5g10390		At5g24530	At4g10170	At5g06670		At2g34960	At1g18490	At1g23340
At4g33300	At1g71980	At3g55060		At5g36970	At3g52460	At4g12005		At5g59310	At5g09260	At5g51750
At5g54240	At5g43822	At5g51590		At1g34040	At2g46090	At4g05520		At4g21903	At3g54760	At1g59940
At5g24735	At1g26130	At4g20130		At2g35730	At1g08490	At2g30424		At4g18160	At5g58340	At5g14330
At4g31510	At2g29510	At1g78630		At2g41100	At5g50930	At5g49030		At2g41100	At4g24810	At5g62210
At5g53300	At2g40600	At5g35670		At2g43820	At4g32605	At1g10640		At1g34040	At1g34150	At4g23740
At2g47015	At1g14320	At2g45410		At3g15910	At1g74050	At5g12940		At2g43820	At1g36990	At3g12345
At1g19340	At5g09920	At1g01540		At1g67365	At3g45242	At4g14100		At1g16770	At1g48120	At1g75890
At3g05690	At3g12130	At2g39560		At1g25211	At1g32580	At5g46800		At3g23280	At4g21100	At1g15480
At5g59700	At3g04260	At1g78430		At3g47090	At1g28250	At5g44417		At1g59870	At2g02050	AtCg00170
At5g43060	At5g45390	At5g25475		At1g69480	At3g52610	At5g05840		At1g69480	At5g44500	At1g10670
At3g20340	At5g11200	At1g16220		At3g03700	At1g77440	At5g55710		At5g19140	At3g51310	At1g12570
At1g62422	At1g71002	At5g65880		At3g61280	At1g04270	At5g01730		At1g14260	At3g06930	At4g31740
At1g67856	At5g25270	At5g62500		At3g51000	At1g30210	At3g23700		At4g19633	At1g43640	At1g66150
At2g03310	At4g15475	At3g24250		At3g01760	At2g26060	At1g04240		At2g28720	At5g26980	At5g60670
At1g48400	At3g06330	At3g22540		At1g30500	At1g07470	At4g25290		At1g52800	At4g28860	At5g65890
At4g35770	At1g19120	At5g52960		At2g40000	At2g29080	At1g75680		At5g51680	At3g54350	At3g52750
At1g71880	At3g59000	At2g36190		At5g51680	At3g05545	At2g22900		At4g13530	At2g42270	At1g11790
At4g24100	At5g43920	At4g09040		At1g55760	At3g60360	At4g26670		At1g64610	At4g31080	At4g03100
At2g36970	At5g55940	At4g12540		At1g16420	At5g41650	At1g79260		At1g32340	At2g41700	At5g39471
At1g45616	At5g50960	At1g70610		At1g14540	At3g11730	At1g15760		At1g28610	At4g21960	At5g61000
At4g37400	At4g23400	At5g63530		At1g64610	At3g23145	At1g74470		At3g47820	At1g71850	At3g16850
At2g11773	At3g07980	At1g13650		At1g71910	At3g12600	At4g01883		At4g29820	At2g28060	At1g15360
At3g01770	At5g64610	At4g18960		At2g22860	At4g02570	At3g50960		At1g64170	At2g19390	At5g46570
At1g49170	At4g09720	At3g05330		At5g56870	At4g31350	At1g69040		At2g07676	At2g16940	At2g43520
At2g30870	At5g41970	At1g73370		At1g76390	At1g80900	At4g02530		At2g07812	At2g43080	At4g21650
At4g16860	AtCg00290	At2g18500		At2g41230	At2g16500	At2g41540		At3g15534	At3g62240	At1g72230
At2g40970	At2g36060	At5g45040		At4g15070	At1g70505	At1g14440		At3g07360	At3g52850	At1g29740
At1g80130	At3g18820	At5g13520		At3g15534	At2g23890	At5g55830		At4g17230	At4g09520	At1g10850
At3g12910	At2g38185	At2g36026		At1g56550	At5g18980	At1g02150		At1g56550	At1g08780	At2g01770
At1g63245	At5g13780	At3g26932		At5g50590	At1g52740	At3g63480		At1g34200	At2g33630	At3g56680
At5g43440	At2g45140	At5g26790		At4g15530	At5g10940	At3g51230		At1g73710	At1g58060	At1g14970
At1g76560	At1g67785	At1g12060		At2g31345	At3g02720	At5g66920		At5g07100	At3g23690	At1g30610
At4g25670	At1g53023	At1g14030		At3g59700	At1g26180	At1g31720		At3g61620	At2g36250	At4g36180
At4g21950	At5g12410	At1g16520		At5g49200	At5g12230	At5g14570		At2g10606	At3g52580	At5g15390
At1g68290	At2g26680	At1g12244		At5g07100	At5g64470	At3g27850		At1g21100	At4g37130	At1g54780
At1g25390	At2g43160	At1g77270		At4g19460	At4g00330	At1g04430		At1g47550	At4g32010	At3g10610
At1g61970	At1g80790	At1g53543		At3g61620	At1g05350	At3g49680		At1g23710	At3g59920	At1g45474
At5g65600	At3g55530	At1g31335		At1g42635	At5g08380	At1g60360		At1g50970	At1g52570	At1g70210
At4g36900	At2g24765	At3g22790		At1g09560	At2g26510	At5g66580		At4g29760	At1g54200	At5g07230
At1g61050	At3g15410	At1g47410		At5g01980	At1g76050	At5g47110		At4g38530	At4g35800	At2g43945
At5g13210	At5g06160	At2g37510		At1g17380	At3g48310	At3g21870		At4g14370	At3g61760	At1g78206
At5g06570	At4g16210	At1g14890		At5g65230	At4g23660	At5g66550		At1g14660	At3g18790	At1g20220
At5g57910	At4g29000	At3g02930		At5g62180	At2g33730	At5g36120		At2g03590	At4g39600	At4g18440
At5g44790	At3g01320	At2g38995		At1g52857	At5g49880	At1g71020		At3g59880	At1g08750	At1g60590
At5g42610	At1g43190	At4g11050		At1g47550	At3g16110	At5g04530		At4g18210	At1g45236	At4g31210
At4g06746	At5g58930	At1g16630		At1g21100	At5g12040	At3g03770		At4g15260	At1g79790	At3g53140
At4g13920	At4g32285	At1g04778		At1g69828	At3g07230	At2g41300		At3g26445	At2g26460	At5g41300
At1g19020	At5g64930	At4g03295		At1g23710	At1g16930	At2g24350		At1g55720	At2g35040	At2g22810
At5g06230	At2g24290	At5g51310		At5g35200	At4g28470	At3g49670		At5g53030	At2g16405	At4g21750
At3g55970	At5g67170	At3g54210		At4g14370	At1g23280	At3g46780		At5g44065	At3g57280	At3g48970
At2g38250	At1g18700	At3g27450		At5g05320	At1g67080	At1g05320		At1g24520	At2g20010	At5g59870
At5g63970	At1g47250	At5g48500		At3g59880	At2g39480	At5g40610		At1g19060	At1g17220	At5g08020
At5g11140	At1g71500	At5g18550		At1g09935	At5g47680	At2g34510		At1g02300	At5g10390	At2g45900
At1g47890	At5g04170	At3g43960		At1g50400	At3g45180	At3g19570		At2g18196	At5g58470	At5g35490
At2g16790	At2g18390	At4g01900		At1g67865	At2g43770	At4g27520		At5g17860	At5g41210	At4g15258
At2g44240	At1g80010	At3g48150		At4g25580	At4g12610	At4g04840		At1g08890	At5g06830	At3g63170
At1g54575	At5g27970	At4g15140		At4g15260	At5g11860	At5g59720		At3g48526	At3g03010	At3g07000
At2g47180	At1g75950	At2g45970		At3g46280	At5g04470	At5g22580		At4g19645	At5g25070	At1g31800
At1g61665	At3g12670	At5g50290		At3g47780	At2g43760	At4g09160		At4g23140	At1g65950	At1g53250
At2g20320	At5g19400	At3g06040		At3g25165	At5g06410	At4g21640		At4g39870	At3g46980	At4g38660
At5g18270	At4g14910	At1g15390		At5g53030	At3g44610	At5g22930		At5g35375	At3g56820	At1g67930
At3g05937	At1g73320	At2g20930		At3g20083	At5g15270	At1g05540		At5g01740	At3g02360	At1g54690
At5g25520	At3g06700	At5g05160		At4g31950	At4g36730	At3g22880		At1g20450	At3g05675	At4g32915
At2g31020	At4g32420	At5g06770		At4g28350	At5g53940	At3g54660		At4g38340	At1g24490	At2g38540
At3g15510	At1g11350	At5g43160		At1g25083	At4g12230	At1g11130		At3g07870	At4g37380	At2g27420
At3g48580	At3g21270	At4g36160		At1g67810	At2g47020	At5g66740		AtMg01050	At5g63200	At3g49900
At1g32700	At1g09800	At1g78180		At5g44065	At1g31300	At2g04235		At1g49800	At5g56360	At1g78955
At4g39030	At5g20290	At3g17130		At5g51440	At1g34110	At3g48420		At2g37150	At1g15020	At2g45080
At4g16530	At3g25470	At4g01580		At1g19060	At5g07890	At4g33500		At3g23920	At3g24870	At2g05790
At4g03320	At5g47650	At1g23935		At5g59100	At3g27230	At3g23760		At4g36120	At2g36670	At3g42725
At4g00940	At3g26730	At3g23805		At2g18196	At5g15520	At3g20541		At5g10520	At1g50660	At1g31310
At3g21781	At3g19100	At3g07568		At5g17860	At1g12480	At1g13130		At5g59950	At1g09730	At2g45490
At5g43620	At2g05530	At4g11140		At3g48526	At2g26430	At2g27035		At1g21990	At2g39890	At5g22750
At1g24148	At5g15170	At3g23090		At1g50390	At3g10820	At2g30695		At1g55175	At5g47030	At4g05200
At3g28690	At3g26090	At4g22505		At4g19645	At1g18600	At2g35350		At3g32387	At4g00300	At4g25740
At2g29270	At4g37440	At3g61130		At4g23140	At5g62270	At5g42780		At3g21150	At2g19385	At1g30170
At3g15210	At5g09770	At3g25130		At5g35375	At3g61110	At2g34620		At5g42930	At3g60400	At5g63140
At2g15480	At2g41350	At5g55450		At3g28740	At2g22425	At1g14840		At1g80570	At2g34830	At5g61240
At4g14610	At3g07330	At4g24080		At3g11580	At3g07740	At1g11500		At5g47850	At1g06590	At2g32180
At2g40095	At2g17790	At2g32280		At1g22990	At1g32070	At3g44050		At5g44610	At5g51710	At5g66410
At1g65000	At3g53390	At1g53060		At4g38340	At1g09320	At3g17350		At5g48140	At1g20816	At2g35120
At3g46690	At1g04100	At4g14320		At4g28490	At2g02570	At5g18690		At4g02380	At1g73177	At5g08280
At4g30370	At5g05080	At4g30020		At1g32640	At5g50440	At2g38680		At1g72190	At3g46020	At2g33255
At1g58420	At1g56090	At2g29550		At5g59550	At4g22285	At5g07720		At5g25770	At2g19520	At5g62420
At5g27350	At1g21600	At4g29250		At1g49800	At3g04560	At3g61380		At5g66890	At4g29830	At5g10400
At3g26820	At4g32730	At2g04530		At5g25880	At3g52730	At4g09590		At1g71040	At4g36750	At1g69530
At2g25625	At5g41330	At1g06550		At1g29860	At1g67490	At1g35290		At5g43570	At1g14620	At3g23670
At2g41410	At3g55770	At1g44900		At1g71140	At2g35050	At5g53500		At4g11300	At1g08040	At1g16858
At5g28610	At2g43980	At4g12980		At4g24420	At5g54430	At3g56370		At3g56790	At1g57540	At2g07440
At3g02140	At2g18915	At5g24105		At1g09680	At5g16470	At3g25710		At5g06265	At2g46370	At3g18280
At1g24570	At3g07410	At3g53650		At5g10520	At1g03060	At2g28190		At1g64270	At3g42150	At1g47400
At1g55365	At3g16220	At3g45800		At4g25690	At5g27270	At4g21480		At2g32130	At3g27990	At2g44920
At4g24000	At1g60940	At1g23650		At5g59950	At1g79050	At1g31935		At1g13360	At1g24800	At2g11620
At3g28945	At5g55710	At5g16490		At1g01480	At2g32600	At5g46420		At4g27960	At5g59910	At1g11482
At5g45350	At5g26710	At1g18040		At3g21150	At3g15000	At5g36710		At4g29780	At1g12060	At3g01810
At5g07780	At5g61530	At3g62030		At1g79450	At1g77180	At1g31710		At1g53100	At2g17340	At5g64760
At4g01390	At3g59810	At3g54470		At5g20790	At1g59218	At1g15820		At5g37750	At5g14800	At5g37360
At5g39880	At2g38260	At5g48760		At1g17860	At5g64140	At3g22150		At2g47880	At4g27010	At5g08740
At5g18150	At2g36930	At2g02590		At1g80570	At5g21950	At3g60900		At4g13180	At1g64700	At1g52910
AtMg01090	At1g69640	At1g31670		At5g47850	At3g21640	At3g49650		At2g01600	At1g32310	At4g30130
At5g13720	At1g18270	At1g78050		At5g44610	At1g23900	At3g22190		At3g43790	At5g21140	At3g09820
At1g55280	At1g04950	At5g48930		At2g22496	At2g25650	At2g43560		At5g18260	At3g62190	At5g12250
At3g07610	At4g32990	At1g22065		At4g02380	At2g39440	At1g48520		At1g05890	At2g30050	At2g20240
At3g50280	At1g10900	At5g10260		At5g25770	At5g25752	At2g34760		At3g56500	At3g17470	At5g07530
At1g67105	At3g01790	At5g65310		At4g12090	At5g16730	At5g03650		At4g25010	At2g26140	At5g20710
At4g16670	At1g17930	At5g10160		At5g66890	At2g15320	At5g45170		At3g52780	At5g16120	At2g19920
At2g42350	At3g50030	At3g04790		At5g43570	At1g20980	At3g08680		At5g05110	At4g28060	At3g62980
At2g45530	At3g15395	At1g80860		At5g27420	At1g06730	At1g72670		At1g78310	At1g28960	At1g19720
At5g46350	At3g07660	At1g63000		At5g45800	At1g09210	At3g20470		At3g17890	At1g14320	At1g62950
At3g63500	At2g02160	At2g20290		At3g16640	At2g29210	At1g04520		At1g21240	At4g14840	At1g45688
At4g28460	At1g28280	At1g49870		At2g32130	At3g27700	At4g19985		At1g32900	At1g27190	At3g16410
At1g17744	At1g26260	At4g05520		At5g54610	At4g26455	At2g21830		At1g19190	At2g25737	At2g21540
At1g76700	At1g49240	At2g30424		At4g27960	At1g23890	At1g21090		At3g02515	At3g12130	At2g17880
At5g52390	At1g02150	At1g25530		At1g22180	At3g53700	At4g37750		At3g50190	At5g45390	At3g13403
At2g33770	At2g42230	At3g48870		At1g35210	At3g26900	At4g32880		At3g06220	At5g11200	At3g03850
At2g16595	At1g29720	At2g25150		At2g25450	At3g26340	At4g14819		At5g01100	At5g52240	At1g09160
At5g49640	At5g07850	At5g49010		At1g16090	At3g11745	At2g07600		At2g04795	At4g24560	At3g01480
At3g63210	At4g35360	At3g48100		At5g13320	At2g07640	At1g12520		At4g34131	At1g12410	At3g28900
At4g16745	At4g02640	At5g49030		At4g21120	At2g27450	At1g62330		At3g29400	At1g17690	At5g64030
At1g13480	At1g24510	At2g05300		At4g13180	At1g64561	At4g01995		At4g05530	At4g15475	At3g07210
At2g21820	At5g11330	At3g48660		At1g02450	At5g08565	At3g19620		At3g45390	At1g16270	At3g51380
At1g73950	At5g01670	At2g29125		At1g13500	At3g20420	At5g36960		At4g17840	At1g61990	At1g64650
At5g14000	At4g11390	At1g10640		At2g19970	At1g68100	At2g31560		At3g57260	At3g54840	At2g42820
At4g30530	At1g27970	At1g31070		At3g56500	At5g08630	At1g76870		At5g05930	At1g19120	At2g06520
At1g20691	At2g41750	At5g12940		At1g61475	At1g20050	At1g12090		At3g49210	At5g24690	At2g20980
At5g35732	At1g12350	At1g19030		At3g52780	At3g09880	At1g08980		At5g37070	At1g29150	At3g29762
At3g26440	At1g03970	At4g14100		At5g44460	At3g13780	At4g33110		At4g02075	At3g55450	At5g48360
At1g26380	At5g10840	At1g72610		At3g05920	At4g31170	At3g14810		At2g24545	At3g07980	At5g20820
At1g62200	At2g01130	At5g15022		At2g17830	At1g65070	At1g33240		At3g17240	At4g09720	At1g01080
At1g54260	At1g71330	At5g01070		At3g63030	AtCg00500	At3g13650		At3g61210	At2g19310	At2g44460
At5g40780	At5g54650	At3g23700		At2g23830	At5g05990	At5g61480		At1g78460	At5g01970	At1g10200
At4g22758	At1g22310	At1g32200		At1g78310	At2g24200	At5g63810		At1g48590	At5g60870	At5g28750
At2g30550	At4g22340	At4g25290		At1g80160	At1g77600	At1g21560		At1g33960	At5g13780	At5g08000
At5g66040	At3g60750	At5g01840		At1g04580	At1g76440	At1g49580		At1g09480	At3g23970	At2g17360
At5g14530	At5g20410	At4g10630		At1g21240	At4g19070	At1g19800		At3g50430	At1g67785	At1g63480
At3g48000	At2g47320	At2g22900		At1g10140	At2g19560	At2g26710		At2g20740	At5g52200	At4g18370
At3g02620	At2g19460	At1g75680		At1g15920	At1g63360	At1g08470		At5g22545	At2g21390	At1g41830
At1g67328	At5g49500	At4g26670		At3g02515	At4g38900	At1g77090		At2g05180	At3g55320	At5g44680
At2g25000	At3g48210	At1g79260		At1g67148	At3g19120	At2g40230		At3g06125	At5g12410	At3g55350
At1g73030	At5g60600	At1g15760		At5g01100	At1g34200	At4g38825		At3g56320	At5g52040	At1g60390
At3g06380	At5g49610	At2g04360		At4g36670	At1g67190	At4g21190		At1g01640	At3g55530	At5g24330
At1g12160	At4g34100	At1g74470		At3g61160	At3g55460	At4g39970		At1g79590	At3g15410	At5g24020
At3g09390	At2g32090	At1g27400		At4g34131	At5g64070	At3g52940		At3g15260	At2g45200	At3g23530
At3g20770	At5g01450	At4g01883		At5g24870	At5g23670	At4g24265		At3g46920	At1g54520	At1g29660
At1g10770	At2g13370	At3g50960		At3g45390	At4g21170	At5g18100		At1g43910	At1g04510	At1g55690
At5g39250	At2g20860	At5g38110		At3g57260	At1g03860	At4g31290		At4g04470	At5g65520	At3g15950
At1g53785	At1g30845	At4g02530		At1g77640	At1g10580	At5g58250		At2g40110	At4g29000	At3g02120
At1g21680	At5g62880	At2g41540		At3g49210	At4g36580	At3g24040		At1g16510	At2g17700	At4g36105
At1g76590	At3g61010	At3g63480		At5g48205	At3g61620	At2g42880		At5g49480	At5g58930	At4g22520
At1g02860	At1g72500	At5g66920		At4g01910	At1g57620	At4g32710		At3g48195	At4g34700	At3g01440
At2g26310	At2g45860	At1g66190		At5g22520	At5g47100	At5g01790		At5g19080	At4g32285	At5g55480
At1g33560	At2g32410	At1g32930		At1g79900	At5g21010	At2g29680		At5g56150	At4g27540	At4g31810
At3g62180	At1g29790	At5g58280		At1g33960	AtCg00570	At2g34920		At1g62975	At5g64930	At3g44560
At3g63310	At3g52810	At2g19670		At1g09480	At4g34555	At4g18640		At2g38940	At1g80500	At1g74770
At3g22740	At2g37200	At3g27850		At4g05497	At5g11720	At2g02780		At5g16570	At1g47250	At1g10470
At1g14780	At1g16590	At1g04430		At2g23860	At1g20670	At5g52060		At3g06630	At1g15130	At4g19710
At5g55150	At2g28260	At5g27927		At3g44755	At5g56370	At1g60790		At1g22400	At1g75950	At2g47260
At3g10130	At4g18260	At2g33400		At5g22545	At1g32400	At3g17185		At1g05570	At1g65560	At2g18130
At5g66480	At3g63420	At5g02550		At2g05180	At2g13360	At5g47190		At1g73805	At4g32420	At5g24570
At2g42780	At5g51510	At1g26450		At3g06125	At1g62400	At4g22120		At3g08760	At5g20660	At1g60550
At5g64230	At5g07970	At5g66580		At1g79590	At5g39000	At4g39620		At2g34310	At1g11350	At5g01075
At5g51640	At3g02600	At2g30984		At3g13950	At3g56680	At5g43880		At2g32150	At3g19740	At1g28110
At2g29720	At2g26350	At5g36120		At1g25400	At1g09660	At2g38120		At4g17410	At1g09800	At3g53750
At4g30270	At2g44680	At3g30740		At1g43910	At4g28200	At1g78990		At3g13065	At1g78010	At5g64460
At3g18690	At2g40860	At5g04530		At2g40110	At1g80680	At1g10060		AtMg00660	At1g30320	At4g21070
At1g78280	At1g77080	At1g67400		At3g50140	At3g55600	At5g16810		At4g21840	At2g18770	At1g58430
At3g55240	At5g03460	At2g41300		At1g64065	At5g01710	At4g15510		At5g03990	At5g47650	At1g80710
At4g16680	AtMg00850	At2g24350		At5g48400	At2g01260	At1g01900		At1g30270	At3g26730	At2g45750
At1g23060	At5g58510	At4g13690		At3g19690	At2g26770	At5g56720		At1g53890	At5g50170	At1g48600
At1g65770	At1g13450	At3g46780		At1g15670	At5g61790	AtCg00810		At3g58860	At4g31040	At2g34560
At5g10650	At1g11020	At2g01120		At4g04990	At1g04980	AtCg00740		At2g31230	At4g37440	At2g36230
At5g38350	At2g47470	At5g40610		At5g19080	At3g52420	At5g13120		At1g69270	At1g48270	At4g17740
At3g23570	At1g72420	At1g23170		At5g20400	At2g31510	At3g21660		At5g52760	At5g09770	At3g27360
At4g20480	At1g59620	At3g19570		At2g22950	At4g27120	At4g14330		At4g22920	At1g31190	At1g68780
At1g56165	At4g00570	At3g18730		At5g42460	At1g70620	At3g03820		At5g60280	At5g14040	At1g69700
At4g32150	At1g60160	At1g75180		At1g26420	At2g04865	At1g53240		At2g24550	At3g07330	At3g49250
At2g26600	At5g62950	At4g27520		At2g35090	At1g48460	At2g02850		At3g13730	At2g44310	At1g44740
At5g20480	At4g30190	At2g42570		At2g38940	At5g49970	AtCg01130		At2g29120	At5g61670	At1g80240
At3g48920	At5g35330	At1g20530		At5g16570	At5g63770	At5g16190		At5g18220	At5g23680	At5g62940
At2g11810	At1g71180	At5g22580		At1g25520	At3g56150	At5g45680		At3g48010	At1g63000	At5g11540
At3g14700	At4g39910	At4g21640		At1g15125	At2g30720	At3g50890		At3g17810	At3g53390	At5g11070
At1g46768	At2g41840	At5g22930		At1g22400	At4g24880	AtCg00410		At2g36840	At5g05080	At5g45520
At5g25600	At3g27240	At1g73530		At5g05640	At1g30330	At1g62510		At2g15030	At3g25800	At5g04820
At5g46050	At2g38680	At1g67238		At2g36630	At1g07930	At1g04425		At5g60190	At1g06770	At5g14610
At5g27840	At3g62790	At1g62870		At1g73805	At5g02840	At1g21500		At5g41170	At4g32450	At5g20740
At1g48260	AtMg00080	At2g42885		At3g08760	At5g47320	At5g24000		At2g23348	At1g21600	At5g25490
At3g09520	At1g01770	At3g56340		At3g45040	At4g02680	At5g53490		At1g22930	At5g13890	At3g44730
At5g61920	At2g15680	At3g22880		At4g15120	At3g27520	At4g20170		At1g36680	At4g35987	At1g15690
At4g02050	At1g31935	At3g63440		At1g61430	At3g19280	At3g46740		At5g64550	At4g32730	At1g78040
At1g20880	At1g14560	At1g11130		At4g17410	At1g18480	At5g13630		At3g44440	At2g43980	At3g58700
At2g38790	At5g08390	At5g52650		At5g19240	At2g05120	At3g60630		At5g24380	At5g05987	At5g45850
At1g12970	At3g04650	At2g40030		At4g21840	At5g51340	At2g24692		At3g16190	At4g19185	At1g09580
At1g49000	At1g51510	At2g22620		At1g30270	At3g23400	At1g58290		At1g79270	At3g07410	At3g04850
At5g05690	At4g34103	At2g04235		At1g72060	At3g21820	At3g25530		At5g52070	At2g24520	At5g50120
At5g50670	At5g03280	At4g11820		At1g69270	At2g29995	At4g28780		At1g75810	At4g36970	At3g26700
At4g20690	At4g31540	At1g18140		At5g52760	At4g12760	At3g50790		At4g39250	At4g35000	At5g53340
At1g02770	At3g60530	At2g15930		At3g44860	At1g42960	At5g09370		At1g53980	At1g31070	At3g18010
At5g23320	At1g34030	At4g38210		At4g22920	At2g39090	At1g76160		At3g61560	At3g07640	At5g11480
At3g48310	At3g02468	At3g48420		At5g60280	At3g17510	At3g11210		At1g05690	At5g52900	At4g31360
At2g44080	At1g16310	At3g23760		At4g31970	At2g06010	At5g11450		At3g26280	At2g20790	At4g29360
At1g52410	At5g17380	At3g20541		At3g60110	At3g52880	At3g47400		At5g02600	At5g05480	At5g65410
At1g11055	At2g18330	At1g13130		At3g04530	At3g47960	At1g53860		At2g31990	At5g02080	At2g04780
At2g30360	At1g34418	At2g30695		At2g29120	At5g38480	At1g75300		At1g36622	At4g31980	AtCg00100
At2g21187	At5g41110	At2g35350		At3g21220	At3g48680	At1g17560		At3g09020	At3g59810	At2g32650
At4g34230	At3g25680	At5g42780		At4g34135	At3g10440	At5g14210		At3g51620	At1g11930	At3g18000
At2g38860	At3g22190	At2g34620		At5g18220	At2g47170	At3g17040		At1g71960	At2g36930	At3g10160
At1g32740	At2g13440	At4g31805		At1g32690	At2g46580	At4g11100		At3g56700	At5g35980	At5g40150
At2g27660	At4g04920	At1g14840		At2g36840	At1g71040	At5g16590		At1g05330	At2g22900	AtCg00010
At4g21560	At3g01310	At4g14010		At3g17810	At5g51260	At5g18030		At5g42500	At2g41600	At1g75150
At3g52800	At4g39220	At3g44050		At1g02390	At5g41360	At3g48730		At2g14070	At1g07650	At3g16140
At2g48010	At5g55910	At5g51380		At4g35310	At3g01150	At2g23670		At3g45660	At3g01790	At1g01600
At5g66053	At5g45460	At5g07280		At3g04410	At1g76660	At1g55370		At1g26400	At1g17930	At5g04320
At5g20230	At4g04970	At3g17350		At5g03560	At2g35120	At3g28860		At1g21320	At2g02160	At1g80660
At4g12610	At3g60610	At5g18690		At2g23348	At1g28120	At3g58100		At1g08310	At1g28280	At4g37800
At5g07820	At5g27850	At3g14820		At4g09770	At1g51540	At1g68240		At4g14710	At4g38890	At3g48425
At1g66930	At4g36420	At5g38970		At1g22930	At4g24520	At1g23340		At1g53320	At5g64830	At2g38650
At3g22370	At4g10170	At5g07720		At3g12500	At1g12050	At1g18650		At3g11850	At3g50360	At3g09050
At4g21910	At3g07790	At1g53920		At5g52070	At2g19530	At1g45201		At1g01500	At1g36320	At4g26650
At4g10380	At5g45170	At5g65010		At5g25910	At3g18035	At5g51750		At4g08920	At3g15920	At1g50900
At4g10610	At1g08030	At5g53500		At2g18193	At5g50330	At5g42270		At1g76070	At3g10850	At1g33475
At1g64370	At2g46090	At3g54520		At5g45000	At1g69390	At5g62210		At5g46250	At5g25520	At3g43550
At1g34110	At1g08490	At3g56370		At1g67980	At2g45710	At4g23740		At5g41790	At5g11330	At2g42260
At5g57550	At1g74050	At3g25710		At4g11280	At5g42970	At3g12345		At1g10110	At5g01670	At3g16240
At2g40340	At5g26180	At2g28190		At1g53980	At5g04070	At1g75890		At4g27860	At2g43130	At2g17620
At1g16650	At3g45242	At3g61100		At5g63010	At5g63520	At5g13770		At5g39160	At5g56790	At2g38360
At1g66860	At2g27600	At1g31710		At2g37130	At1g55150	At1g71990		At5g13530	At4g25500	At1g79620
At4g39838	At1g04270	At3g60900		At5g53120	At4g38220	AtCg00170		At2g04050	AtCg01040	At1g26140
At3g15050	At2g26060	At1g07270		At4g11850	At4g33350	At5g03150		At2g11520	At1g12350	At4g23820
At1g12320	At4g21865	At2g07690		At1g61440	At1g11160	At1g10670		At1g28600	At5g28350	At5g07020
At3g20660	At1g65430	At3g49650		At3g26280	At5g64760	At2g07080		At2g15230	At2g01130	At3g15680
At1g60110	At4g00660	At2g43560		At1g74590	At5g65650	At2g12020		At4g18980	At1g19970	At5g08260
At5g51030	At3g05545	At3g55515		At2g31990	At2g07716	At2g28150		At1g49960	At3g19780	At3g14530
At5g13870	At2g04066	At2g13490		At1g36622	At5g40490	At2g39190		At4g32750	At5g64200	At3g17120
At4g28085	At1g62330	At3g28440		At1g68840	At2g01350	At5g07240		At5g16110	At5g49940	At3g26125
At3g53690	At5g41650	At2g03280		At3g09020	At1g17280	At5g65890		At4g16780	At4g27820	At2g05220
At3g54020	At5g23880	At3g17430		At5g41740	At1g19700	At2g39700		At1g47330	At1g76170	At5g38020
At2g17530	At5g03770	At1g48520		At5g45310	At4g05530	At3g52750		At2g03330	At5g53470	At1g36095
At1g29330	At1g27580	At2g18060		At2g18000	At3g53020	At1g69830		At5g14160	At2g23780	At1g70410
At3g50301	At4g02570	At4g18501		At5g49448	At4g01037	At4g11640		At2g45210	At5g49610	At3g11700
At3g48760	At1g80900	At5g40395		At1g35140	At4g05400	At4g03100		At5g10230	At4g34100	At2g03480
At1g54130	At3g46580	At3g57560		At5g04340	At1g32750	At1g09850		At3g24880	At3g54290	At1g68120
At3g56240	At4g29430	At1g12770		At1g30220	At5g19500	At4g16340		At1g02610	At1g48605	At4g37300
At1g01740	At5g37720	At2g34760		At1g05330	At3g05580	At1g35680		At2g03620	At1g06510	At4g00220
At5g65750	At3g16260	At1g55805		At3g21780	At5g22760	At2g22260		At3g50210	At1g71050	AtCg00850
At3g10500	At2g46870	At3g02230		At3g04220	At1g47056	At3g26570		At1g57650	At2g20860	At3g03320
At1g12220	At5g67630	At3g08680		At5g42500	At1g04190	At5g10430		At1g77810	At4g27630	At5g50420
At3g51960	At1g52740	At2g42180		At2g14070	At3g08890	At5g46570		At3g47360	At5g15400	At5g06270
At2g26650	At4g33865	At5g19340		At1g69520	At3g02080	At2g18245		At5g03110	At2g40980	At4g15660
At3g11900	At5g10940	At3g20470		At3g13430	At3g62330	AtCg00890		At5g51300	At2g14260	At4g13950
At3g16460	At4g22000	At1g04520		At3g23230	At3g03180	At4g21650		At3g63050	At4g10430	At5g20540
At3g01080	At4g30750	At5g50610		At5g52750	At1g25580	At3g52110		At1g30620	At1g71210	At4g36390
At3g03020	At1g26180	At1g55020		At1g08310	At3g27350	At1g72230		At1g17460	At5g49430	At1g27460
At2g23090	At1g21560	At1g43800		At5g66490	At5g11850	At1g10850		At2g15080	At2g32410	At1g78230
At4g16008	At5g18620	At4g19985		At5g22530	At1g29951	At1g30610		At5g45380	At5g53330	At2g28830
At1g24380	At5g64470	At5g50930		At4g31800	At3g06570	At4g36180		At5g41100	At3g20080	At5g46871
At2g05540	At3g63000	At2g21830		At1g17710	At1g79590	At1g60630		At1g23130	At2g45160	At3g56300
At5g67340	At2g47710	At1g36390		At3g23250	At3g59570	At5g52220		At3g53300	At1g50130	At1g64580
At4g05320	At1g05350	At1g21090		At5g45110	At2g14110	At5g63630		At5g03330	At1g44790	At5g22400
At1g75410	At2g26510	At4g32880		At3g50980	At5g47820	At1g45474		At5g54060	At2g22482	At1g26210
At4g11170	At5g62560	At4g37750		At5g42830	At1g25490	At5g30510		At4g05150	At3g11470	At5g49300
At5g03730	At4g23660	At3g29410		At3g57380	At4g04470	At1g70210		At5g61560	At2g37200	At3g51720
At1g65730	At2g33730	At2g38810		At4g23700	At2g02090	At2g43945		At5g58570	At5g09670	At5g43640
At2g34960	At4g16280	At5g22880		At2g14670	At3g01860	At1g60590		At2g16140	At3g63420	At1g02280
At3g44870	At4g08390	At1g29071		At4g23310	At1g23290	AtCg00780		At3g03910	At5g07970	At1g54530
At4g21903	At5g49880	At2g02480		At1g76070	At1g10200	At2g23360		At1g18382	At4g33500	At1g05630
At4g18160	At2g27210	At1g49920		At4g25220	At5g06780	At3g62070		At5g23155	At5g05040	At4g39050
At5g42440	At5g12040	At1g68460		At3g55840	At3g14630	At1g50240		At4g01540	At3g33530	At1g14670
At5g24270	At3g07230	At1g72170		At1g10110	At3g10620	At2g22810		At1g31130	At1g31500	At2g01913
At2g35730	At4g28470	At2g16440		At5g40990	At2g34410	At4g21750		At4g25770	At2g16870	At1g62190
At1g34040	At1g23280	At3g19620		At4g27860	At1g35516	At1g60690		At1g52000	At4g22310	At1g75940
At2g43820	At1g67080	At3g47460		At2g01650	At5g49480	At4g37890		At3g05210	At2g44680	AtCg00930
At3g23280	At2g39480	At4g01525		At2g21780	At4g13270	At4g38620		At4g05053	At2g40860	At5g51910
At1g67365	At2g43770	At4g02930		At2g11520	At3g19340	At4g21420		At5g64180	At4g16143	At4g19100
At3g48300	At5g11270	At1g06170		At4g31875	At2g39675	At3g63170		At5g04781	At1g77080	At1g10930
At2g31810	At1g13880	At3g06730		At5g16110	At2g01090	At1g31800		At1g14330	At1g51720	At3g25110
At3g47090	At5g04470	At4g33110		At4g08850	At5g40440	At1g53250		At2g02710	At4g39680	At3g60210
At1g59870	At5g55855	At3g13674		At5g64890	At1g21650	At3g26815		At5g02020	At5g58510	At1g14900
At1g69480	At3g44610	At3g13650		At1g32120	At1g77610	At2g38540		At3g05510	At1g13450	At3g50820
At5g45880	At1g09420	At5g61480		At2g15350	At3g57890	At1g66350		At4g12100	At4g32180	At3g53890
At4g04680	At1g06010	At1g22250		At2g45210	At1g01100	At2g27420		At5g65090	At1g11020	At2g25060
At5g23380	At5g61500	At1g49580		At1g57650	At4g00840	At3g49900		At5g18130	At3g15270	At3g52150
At5g19140	At1g10510	At1g08470		At2g02340	At2g38000	At2g27820		At5g19590	At1g03365	At5g45750
At3g61280	At1g69010	At4g38825		At1g77810	At5g45330	At1g64625		At2g17110	At1g72420	At1g26330
At1g52800	At4g12230	At3g52940		At3g02040	At3g24830	At2g05790		At4g10860	At4g38790	At5g49555
At1g30500	At1g29250	At4g39970		At5g03110	At3g54200	At3g07540		At3g60990	At1g59620	At5g41050
At4g11600	At1g05200	At3g09430		At3g63050	At5g20650	At4g03150		At2g28056	At4g00570	At1g17700
At1g55760	At1g77890	At4g31290		At1g30620	At1g54290	At2g36000		At5g35420	At1g60160	At3g05740
At4g13530	At5g07890	At3g52550		At3g14050	At5g04910	At3g54690		At4g36790	At1g58110	At3g28760
At1g16420	At4g16890	At5g58250		At5g45380	At5g51200	At5g40700		At1g29357	At4g08930	At1g04250
At1g64610	At3g62800	At3g24040		At1g26200	At1g63830	At1g29440		At5g24200	At1g68830	At1g13420
At1g71910	At5g10960	At2g42880		At2g23290	At4g23840	At1g01610		At3g54680	At5g65030	At1g08260
At3g26790	At2g44300	At4g32710		At1g01720	At1g05810	At1g77690		At2g29470	At5g47970	At2g18400
At1g32340	At3g57080	At3g14900		At3g48090	At2g44060	At2g45490		At2g40370	At2g46200	At3g06840
At5g56870	At4g15410	At5g01790		At4g33420	At1g80000	At4g23790		At1g71110	At3g27240	At3g01313
At1g76390	At5g06043	At2g29680		At2g22290	At3g08730	At1g06475		At1g20180	At2g38680	At5g44600
At4g26580	At3g10820	At2g34920		At5g61560	At4g05450	At5g50180		At2g37840	At4g17750	At2g31725
At3g47820	At1g18600	At4g18640		At3g58380	At3g53570	At1g03920		At4g01500	AtCg00065	At3g53620
At3g29638	At1g15290	At5g36280		At5g25930	At3g09630	At5g57670		At5g66650	At4g32260	At3g14890
At2g28940	At1g25320	At2g02780		At1g18382	At1g77350	At5g63140		At3g62650	At3g62790	At5g01530
At1g64170	At5g20040	At5g52060		At2g36780	At1g13380	At2g32180		At2g26455	At1g60995	At2g33560
At2g07676	At3g07740	At4g14970		At4g34150	At1g44820	At2g45560		At2g46660	At5g43970	At4g22850
At2g07812	At4g22550	At1g16000		At3g23550	At5g47080	At5g66410		At4g22220	At1g14560	At5g55330
At1g24879	At5g52470	At1g60790		At5g27060	At5g49840	At5g08280		At1g25098	At1g06530	At3g12685
At4g17230	AtCg00740	At5g48580		At1g06810	At2g24280	At2g33255		At5g04235	At3g02400	At5g67070
At3g01250	At4g08690	At3g17185		At1g31130	At2g25510	At5g26820		At1g77145	At1g51510	At2g30010
At1g56550	At1g50740	At5g47190		At1g25370	At2g13540	At1g62030		At3g54140	At5g46420	At3g05560
At1g34200	At1g12640	At4g39620		At3g62590	At4g30360	At5g42110		At1g12294	At4g10620	At1g12015
At4g15530	At1g01950	At5g50810		At4g27410	At5g66450	At3g23670		At1g22040	At4g09630	At2g02130
At3g59700	At1g09320	At4g28680		At1g52000	At4g21710	At5g21222		At4g13510	At1g34030	At5g53460
At5g07100	At2g02570	At5g54970		At4g25770	At2g36470	At1g16858		At3g47420	At1g34418	At1g04650
At1g22150	At5g50440	At4g17030		At5g61210	At5g64270	At2g40640		At5g58720	At1g67170	At2g34185
At5g56050	At4g15180	At4g33260		At3g10420	At1g48230	At4g19020		At5g57150	At4g04920	At5g59690
At1g17380	At1g22910	At5g15520		At5g05190	At1g63670	At2g26870		At4g15240	At1g28990	At1g71695
At5g16630	At4g22285	At3g14740		At1g63720	At1g70330	At5g45580		At4g08991	At2g48100	At2g36100
At2g31902	At3g04560	At2g38120		At5g47590	At5g67590	At2g44920		At4g15417	At5g54310	At3g04340
At1g23710	At1g26740	At1g47210		At5g04781	At3g28956	At2g11620		At4g26970	At3g17450	At5g44110
At1g68740	At2g43900	At4g36230		At4g31230	At3g56050	At1g52827		At4g09660	At1g43710	At2g37630
At3g02065	At2g35050	At4g22510		At1g14330	At5g60190	At3g01810		At5g56795	At2g37920	At1g51580
At4g38530	At5g54430	At1g10060		At2g02710	At1g30970	At5g37360		At3g48280	At5g55910	At2g02147
At4g14370	At4g36210	At4g15510		At1g02460	At4g01880	At5g12130		At1g73380	At4g04970	At5g12300
At1g14660	At3g17668	At5g62270		At5g02020	At5g15460	At3g09820		At3g09840	At5g27850	At1g25550
At5g05320	At5g16470	At1g13730		At3g26230	At4g19510	At2g27680		At3g52480	At1g17110	At3g25040
At2g03590	At1g03060	At5g13120		At5g65090	At2g33340	At5g12250		At2g23673	At1g65190	At5g58300
At2g24240	At2g15710	At5g42240		At5g18130	At5g23080	At3g20365		At1g76520	At1g76080	At1g57770
At3g59880	At2g35630	At3g21660		At3g25490	At1g04130	At5g25130		At2g20920	At1g07970	At2g43340
At1g09935	At1g77180	At3g03820		At4g03960	At1g67430	At2g20240		At5g61160	At4g14220	At4g14140
At4g18210	At3g56120	At2g43840		At3g20590	At2g01140	At4g00905		At1g50600	At3g13350	At1g71920
At1g67865	At1g50940	At2g02850		At1g30370	At3g13200	At5g53880		At1g01310	At5g45170	At2g39870
At1g74930	At2g39440	AtCg01130		At4g10860	At3g13800	At1g62950		At2g27010	At1g01230	At2g18650
At2g20784	At1g26620	At5g45680		At4g21323	At5g24380	At3g50780		At1g27000	At3g52280	At2g30575
At4g15260	At1g23900	At3g50890		At5g43910	At4g38240	At4g33625		At3g27300	At1g08490	At4g29720
At3g46280	At5g25752	At4g11550		At5g17730	At2g18250	At1g26810		At2g46730	At4g32605	At4g25960
At2g40270	At4g27390	At1g11803		At1g55230	At3g11030	At2g21540		At1g71520	At1g74050	At3g01680
At1g11910	At1g20980	At5g24000		At3g54680	At4g10730	At2g17880		At1g70800	At5g26180	At4g39330
At5g35120	At5g03730	At1g64450		At2g29470	At1g75230	At3g03850		At1g02820	At3g45242	At5g44530
At3g47780	At3g58530	At4g30220		At5g25451	At1g80170	At1g09160		At1g12600	At1g38280	At2g26180
At3g57330	At3g07440	At5g53490		At4g01500	At3g20180	At5g56530		At2g15130	At1g28250	At1g03180
At3g25165	At3g26340	At3g46740		At4g21370	At3g19770	At2g06850		At4g02410	At5g01270	At5g49780
At4g31130	At3g09360	At2g16280		At3g62650	At2g47490	At3g01480		At3g60966	At1g30210	At2g44230
At4g28350	At5g63940	At1g65130		At3g22937	At3g18230	At1g76740		At5g63930	At2g26060	At1g73930
At1g67810	At5g18650	At5g18820		At3g55890	At2g22650	At5g22740		At1g79320	At1g07470	At1g68810
At5g44065	At3g11745	At5g58360		At2g26455	At1g62150	At5g59020		At4g13010	At5g20200	At1g59540
At1g24330	At5g65910	At1g23760		At1g14100	At2g16650	At5g57440		At4g33565	At2g03340	At5g03300
At1g19060	At2g27450	At5g13630		At1g77145	At5g28370	At1g08840		At3g56170	At4g21865	At4g24670
At2g18196	At4g25550	At4g29030		At3g04181	At3g01130	At5g64030		At2g12550	At1g31230	At2g37870
At3g21295	At4g18070	At3g60630		At1g77880	At3g09470	At3g07210		At5g37160	At1g65430	At4g30410
At5g08510	At3g51000	At2g16360		At3g47420	At1g24350	At1g68260		At5g65240	At4g00660	At1g60810
At1g08890	At2g28720	At3g45430		At4g13510	At2g33220	At2g21340		At2g02955	At3g22945	At1g24120
At4g19645	At3g16010	At1g58290		At4g34180	At3g46220	At1g64650		At4g11910	At3g09670	At1g53800
At5g35375	At5g27770	At1g78770		At2g45040	At5g04670	At2g42820		At4g22280	At1g62330	At5g17400
At5g01740	At3g54970	At1g69560		At4g16940	At4g32390	At4g16120		At1g52890	At3g28080	At5g42330
At1g22990	At3g59670	At3g03630		At5g57150	At3g51620	At4g25760		At4g32250	At3g11730	At4g34950
At2g16575	At4g38050	At4g28780		At2g33480	At5g55640	At2g20980		At5g47180	At1g71750	At4g37540
At1g20450	At2g34520	At3g50790		At3g14460	At1g59610	At5g24420		At3g47730	At5g03770	At1g45207
At4g38340	At3g12770	At5g47770		At1g21310	At5g41870	At3g29762		At5g03200	At4g01995	At5g65390
At4g28490	At1g50590	At2g29310		At4g15417	At3g57190	At5g48360		At3g51110	At4g02570	At1g26840
At1g32640	At2g24200	At5g09370		At2g42060	At1g76300	At1g01080		At4g04760	At2g31560	At1g61350
At3g07870	At3g54300	At2g20515		At3g45950	At3g61420	At1g49220		At5g07680	At2g16500	At3g01015
At1g70620	At5g66120	At3g11210		At3g28930	At4g00740	At4g25260		At4g09100	At2g27900	At4g09650
At1g13210	At2g40710	At3g10310		At4g26970	At1g12270	At5g40160		At1g70300	At3g46580	At3g03220
At5g63770	At5g28060	At5g11450		At3g49120	At2g38360	At5g07030		At5g05410	At3g07950	At2g46040
At2g37150	At4g40045	At3g45930		At4g27745	At1g71440	At1g18400		At2g07717	At1g29260	At5g41900
At1g29860	At5g14370	At2g45310		At1g51270	At1g70770	At2g19170		At4g32020	At5g37720	At2g17900
At1g71140	At3g18520	At1g74390		At3g09840	At5g43270	At2g44460		At2g41210	At5g21482	At5g05580
At1g26580	At2g27020	At1g06950		At3g52480	At2g34480	At5g45950		At4g05100	At3g16260	At1g57580
At2g45930	At2g07080	At1g22590		At4g17500	At1g80950	At5g17790		At1g77210	At3g14810	At5g02830
At5g10520	At1g43850	At4g16807		At4g37370	At1g66260	At2g37660		At3g13100	At3g14610	At2g22230
At4g25690	At1g63360	At1g17560		At2g41710	At1g50120	At3g60320		At1g19910	At1g19580	At3g10520
At5g59950	At3g07360	At5g14210		At4g20840	At1g79990	At5g28750		At5g35735	At4g26965	At1g03220
At5g42930	At3g19895	At4g16610		At1g72070	At5g13430	At5g08000		At3g29765	At1g52740	At3g10060
At1g80570	At3g19120	At5g06165		At2g37980	At5g37340	At5g62100		At2g18340	At3g51100	At5g03840
At5g47850	At1g50640	At5g67510		At2g27010	At5g50530	At3g50240		At2g27389	At5g10940	At3g53190
At5g48140	At3g55460	At3g17040		At1g20620	AtCg00905	At1g63480		At1g01830	At4g22000	At1g19940
At3g59660	At5g64070	At5g10920		At1g71520	At5g61450	At4g18370		At5g15700	At1g22275	At5g06050
At5g65210	At1g73710	At2g19720		At3g61185	At2g36810	At1g41830		At3g22380	At4g15940	At3g01410
At2g38400	At5g11500	At1g62480		At3g60966	At3g50380	At2g21140		At1g07128	At1g26180	At3g21550
At5g25770	At4g26240	At3g48730		At5g39660	At3g52890	At3g52900		At1g16130	At1g21560	At5g15600
At4g27900	At4g18905	At1g55370		At5g63760	At4g10930	At5g03040		At1g17590	At5g41260	At5g47540
At4g12090	At5g23450	At3g28860		At4g33565	At1g70060	At1g60390		At1g28380	At5g64470	At3g59400
At5g43570	At1g57620	At5g61170		At2g12550	At1g18020	At3g28180		At4g40065	At4g00330	At1g52700
At3g56790	At5g47100	At4g23490		At5g37160	At5g01460	At5g10540		At4g17770	At3g63000	At2g15090
At1g26930	At1g31600	At3g58100		At5g65240	At4g13950	At1g55690		At1g19510	At2g26510	At1g55480
At5g27420	At5g21010	At3g54560		At1g10717	At5g19200	At5g53860		At5g43150	At5g05690	At2g46535
At1g64270	At4g13970	At5g58000		At4g11910	At2g05260	At3g02120		At5g02780	At1g15730	At5g51720
At5g45800	At4g34555	At1g23340		At1g52890	At1g23950	At5g53090		At4g20370	At1g76050	At1g07070
At3g07273	At4g00820	At1g18650		At4g32250	At3g20330	At2g05810		At1g07870	At5g03900	At4g34570
At5g18340	At5g52580	At5g46900		At1g17250	At1g33980	At1g75260		At4g24220	At2g33730	At5g08410
At4g27960	At5g35200	At5g51750		At1g29050	At1g48160	At3g01440		At3g56410	At3g22460	At5g48220
At1g22180	At1g14510	At5g62210		At5g07680	At4g21530	At4g23600		At1g03502	At2g27210	At1g55130
At2g25450	At5g09250	At4g23740		At1g54270	At2g19580	At5g55480		At1g71240	At5g12040	At2g44650
At1g16090	At5g05550	At4g04175		At1g21920	At4g16780	At3g44560		At3g17715	At4g28470	At3g49070
At4g36860	At2g40780	AtCg00170		At1g70300	At1g58350	At3g24430		At1g18210	At3g59490	At3g17980
At1g53100	At5g64300	At1g10670		At3g13100	At2g03330	At5g11590		At5g24680	At3g01340	At5g38530
At4g21120	At2g18245	At2g28150		At1g76930	At5g66880	At2g44830		At4g09840	At1g23280	At5g08415
At2g47880	At2g37420	At5g07240		At4g01700	At5g14050	At1g33930		At1g57980	At1g67080	At2g20585
At5g67080	At1g30610	At5g60670		At5g01940	At5g10560	At5g40380		At2g16730	At5g62090	At4g23940
At4g22840	AtMg00300	At5g65890		At1g58190	At5g42140	At3g26060		At2g07706	At2g39480	At1g29470
At3g53410	At1g55720	At2g39700		At5g63790	At2g23200	At5g24570		At5g01445	At5g47680	At2g20710
At1g13500	At5g15390	At2g37380		At2g27389	At1g67580	At2g40150		At2g06002	At2g43770	At3g15480
At1g05890	At1g54780	At1g05260		At1g30900	At3g11540	At1g14460		At4g36720	At4g12610	At2g42485
At1g19670	At4g28200	At3g52750		At4g35180	At2g03620	At1g60550		At4g37010	At1g13980	At3g16180
At3g56500	At1g80680	At1g11790		At1g16130	At1g07940	At1g20850		At5g11290	At5g11860	At1g68470
At1g61475	At2g05250	At2g39390		At1g07128	At2g28330	At5g08720		At1g66390	At5g04470	At3g23810
At1g74350	At5g42850	At4g11640		At5g42010	At5g09620	At5g22620		At2g01530	At2g43760	At5g17830
At2g14830	At5g30510	At4g16340		At2g41250	At4g32970	At4g10030		At4g13110	At5g06410	At2g27040
At5g05110	At3g17626	At1g35680		At5g26600	At2g16600	At3g53100		At2g29950	At4g18820	At4g24930
At5g22310	At2g13420	At5g23420		At1g02930	At1g14670	At5g64460		At4g27652	At5g22120	At2g05990
At1g78310	At4g24590	At5g61000		At3g22160	At5g51300	At4g21070		At3g45600	At4g22120	At2g15620
At2g30600	At1g03330	At3g16850		At1g07870	At2g32730	At2g34560		At1g47880	At3g57050	At1g32090
At3g50010	At5g07710	At1g15360		At5g02780	At5g58410	At5g17520		At3g09230	At4g10610	At4g22250
At3g25570	At4g01410	At5g46570		At5g13370	At5g48960	At2g36230		At5g53970	At2g24640	At1g12460
At1g21240	At1g50390	At2g43520		At1g03502	At3g48140	At1g68780		At2g27200	At1g05430	At5g43070
At1g10140	At2g26770	At3g52110		At1g30730	At3g60830	At4g17740		At1g74010	At4g12230	At1g23750
At3g02515	At4g39870	At4g21650		At5g38240	At2g18160	At1g69700		At5g39110	At2g47020	At5g52440
At3g06220	At1g21780	At1g72230		At2g39410	At1g65040	At3g49250		At1g76600	At2g30942	At5g23820
At5g01100	At3g11580	At1g10850		At1g50560	At4g10110	At5g62940		At5g56230	At1g05200	At4g14890
At4g36670	At2g31510	At1g30610		At5g39120	At4g22720	At1g18840		At1g61560	At3g21540	At3g55400
At3g61160	At1g16690	At4g36180		At3g57700	At1g64385	At5g11540		At3g26470	At1g31300	At1g54050
At4g34131	At4g27120	At3g20860		At3g04070	At2g05760	At5g11070		At2g07776	At5g07890	At4g25990
At5g24870	At2g22360	At1g60630		At2g13790	At3g57000	At5g45520		At3g29034	At2g35600	At3g48350
At3g45390	At2g04865	At5g52220		At2g24180	At4g11090	At3g24800		At1g53580	At4g16890	At5g13280
At3g49210	At1g48460	At3g10610		At5g55430	At1g02290	At5g04820		At2g22540	At3g43240	At3g08520
At5g37070	At4g36270	At1g45474		At1g57980	At2g33540	At5g14610		At2g35060	At3g57080	At4g10955
At4g02075	At4g28590	At1g70210		At4g31100	At3g53430	At5g20740		At5g07830	At4g15410	At1g35170
At4g14680	At3g49601	At5g07230		At4g01010	At2g19450	At3g15400		At5g50240	At2g26430	At3g20670
At4g19960	At4g22745	At2g43945		At5g38210	At2g22910	At5g25490		At5g07322	At3g11330	At3g12870
At1g51790	At1g09680	At1g78206		At3g47040	At3g59280	At1g15690		At5g58350	At5g62270	At5g27200
At2g24545	At5g54680	At1g20220		At4g37010	At1g71800	At1g78040		At5g66640	At5g05060	At4g28560
At1g79900	At5g23140	At1g60590		At5g11290	At1g29952	At3g44730		At3g14590	At5g51880	At4g21970
At1g78460	At3g53365	At5g48470		At5g61490	At3g03910	At5g45850		At1g11530	At3g07740	At3g06650
At5g28020	At5g47320	At2g23360		At2g01530	At1g71220	At1g09580		At3g61880	At5g17530	At3g13662
At3g03180	At2g35605	AtCg00780		At3g54150	At1g19680	At5g28290		At5g22250	At5g52470	At5g51210
At1g09480	At1g49510	At4g31210		At1g36060	At4g02070	At2g35130		At5g04720	AtCg00740	At2g19090
At3g50430	At5g06190	At3g53140		At4g13110	At5g49510	At5g47840		At2g19190	At4g17350	At5g13920
At2g20740	At1g18480	At3g62070		At2g29950	At5g09220	At5g08650		At2g07715	At1g19370	At5g25090
At5g22545	At5g51340	At2g06200		At5g66690	At4g19740	At2g37240		At2g21550	At1g09320	At3g10670
At2g05180	At3g23400	At4g21750		At5g66620	At5g23890	At3g26700		At3g06210	At2g02570	At1g06680
At3g06125	At1g12430	At5g22020		At1g47880	At5g23660	At4g02100		At1g62880	At5g08550	At4g00180
At1g01640	At4g12760	At4g17390		At4g35230	At3g61220	At5g55820		At1g62262	At1g29330	At3g07010
At1g79590	At1g29880	At3g48970		At5g53970	At2g36070	At1g21150		At5g24110	At5g50440	At2g21370
At3g15260	At2g39300	At5g59870		At1g74010	At5g01530	At2g41720		At3g23000	At1g45231	At5g20970
At5g43410	At1g13350	At5g08020		At5g39110	At1g20570	At5g11480		At1g09932	At4g22285	At4g12510
At3g46920	At2g06010	At5g24900		At2g01940	At2g39020	At4g31360		At1g48960	At1g78510	At2g35970
At1g16510	At3g52880	At2g45900		At1g76600	At4g04695	At1g58080		At5g27020	At2g35050	At2g18380
At1g64065	At4g31930	At4g21420		At3g28510	At3g05210	At2g13610		At4g06676	At2g43910	At4g27810
At1g78070	At3g51550	At3g63170		At5g56230	At5g42560	At4g30650		At1g06570	At4g34040	At5g63040
At5g19080	At3g47960	At1g55205		At1g61560	At5g35530	At5g06060		At3g13090	At2g32600	At1g62500
At5g20400	At5g38480	At1g31800		At2g24740	At3g25430	At2g04780		At1g16120	At2g35630	At4g34190
At3g12040	At3g48680	At1g53250		At3g26470	At5g35930	AtCg00100		At3g01240	At1g21380	At4g10265
At5g42460	At2g47170	At4g38660		At3g29034	At2g25620	At1g21350		At1g29690	At1g77180	At4g17560
At1g26420	At5g26150	At1g67930		At1g08940	At1g21660	At2g01630		At3g25870	At1g59218	At1g64640
At5g56150	At3g05100	At1g54690		At5g37740	At1g61010	At2g32650		At1g76954	At3g56120	At1g08520
At3g48130	At2g32180	At4g32915		At5g07322	At1g03900	At3g10160		At2g20142	At2g28040	At5g55340
At2g35090	At1g76660	At2g38540		At5g58350	At5g11770	At3g18000		At2g05518	At5g56000	At5g66520
At5g59340	At5g06265	At1g30330		At5g16360	At5g58790	At5g40150		At3g19553	At5g67530	At4g14120
At4g27580	At3g08510	At3g49900		At5g66640	At3g16730	At1g63470		At2g23770	At1g50940	At5g08330
At1g25520	AtCg00510	At2g36880		At1g13830	At2g26920	At1g15570		At3g16530	At5g53540	At1g10230
At1g40089	At3g16640	At2g27820		At4g18430	At5g56680	At3g11630		At1g35350	At3g25530	At5g65440
At5g05640	At1g28120	At3g57670		At5g04720	At5g53050	At1g21060		At2g01340	At2g39440	At5g18700
At1g05570	At4g28710	At2g45080		At5g22250	At5g19840	At3g16140		At2g45980	At5g25752	At5g13100
At5g44750	At3g09035	At5g12080		At1g65250	At1g03080	At1g23080		At2g04040	At5g03345	At4g22517
At3g21530	At4g30810	At1g64625		At2g19190	At2g45700	At4g23900		At5g47880	At4g27390	At1g30515
At1g29760	At3g45100	At5g52540		At5g23520	At3g11070	At4g17190		At1g10890	At3g53470	At4g30840
At3g08760	At3g07940	At2g05790		At2g21550	At5g19740	At4g37800		At1g51890	At2g15320	At3g58850
At4g29380	At1g12050	At3g07540		At2g04400	At2g20280	At4g34800		At1g15350	At2g21090	At1g80030
At2g32150	At1g72730	At3g42725		At5g24110	At3g50350	At2g38650		At1g60470	At1g06730	At4g02390
At3g13065	At2g45710	At2g36000		At2g29150	AtCg00710	At3g09050		AtMg00610	At2g29210	At3g08940
At4g21840	At5g42970	At3g54690		At3g23000	At1g09140	At1g33040		At3g15536	At1g59970	At3g19370
At1g30270	At2g01600	At1g29440		At1g09932	At1g31730	At1g44780		At2g04890	At5g28220	At4g16980
At1g72060	At1g31480	At1g31310		At3g50800	At5g57300	At1g50900		At5g59590	At4g19160	At2g35450
At1g53890	At5g18260	At1g01610		At5g43420	At5g55390	At1g75350		At5g53700	At3g42630	At2g47390
At3g10250	At3g57070	At5g22750		At1g65350	At2g37840	At3g56810		At2g40113	At3g27700	At2g12462
At1g69270	At2g44920	At4g23790		At3g02150	At1g22970	AtCg01100		At3g24890	At4g26455	At2g16270
At3g44860	At5g37360	At5g28650		At1g67360	At4g00100	At3g42466		At2g24100	At3g45890	At1g03710
At5g18780	At5g08740	At2g37040		At5g27020	At3g02950	At2g38140		At5g67520	At3g56720	At2g04030
At3g62090	At2g07716	At5g63140		At1g07620	At1g16710	At3g48610		At3g54620	At3g26340	At5g64900
At4g22920	At2g17830	At4g09060		At1g61480	At2g45440	At2g42260		At4g14716	At3g09360	At4g16570
At5g10695	At2g20830	At5g66410		At1g06570	At2g23080	At4g20430		At2g04100	At2g05310	At3g19180
At1g14520	At5g40490	At2g35120		At1g21400	At3g12380	At2g43550		At5g45410	At5g65910	At5g49170
At2g41870	At1g06110	At3g24495		At5g66910	At5g41910	At3g16240		At3g10930	At5g11950	At2g41680
At5g60280	At2g27680	At5g08280		At3g13090	At1g08360	At3g20450		At1g49270	At1g22730	At5g46730
At3g13730	At3g63030	At2g33255		At3g44510	At3g01520	At2g17620		At5g39610	At2g34200	At2g31320
At3g04530	At3g11600	At2g16910		At2g15490	At3g19030	At5g13980		At1g73810	At1g07030	At5g62670
At1g01140	At2g19760	At5g62420		At3g25870	At5g38005	At1g79620		At3g04730	At2g27450	At5g38410
At2g29120	At3g23600	At5g26820		At4g26470	At1g01290	At4g32190		At3g29390	At1g31780	At2g40540
At1g32690	At3g63400	At5g42110		At2g02380	At1g25098	At1g26140		At4g03505	At5g26880	At3g04480
At1g19250	At1g04000	At5g50790		At1g28550	At3g06400	At4g23820		At5g05000	At1g77770	At1g03420
At2g36840	At1g17280	At5g10400		At1g01560	At3g54140	At5g07020		At2g29320	At4g25550	At1g74690
At3g17810	At3g62980	At1g69530		At2g20142	At4g02460	At3g15680		At3g07600	At3g47630	At5g14910
At4g28790	At3g14075	At5g13450		At1g16500	At1g22040	At5g08260		At5g56270	At3g20420	At3g18130
At5g60190	At1g19720	At1g16858		At3g03520	At1g60860	At2g05210		At4g18205	At1g68100	At1g03630
At2g42010	At1g75660	At3g18280		At3g11340	At1g31870	At4g18030		At1g19730	At5g27770	At3g18760
At5g03560	AtCg00210	At2g40640		At2g14620	At3g03110	At5g42310		At5g55490	At3g54970	At3g01710
At4g12120	At3g24360	At4g19020		At2g23770	At4g08991	At3g17120		At1g78420	At3g59670	At5g18430
At5g41170	At3g50780	At1g47400		At2g27310	At3g57750	At3g26125		At1g56540	At3g09880	At5g08610
At1g80300	At1g15920	At2g26870		At1g35350	At1g73380	At3g11700		At3g02370	At1g31170	At4g14200
At2g23348	At3g03960	At2g44920		AtMg01190	At1g67230	At4g24620		At3g11415	At5g13070	At5g25380
At4g09770	At3g29400	At1g52827		At2g04040	At2g19830	At5g17230		At5g58730	At5g01310	At1g06120
At1g22930	At3g48440	At3g01810		At5g57480	At5g59830	At4g00220		At1g77330	At3g29010	At5g05000
At1g36680	At4g05530	At5g64760		At5g53110	At3g15820	AtCg00850		At1g67920	At3g61580	At3g57860
At2g21930	At1g17410	At1g31760		At3g48850	At1g50600	At4g04350		At5g47790	At5g15680	At5g66330
At4g38240	At3g53020	At5g02220		At5g35370	At3g09190	At5g50420		At1g21080	At4g31170	At2g38480
At5g52070	At1g51965	At1g52910		At1g51890	At5g53895	At5g06270		At5g02420	At2g22080	At1g34065
At2g26010	At4g05400	At4g30130		At1g60470	At5g56020	At5g20540		At4g28390	At1g21270	At1g14430
At2g18193	At2g46540	At3g09820		At3g15536	At1g17890	At2g28830		At4g37530	AtCg00500	At5g41471
At3g27210	At5g22760	At3g20365		At2g47190	At1g27000	At4g36390		At1g61800	At2g24200	At2g27140
At5g35460	At2g01620	At5g12250		At5g59590	At1g72550	At5g48880		At3g04184	At1g12360	At1g70670
At1g67980	At1g47056	At5g25130		At4g21830	At2g46730	At1g64580		At1g78870	At3g54300	At5g44130
At3g50950	At4g14350	At2g20240		At4g32440	At3g27300	At4g20760		At1g21651	At1g77600	At1g01110
At4g29010	At3g08890	At1g70720		At5g21020	AtCg01060	At1g77060		At3g27110	At2g40710	At5g19780
At2g37130	At3g02080	At2g19920		At5g03490	At1g17820	At1g53070		At2g47270	At4g33370	At4g10960
At1g05690	At3g17240	At1g62950		At5g53700	At1g24240	At1g10380		At1g27730	At2g30105	At1g78060
At2g16650	At1g16820	At1g70340		At5g47280	At1g06230	At3g51720		At5g22550	At1g76440	At2g43630
At3g26280	At3g61210	At5g60930		At2g40113	At2g14120	At4g34830		At1g17780	At2g36305	At4g22305
At5g02600	At3g61140	At5g36150		At1g33950	At3g05530	At5g59360		At1g24530	At5g50160	At3g50270
At1g74590	At3g62330	At1g45688		At2g24100	At2g36850	At4g24960		At2g33420	At3g18520	At3g55690
At2g31990	At1g49340	At3g42660		At5g67520	At3g53870	At1g02280		At4g27990	At5g51130	At3g08600
At5g44910	At5g02450	At1g65590		At3g54620	At5g65000	At2g36910		At1g67470	At3g16170	At2g47910
At1g36622	At4g38980	At3g13403		At2g22880	At5g41200	At3g25900		At3g01470	At1g43850	At4g33360
At1g05060	At2g27228	At5g20850		At2g04100	At1g13690	At1g11840		At2g31500	At1g63360	At1g63710
At3g09020	At3g56320	At3g03850		At5g45410	At1g04900	At3g55330		At5g60460	At1g79830	At5g17160
At5g45310	At3g15150	At1g09160		At1g55850	At3g62840	At1g62190		At1g67880	At4g38900	At3g46880
At5g25440	At5g43100	At5g56530		At1g73810	At5g08190	At5g02190		At2g13800	At2g39190	At2g39080
At3g24130	At2g20725	At5g16400		At5g39610	At5g53650	At2g15440		At3g01850	At3g19120	At5g66560
At4g01380	At4g04470	At3g01480		At4g08500	At1g62390	At5g07620		At4g03940	At1g32160	At5g44578
At1g19210	At3g09770	At3g28900		At4g18650	At3g29810	At1g51055		At1g51240	At5g23670	At5g66390
At1g71960	At2g36720	At5g56670		At3g10985	At5g60410	At3g43920		At4g27130	At5g11500	At2g38320
At3g21780	At1g23290	At5g22740		At5g40000	At3g51980	AtCg00930		At3g10450	At3g12480	At2g43590
At3g56700	At1g79080	At5g59020		At1g08450	At1g24881	At4g19100		At5g64000	At1g10580	At1g74960
At5g42500	At5g06780	At5g57440		At4g28040	At1g31340	At1g10930		At1g68530	At5g23450	At1g32550
At3g04220	At2g34410	At5g57970		At3g07600	At3g14100	At1g08550		At3g21790	At4g36580	At1g53040
At2g43270	At1g76380	At5g64030		At3g54810	At2g18735	At3g25110		At4g20060	At1g61500	At4g00651
At1g69520	At5g05010	At3g07210		At1g78420	At3g19980	At3g60210		At3g18930	At5g17190	At2g42210
At1g20630	At4g23850	At3g51380		At1g56540	At3g12390	At2g45850		At1g42680	At5g01980	At2g01760
At5g52750	At4g14520	At1g68260		At1g61420	At5g18590	At5g46690		At1g54210	At5g21010	At3g23740
At1g21320	At1g65650	At1g64650		At2g28160	At3g20740	At1g23820		At2g32210	At2g37690	At2g19620
At5g66490	At4g13270	At4g14700		At5g12880	At4g26070	At2g25060		At1g80960	At1g09850	At4g25540
At1g53320	At5g28750	At4g16120		At4g15760	At2g03667	At3g52150		At5g47370	At1g24267	At1g34355
At4g14710	At1g51130	At2g20980		At3g45300	At5g56380	At5g15770		At3g23635	At2g22260	At5g05240
At3g11850	At1g66820	At1g26880		At4g31940	At3g53000	At2g05440		At5g54080	At5g25010	At4g25120
At1g01500	At2g17360	At5g48360		At1g53340	At1g17090	At1g26330		At1g20440	At5g11720	At1g15140
At3g13062	At2g01470	At1g01080		At4g18580	At2g41520	At5g58600		At3g09280	At1g14510	At4g38370
At5g40720	At4g38360	At4g25260		At3g04400	At3g12140	At5g49555		At4g30080	At5g09250	AtCg00870
At3g50980	At2g24220	At5g56120		At4g04500	At4g16440	At5g41050		At2g24755	At5g05550	At5g67280
At3g57380	At4g32890	At2g19170		At5g58730	At5g10060	At1g17700		At4g34310	At1g12280	At4g13930
At1g76070	At3g24440	At1g18400		At5g41750	At2g35747	At3g28760		At3g49200	At5g64300	At3g20475
At3g50740	At3g14140	At5g40160		At2g26050	At5g25230	At1g04250		At3g05090	At3g09250	At3g13840
At4g25220	At1g21650	At4g09960		At3g26210	At2g44065	At2g24060		At1g13340	At2g13360	At5g66280
At5g46250	At1g77610	At5g45950		At1g67920	At2g32415	At3g06840		At1g09080	At3g14650	At5g19750
At5g40990	At3g57890	At2g37660		At1g54890	At5g62050	At3g19720		At2g45680	At1g13020	At4g18670
At4g27860	At1g02890	At3g63470		At4g28390	At4g10570	At5g44600		At3g19000	At3g57330	At5g63570
At3g30187	At1g32130	At5g08000		At5g24540	At4g18060	At3g53620		At3g15730	At2g37460	At2g42100
At2g21780	At4g39660	At3g50240		At1g61800	At1g32385	At3g14890		At1g07901	At2g31970	At2g14247
At4g21050	At1g01100	At5g10200		At4g37530	At5g07300	At5g63310		At5g06100	At1g09660	At1g66430
At2g04050	At5g14680	At1g63480		At4g13400	At5g25780	At2g33560		At1g15410	At4g28200	At2g46780
At1g09070	At2g38000	At4g18370		At2g26400	At1g14570	At2g17442		At1g02740	At1g73350	At5g05330
At4g33985	At2g24120	At1g41830		At2g47270	At5g51960	At5g64580		At1g69790	At3g54900	At3g21210
At1g27320	At4g31480	At3g55350		At3g46930	At2g35680	At5g36910		At5g01030	At1g70840	At3g11490
At2g15230	At3g24830	At3g52900		At5g59540	At3g20020	At3g12685		At2g32660	At3g17626	At2g38110
At2g20180	At4g23530	At5g24330		At5g22550	At5g51140	At3g21055		At4g21215	At1g66750	At5g26670
At4g18980	At5g20650	At5g24020		At2g23150	At3g54220	At4g27430		At3g62990	At1g03330	At4g23440
At1g49960	At4g13430	At3g23530		At1g04780	At1g09230	At5g02940		At5g63905	At4g01410	At5g05960
At4g31875	At1g54290	At5g42860		At5g16910	At3g47590	At5g67070		At2g32430	At3g55600	At1g23610
At5g16110	At4g16510	At5g52010		At5g54230	At2g31190	At2g30010		At3g61740	At2g01260	At4g28360
At3g57640	At5g51200	At4g39490		At3g04350	At4g15010	At1g32080		At1g66500	At4g10670	At1g80480
At4g16780	At4g00450	At1g29660		At5g39785	At1g71970	At2g02130		At3g61070	At3g52155	At4g32295
At2g03330	At5g64816	At2g35310		At3g01850	At1g01830	At3g06060		At4g11370	At2g37650	At3g49080
At3g07820	At5g19660	At2g45650		At5g36220	At5g15700	At1g04650		At1g02270	At1g21780	At5g60860
At4g08850	At1g43580	At1g55690		At2g21840	At5g38530	At2g36570		At5g38895	At1g51430	At1g62640
At5g64890	At1g10470	At5g53860		At4g13040	At2g20585	At4g25600		At4g01720	At3g28920	At5g45590
At5g66880	At2g44060	At1g48630		At1g10040	At4g01040	AtCg00990		At5g26610	At3g10070	At3g01010
At5g14160	AtMg00660	At5g53090		At2g01100	At2g31610	At1g71695		At1g65540	At4g06536	At4g14310
At2g45210	At4g30150	At4g24175		At1g13960	At5g36890	At2g30432		At2g46360	At3g52420	At5g27330
At4g37390	At5g03990	At4g22520		At3g21790	At1g55475	At3g04340		At3g30110	At4g27120	At3g61310
At1g02610	At3g50690	At2g05810		At3g24503	At4g29220	At5g44110		At5g45430	At1g67680	At1g10960
At4g01520	At2g47400	At5g22794		At2g29070	At5g43430	At5g39320		At4g38540	At1g70620	At4g15690
At1g07940	At4g35790	At5g55480		At2g32030	At4g02840	At4g30580		At3g03310	At2g04865	At3g53170
At3g50210	At3g09630	At2g38580		At1g78290	At1g27752	At1g51580		At1g63840	At1g78020	At1g32730
At1g57650	At1g22520	At5g49120		At2g45170	At3g56410	At5g28500		At2g39435	At5g49970	At5g23210
At3g47360	At1g08950	At2g33330		At1g42680	At2g46390	At3g60990		At5g05760	At2g23370	At2g24490
At1g22480	At1g44820	At1g73230		At2g32210	At5g60820	At5g54600		At4g00730	At3g49601	At3g20820
At5g57040	At5g47080	At1g47840		At5g15260	At5g56450	At4g32330		At1g34260	At3g13150	At1g16390
At2g15080	At4g34340	At1g05810		At2g34340	At5g48655	At1g55670		At3g45650	At2g17270	At3g23290
At3g14050	At3g15220	At2g44830		At4g09750	At1g54380	At5g58300		At1g66710	At5g22130	At3g46490
At5g45380	At1g45332	At1g33930		At5g54080	At3g27000	At1g57770		At5g54165	At4g24880	At2g44640
At5g41100	At3g12440	At3g26060		At3g09280	At1g31220	At2g43340		At1g60120	At3g05350	At5g08050
At4g36110	At4g30360	At5g40380		At1g02340	At5g11000	At1g09780		At5g65850	At4g36890	At3g62060
At1g23130	At5g66450	At2g40150		At2g04070	At3g48880	At4g39840		At1g25500	At4g22745	At5g18050
At4g32340	At3g59530	At5g65640		At1g73510	At5g07770	At2g30575		At2g31260	At1g62630	At5g42700
At3g53300	At1g34320	At1g14460		At3g31442	At2g39630	At3g56910		At1g68050	At5g17930	At5g15160
At5g38780	At5g14940	At1g60550		At1g07400	At3g12360	At4g29720		At5g48560	At2g07360	At1g35270
At5g03330	At2g42910	At1g20850		At3g49200	At5g54200	At1g70940		At5g64660	At3g23430	At2g40020
At2g22290	At5g64270	At1g28110		At3g05090	At1g47240	At5g62550		At3g14020	At5g23140	At3g19480
At4g05150	At1g48230	At5g08720		At1g09080	At2g23040	At4g25960		At1g74000	At3g27580	At5g62790
At5g61560	At1g70330	At4g10030		At1g13340	At5g13280	At1g19835		At1g12200	At1g07745	At2g39470
At2g24450	At3g06610	At4g13235		At2g45680	At3g08930	At1g07050		At1g10070	At3g53365	At4g22930
At3g58380	At3g28956	At3g53100		At1g72930	At1g16250	At3g01680		At2g19350	At5g47320	At3g14930
At5g58570	At4g12650	At1g69740		At3g27320	At3g51610	At5g45650		At5g23460	At2g31140	At4g16155
At5g25930	At3g56050	At5g64460		At5g54860	At1g14580	At3g62700		At3g53970	At3g01640	At1g67035
At3g28810	At3g24800	At4g21070		At1g69790	At5g25900	At4g39330		At2g17840	At1g18480	At1g48820
At2g14290	At4g01880	At2g45750		At2g32660	At3g26782	At5g44530		At5g13190	At1g52310	At3g23820
At2g16140	At3g51850	At1g80710		At5g01720	At5g57580	At2g26180		At4g00850	At2g17980	At1g70895
At1g49832	At4g19510	At4g16270		At4g21920	At4g28440	At3g10840		At3g20410	At4g13640	At2g37390
At2g47890	At1g15240	At1g48600		At3g61070	At1g49410	At3g32895		At5g62000	At3g23400	At3g61550
At1g18382	At5g60030	At2g34560		At1g66852	At4g01000	At2g44230		At4g07675	At1g30540	At3g54340
At5g23155	At2g33340	At2g36230		At4g11370	At5g51700	At3g57830		At5g42580	At2g39090	At1g60060
At5g09220	At3g19810	At4g17740		At5g38895	At5g46430	At4g23500		At2g41835	At1g42960	At5g67460
At4g01540	At1g67430	At3g27360		At1g56120	At1g08845	At1g61240		At5g49520	At1g29880	At1g08590
At3g23550	At2g21150	At1g68780		At4g01720	At3g09230	At1g68810		At3g28890	At1g21190	At5g02900
At1g15740	At2g42790	At1g69700		At3g15518	At5g48440	At4g01460		At1g69252	At2g39300	At4g13992
At1g31130	At2g45070	At3g49250		At3g03310	At4g00520	At5g45940		At5g04880	At1g13350	At5g24970
At1g25370	At3g55260	At1g44740		At3g16770	At2g29020	At5g03300		At4g29900	At1g60170	At4g08685
At3g62590	At2g18250	At1g18840		At4g38540	At5g22320	At4g24670		At1g31790	At3g52880	At2g28620
At4g27410	At3g53030	At5g62940		At1g63840	At1g07170	At1g65295		At1g77450	At1g72790	At3g55920
At1g13448	At4g10730	At5g11540		At1g06180	At3g06540	At2g42220		At5g01540	At4g35530	At2g24700
At1g52000	At1g60410	At4g34850		At2g39435	At1g62120	At4g30410		At5g64390	At4g31930	AtCg00860
At4g25770	At1g77710	At5g04820		At5g23405	At2g44020	At1g47655		At3g60060	At2g30780	At5g17165
At5g61210	At5g53340	At5g14610		At1g17147	At1g80210	At1g60810		At1g50950	At5g50180	At5g04430
At2g31350	At5g06430	At3g15400		At3g49780	At1g64960	At1g45230		At1g54160	At4g26180	At4g33270
At1g31485	At3g58630	At1g31320		At2g16720	At1g71860	At2g03420		At5g11670	At3g55410	At3g55360
At1g63720	At5g59210	At5g25490		At1g66710	At2g22420	At1g24120		At1g28230	At3g48680	At4g30450
At4g05053	At2g28480	At3g44730		At1g19200	At2g22540	At1g58725		At5g41410	At3g10440	At3g24570
At5g47590	At2g14285	At1g15690		At5g54165	At3g10670	At5g66590		At5g35320	At2g46580	At1g56430
At5g64180	At3g56070	At1g78040		At1g31885	At1g06680	At2g21200		At2g21970	At3g05100	At5g16690
At5g04781	At1g58080	At5g45850		At3g47340	At5g55200	At1g53800		At4g03030	At5g51260	At2g31670
At4g31230	At3g50950	At1g09580		At1g25500	At2g28100	At4g35620		At1g11785	At5g57070	At4g26100
At1g14330	AtCg00100	At2g27720		At1g26410	At1g05640	At1g45207		At4g05050	At1g73730	At1g55320
At5g17570	At5g63010	At5g28290		At1g74000	At1g50460	At4g36250		At3g48020	At3g08510	At5g33320
At5g02020	At2g32650	At5g47840		At1g12200	At2g20500	At2g34680		At1g32270	AtCg00510	At5g62220
At3g26230	At5g49710	At3g26700		At1g53870	At4g01670	At3g04140		At5g04490	At1g74260	At1g53140
At3g05510	At3g10160	At4g02100		At1g10070	At3g02760	At3g18773		At2g27500	At4g28710	At2g36990
At4g12100	At1g62150	At1g09170		At2g33130	At4g15810	At5g44050		At5g35690	At3g09035	At5g03610
At5g65090	At4g11420	At1g21150		At5g13190	At1g52370	At4g38950		At1g14070	At1g28410	At1g05250
At5g18130	At1g70180	At3g18010		At1g18820	At5g61330	At1g31650		At3g24070	At3g45100	At4g21890
At5g02810	At3g01130	At5g11480		At1g55450	At3g55520	At3g03220		At1g17170	At3g07940	At4g31700
At2g17110	At3g45090	At5g50915		At4g07675	At4g15470	At1g79720		At1g75450	At4g24520	At1g20720
At4g10860	At3g09470	At3g20180		At5g42580	At5g66720	At5g41900		At1g08105	At2g19530	At2g44690
At1g73480	At1g24350	At4g31360		At5g60285	At5g59750	At5g16290		At5g19900	At4g09490	At5g66750
At2g28056	At2g33220	At4g29360		At2g41835	At5g17640	At1g02650		At5g62865	At3g49400	At5g09710
At4g36790	At1g23080	At2g13610		At5g49520	At5g64360	At1g52990		At5g41700	At1g69390	At1g17140
At3g12981	At1g52500	At4g22970		At3g28890	At5g15280	At5g05580		At4g06641	At2g45710	At5g64290
At4g16150	At1g27921	At5g65410		At1g69252	At1g01650	At1g13250		At1g12710	At2g17350	At4g25700
At1g29357	At4g28770	At4g06744		At5g11650	At3g06210	At1g23740		At5g16990	At5g42970	At1g74370
At3g50350	At5g24430	At2g04780		At1g12940	At5g58270	At5g02830		At5g45160	At1g19130	At4g27230
At1g78000	At4g21470	At1g21350		At1g77450	At1g62880	At2g22230		At3g60300	At5g63520	At5g61300
At2g29470	At1g20540	At5g40540		At5g01540	At4g37210	At3g23750		At1g03850	At3g46790	At5g14320
At2g40370	At2g18000	At1g03743		At1g50950	At5g44180	At5g23430		At3g11100	At4g33350	At1g65900
At4g15390	At1g60420	At2g24300		At1g54160	At2g40510	At5g65240		At1g53633	At5g65650	At4g13210
At1g09140	At1g21370	At4g29170		At3g57460	At5g56130	At2g37180		At4g04740	At2g20830	At5g17870
At1g69450	At3g09050	At5g09300		At3g21500	At1g29340	At5g46580		At1g64950	At1g17760	At1g19520
At5g66650	At3g51620	At3g18000		At5g26770	At1g07660	At4g37110		At5g10190	At1g66900	At2g43100
At1g68320	At5g41010	At1g63470		At3g13061	At3g09735	At3g10060		At2g18670	At3g63030	At3g22142
At3g62650	At1g59610	At5g40150		At4g32870	At1g18680	At2g42380		At3g21520	At2g41060	At2g34710
At3g55890	At1g79150	At3g11630		At5g35320	At1g10150	At4g33000		At5g45090	At1g17280	At5g62390
At5g46760	At1g51650	At5g24760		At3g25010	At2g21580	At5g42130		At2g07000	At5g53880	At2g14920
At2g26455	At3g43190	At1g75150		At2g47130	At5g57210	At2g21590		At2g31110	At3g14075	At5g62410
At3g12240	At3g61420	At1g21060		At1g09540	At5g18900	At5g39210		At3g25760	At1g06440	At2g29690
At4g36380	At1g12270	At5g04320		At1g32270	At1g20110	At1g19940		At1g02960	At3g24360	At5g02050
At3g01520	At1g72710	At3g42670		At2g35910	At1g48090	At3g53190		At3g51440	At5g20590	At4g02130
At4g22220	At4g04190	At4g17190		At3g48020	At5g16450	At1g64670		At3g43440	At3g50780	At5g04660
At1g25098	At4g19112	At1g76405		At4g05050	At1g48960	At5g06050		At5g38280	At4g24320	At3g21460
At1g70420	At2g34480	At4g37800		At3g60120	At3g03790	At4g04760		At2g43720	At5g02620	At5g13225
At5g04235	At5g07020	At3g48425		At3g60450	At1g01470	At3g61080		At4g03600	At3g48440	At4g15802
At1g14100	At4g32040	At4g26230		At4g24026	At5g37350	At3g21550		At1g07520	At1g17410	At4g14650
At1g77145	At1g50120	At2g38650		At1g10585	At1g68160	At3g04810		At1g67530	At4g01037	At2g31010
At1g22040	At4g15900	At1g33040		At2g46400	At3g14230	At5g28960		At2g17290	At4g05400	At5g50370
At1g12780	At4g08470	At3g56810		At3g17000	At3g44490	At5g15600		At5g66900	At1g32750	At2g43990
At1g77880	At4g18372	At1g75350		At5g13080	At5g40280	At5g47540		At3g05380	At1g44575	At2g22000
At4g34180	At2g05220	At4g26650		At1g14070	At3g03950	At3g59400		At1g72700	At1g47056	At3g56160
At3g19580	At3g54650	At1g50900		At1g17170	At5g15650	At1g11730		At2g36220	At1g04190	At1g34245
At3g47420	At1g70410	At2g38140		At1g08105	At2g17130	At1g52700		At4g13830	At3g08890	At1g22030
At3g50260	At5g61450	At1g02065		At3g17790	At3g19553	At3g53800		AtMg00040	At3g62330	At1g69420
At5g57150	At2g28460	At3g48610		At5g62865	At1g09150	At1g19050		At3g17710	At2g27790	At3g61680
At2g33480	At2g01650	At2g40820		At5g41700	At5g60850	At2g22200		At2g26530	At3g20430	At3g27770
At4g15417	At3g52890	At2g42260		At4g23885	At1g71350	At2g28580		At5g41800	At2g27228	At1g64190
At3g28930	At5g28330	At4g20430		At1g53620	At3g50550	At1g11990		At4g07812	At3g06125	At3g57060
At5g61720	At3g29375	At2g43550		At4g06641	At4g20890	At2g15090		At1g22350	At5g11850	At3g47000
At5g56795	At4g10930	At1g01620		At3g10320	At1g22780	At1g55480		At5g46460	At1g26880	At2g45480
At4g19640	At3g03320	At2g38360		At1g04490	At1g64090	At3g09540		At3g30867	At2g38980	At3g13404
At4g27745	At3g27460	At3g16370		At1g03850	At2g44995	At5g26230		At1g64780	At1g07510	At3g08560
At3g48740	At5g01460	At1g79620		At4g37430	At4g40060	At2g46535		At3g03440	At3g15260	At5g55740
At1g51270	At5g49220	At3g15680		At5g24655	At1g33120	At5g51720		At3g54700	At1g25490	At1g05190
At4g37370	At2g11520	At2g05210		At2g35940	At1g12920	AtMg00370		At1g17340	At3g62890	At3g20270
At2g37570	At1g28600	At5g08260		At1g67000	At4g27620	At5g50890		At1g49475	At2g02090	At5g02120
At2g41710	At4g36390	At4g18030		At3g11100	At1g64440	At2g40085		At2g33080	At3g13772	At1g05770
At5g59830	At5g61030	At1g79990		At1g13530	At3g30300	At1g05210		At3g58270	At3g01860	At5g43950
At2g23673	At1g23950	At4g33530		At1g64950	At5g47880	At2g04039		At2g26740	At1g79080	At2g25480
At1g72070	At4g29990	At3g17120		At3g46090	At3g61150	At5g03530		At1g28540	At5g06780	At3g16250
At5g06330	At1g33980	At4g24620		At2g18670	At1g10890	At5g48220		At2g30362	At3g10620	At5g03940
At1g76520	At1g48160	At1g68120		At5g10190	At2g35635	At2g44650		At3g05155	At2g34410	At5g20270
At2g20920	At4g32750	At1g52670		At3g21520	At1g80620	At3g17980		At3g60640	At5g05010	At4g29920
At1g50600	At1g32210	At4g00220		At5g45090	At2g35340	At4g32840		At3g57340	At1g65650	At2g42990
At2g37980	At1g69380	At4g04350		At4g16760	At2g04890	At4g15210		At1g28370	At4g13270	At1g05135
At1g01310	At1g15470	At5g50420		At2g33110	At4g17060	At1g11720		At5g04850	At1g51130	At1g12100
At1g70800	At4g31050	At5g06270		At1g77570	At1g50170	At5g08415		At1g17540	At2g01470	At1g30570
At1g12600	At1g47330	At4g13950		At3g47770	At1g34020	At1g29470		At1g16950	At2g01090	At2g47840
At3g62280	At3g14660	At4g25630		At3g51440	At2g07050	At3g04960		At4g04960	At5g40440	At3g47370
At4g02410	At5g10560	At5g20540		At2g43720	At1g64185	At4g23940		At3g29590	At1g21650	At3g25030
At5g63930	At3g12680	At1g78230		At5g38280	At2g33490	At1g68280		At3g17110	At5g09880	At1g69620
At1g79320	At1g18940	At3g56300		At2g17290	At3g14410	At4g17770		At1g01490	At1g55960	At4g39710
At4g13010	At1g67580	At1g64580		At4g23160	At5g54540	At5g17170		At1g52880	At1g14640	At2g24395
At5g63760	At3g11540	At4g20760		At4g35750	At2g17420	At2g42485		At3g28918	At2g38000	At1g78170
At4g33565	At1g67860	At5g22400		At2g37750	At1g68650	At3g15480		At1g61566	At3g48590	At1g04730
At3g56170	At2g03620	At1g26210		At3g05380	At4g08350	At5g13790		At1g11950	At5g45330	At5g67150
At5g37160	At5g04060	At3g41761		At3g14710	At2g38025	At2g13690		At3g26165	At5g14970	At1g19920
At5g65240	At5g13160	At1g53070		At1g31830	At3g14150	At2g14206		At4g11670	At5g58870	At2g19730
At2g02955	At5g03110	At5g49300		At5g01010	At1g09620	At5g01920		At1g09400	At3g07020	At2g20590
At5g60410	At2g32730	At4g34830		At3g28940	At5g60540	At2g21030		At5g66180	At4g40030	At2g47485
At4g11910	At5g06660	At3g51720		At2g18660	At2g22840	At3g16180		At1g78780	At1g67280	At5g41071
At4g22280	At4g19600	At1g10380		At5g10625	At4g38420	At1g68470		At3g27590	At5g20650	At5g18460
At1g52890	At4g19100	At4g24960		At5g18310	At5g13350	At3g23810		At5g42965	At4g13430	At3g17998
At2g07784	At5g48570	At2g36910		At2g30930	At1g69330	At3g24065		At3g59580	At5g04910	At1g67740
At3g14100	At3g50845	At5g05670		At1g49150	At4g17420	At2g27040		At3g13229	At4g37432	At3g47930
At5g56380	At3g60830	At5g59613		At3g49160	At2g26660	At2g05990		At3g06720	At4g16510	At3g14000
At5g47180	At5g49470	At5g43640		At5g38344	At4g24210	At4g22490		At4g02340	At3g22845	At3g51470
At1g17250	At4g09140	At1g02280		At4g00335	At1g19730	At4g24930		At2g45570	At4g23840	At3g10040
At5g03200	At4g22720	At3g01500		At2g20560	At4g02740	At5g38520		At5g55850	At2g25970	At4g05190
At3g51110	At4g27910	At3g55330		At4g07812	At2g34050	At5g37660		At4g12735	At1g43580	At5g22390
At5g07680	At1g72390	At1g05630		At1g09176	At3g07690	At1g09340		At2g39050	At2g44060	At2g31730
At1g21920	At2g06510	At4g39050		At3g03440	At1g60620	At1g12460		At2g47000	At4g12840	At1g08280
At1g70300	At3g26744	At1g14670		At1g24909	At5g53850	At3g43340		At5g09290	At4g30150	At1g12845
At5g05410	At3g01780	At2g01913		At4g02220	At4g33360	At1g23750		At4g27280	At3g50690	At3g28420
At1g23050	At3g28660	At5g10250		At2g27690	At3g45030	At5g52440		At5g44980	At3g53570	At4g22730
At3g03000	At3g50820	At5g02190		At1g04330	At5g54760	At1g23400		At1g76940	At2g47400	At3g55500
At4g32020	At2g29580	At2g15440		At2g33080	At1g76490	At5g23820		At3g04030	At1g29820	At1g52510
At2g41210	At4g25210	At2g16580		At1g70170	At1g62110	At4g14890		At5g27860	At5g20120	At1g75930
At1g77210	At3g53430	AtCg00930		At1g73300	At3g12630	At1g54050		At5g16820	At5g38460	At2g42955
At3g13100	At3g02780	At1g10930		At1g64360	At2g39080	At2g40400		At2g22055	At1g08950	At5g60960
At1g06400	At1g76260	At3g04510		At1g04280	At1g05805	At4g25990		At2g46600	At1g13380	At5g15530
At2g35680	At1g71220	At1g08550		At2g26740	At1g74290	At3g48350		At2g21188	At1g44820	At3g23050
At3g44350	At1g19680	At3g25110		At3g05155	At1g21080	At1g14180		At2g24600	At2g16930	At1g34010
At5g01940	At5g49510	At3g60210		At3g60640	At4g01400	At1g48100		At2g29990	At2g31870	At5g54850
At5g35735	At3g12020	At1g14900		At3g14440	At1g76670	At3g14980		At5g15450	At3g26490	At3g24480
At1g58190	At3g62360	At3g16330		At1g62840	At3g54110	At1g73580		At1g13970	At3g62470	At2g46820
At4g36610	At5g23890	At5g46690		At3g48390	At3g57120	At4g13570		At4g08260	At4g34340	At3g06070
At5g63790	At5g23660	At5g41180		At4g04960	At1g50270	At3g12870		At5g18630	At5g38860	At5g50250
At1g28260	At2g31400	At3g53890		At5g54140	At5g63640	At2g29730		At4g14630	At5g25630	At3g05730
At2g19340	At2g11000	At1g68640		At3g17420	At4g38350	At5g27200		At1g49700	At5g25050	At5g27400
At1g01830	At4g22330	At3g52150		At5g59530	At2g15690	At4g28560		At1g23960	At5g49840	At3g60220
At5g51370	At3g05210	At1g23460		At3g17110	At5g63980	At4g21970		At3g02340	At1g80600	At4g28730
At1g02220	At5g35530	At5g44635		At4g31248	At5g56600	At1g60700		At4g15990	At2g24280	At1g69120
At5g28622	At3g25430	At5g49555		At5g61430	At1g07640	At1g44000		At4g11070	At3g23710	At4g13195
At4g35180	At5g63460	At5g26300		At1g26800	At3g58600	At5g64080		At1g28591	At5g66450	At1g04820
At5g42010	At1g02090	At3g05740		At1g09400	At1g51730	At1g75710		At4g30060	At1g15200	At1g71160
At1g07128	At1g27530	At1g07725		At1g21550	At3g15180	At2g28740		At1g57943	At3g13290	At2g41310
At5g52450	At2g13422	At1g17700		At1g76040	At4g27990	At2g19090		At1g23120	At4g21710	At3g25100
At1g22070	At3g14080	At3g28760		At5g66180	At5g17650	At5g39410		At1g01420	At2g27170	At3g01140
At5g26600	At5g19590	At1g04250		At3g57270	At1g17990	At4g23720		At4g29570	At1g33250	At5g06250
At1g28380	At1g36980	At1g24095		At3g13229	At4g20280	At5g25090		At3g54230	At4g04940	At5g11550
At3g22160	At1g25280	At1g08260		At1g65510	At1g67880	At3g27060		At3g20087	At5g17520	At4g27720
At1g19510	At1g61010	At2g24060		At4g08395	At3g03340	At3g07010		At1g01040	At1g63670	At5g02540
At5g43150	At1g43690	At3g06840		At3g56210	At4g14410	At4g00180		At5g43650	At5g67590	At5g15150
At5g02780	At2g01735	At2g18400		At2g45570	At1g44910	At5g05880		At1g26960	At3g06610	At2g21385
At1g27752	At5g58790	At5g44600		At4g12735	At5g46260	At5g23310		At5g51160	At3g56050	At1g69690
At3g28450	At4g30580	At2g31725		At2g39050	At2g07180	At2g21370		At5g13800	At4g35310	At1g57820
At4g24220	At4g36130	At3g53620		At4g18630	At4g12680	At5g20970		At4g25020	At4g01880	At4g21140
At1g03502	At1g75020	At3g14890		At2g47000	At1g16560	At1g64150		At4g00500	At3g24800	At3g43570
At3g56410	At3g55440	At5g63310		At5g62620	At1g23980	At2g33810		At1g16040	At5g15460	At2g37640
At1g71240	At1g51580	At2g17442		At1g14370	At3g23580	At5g20935		At2g23270	At4g17080	At5g22460
At5g38240	At2g26920	At1g60660		At5g09290	At4g10130	At2g35970		At5g12390	At2g25280	At4g11010
At3g17715	At4g01935	At5g55330		At5g46490	At4g20060	At4g27440		At1g49530	At2g33340	At5g01170
At2g39410	At5g19840	At5g64580		At2g46600	At5g23090	At4g35350		At4g35380	At3g06670	At2g32770
At2g33050	At1g69090	At3g12685		At2g21188	At2g41790	At5g11510		At3g16857	At2g21150	At3g49940
At3g27000	At1g03080	At3g21055		At2g24600	At2g29525	At5g63040		At2g30020	At3g13200	At2g37230
At1g56140	At3g10860	At2g17800		At2g29990	At5g21274	At5g20640		At5g28010	At3g13800	At4g14040
At2g41800	At5g16060	At4g27430		At5g16410	At3g22950	At4g34190		At4g12020	At3g11030	At2g37585
At2g07705	At1g24160	At4g11990		At1g66960	At1g57860	At5g15350		At1g72852	At3g53030	At1g44835
At1g75490	At5g57950	At5g67070		At1g13970	At2g30460	At1g64640		At5g17270	At2g41720	At2g39690
At3g51660	At5g42620	At2g30010		At5g42235	At4g12800	At4g17560		At5g08185	At3g58630	At2g25270
At3g04070	At3g54680	At3g05560		At2g28400	At3g04920	At2g02170		At4g23450	At5g59210	At3g13930
At5g59070	At5g02740	At1g32080		At4g08260	At3g02680	At1g69580		At4g18870	At5g59140	At3g10870
At1g16250	At3g19840	At1g12015		At4g37070	At4g32930	At1g08520		At2g38740	At3g01890	At1g68238
At2g16730	At2g37840	At2g02130		At1g74710	At3g13040	At5g66520		At1g45976	At3g19770	At3g13160
At2g07706	At1g22970	At3g06060		At1g49700	At4g30080	At4g23750		At2g45220	At5g22070	At1g33480
At5g01445	At4g00100	At2g34185		At4g11070	At1g71080	At4g14560		At3g23790	At5g01160	At5g42690
At5g38210	At1g16710	At1g04650		At4g30060	At1g77840	At1g69325		At5g02800	At2g20310	At3g18940
At4g01010	At2g07798	At2g36570		At2g47820	At1g04480	At5g27570		At3g14090	At5g53120	At3g19590
At4g36720	At2g45440	At5g59690		At1g57943	At1g49710	At4g26760		At2g01310	At4g11420	At1g72810
At5g03230	At1g25330	At4g33220		At1g23120	At4g25680	At5g65440		At2g22660	At1g50320	At5g09650
At3g47040	At3g62310	At1g71695		At2g21900	At5g40200	At5g18700		At1g14340	At1g57700	At3g11000
At3g25840	At1g10600	At2g30432		At1g23870	At4g01510	At4g12970		At2g41380	At1g62150	At5g52910
At5g11290	At1g08620	At3g04340		At1g21000	At4g15950	At3g58850		At5g28400	At1g70180	At2g15820
At5g61490	At1g01290	At5g39320		At3g25890	At1g69910	At5g54190		At4g24120	At1g11060	At5g22500
At2g01530	At3g06940	At5g44110		At5g46180	At1g45180	At1g80030		At4g28890	At5g28370	At3g46670
At3g54150	At1g17040	At2g37630		At1g07890	At3g05090	At4g02390		At1g59670	At3g01130	At2g34925
At2g29950	At1g73930	At5g28500		At5g51160	At1g61065	At3g08940		At3g05370	At5g63650	At5g14260
At5g66690	At5g64560	At5g54600		At5g13800	At1g19100	At3g19370		At1g18390	At3g09470	At3g26710
At1g43245	At1g61240	At4g32330		At2g46430	At3g19000	At4g12420		At3g27883	At1g24350	At4g24830
At4g27652	At3g49370	At3g11070		At4g00500	At3g52300	At2g35450		At5g49290	At2g33220	At4g25240
At5g66620	At2g43830	At5g16850		At5g07760	At3g25150	At2g12462		At5g61320	At3g46220	At3g23300
At1g47880	At1g34350	At3g25040		At2g23270	At1g62680	At3g51760		At5g58787	At1g73450	At2g21160
At1g75370	At1g64050	At3g07430		At3g26840	At2g48121	At2g16270		At3g04010	At3g02770	At4g12830
At1g20693	At4g13510	At1g55670		At1g02660	At5g50320	At5g64900		At3g11080	At3g15355	At5g45540
At1g32770	At5g58720	At5g58300		At4g35380	At3g27320	At3g19180		At1g07600	At4g28770	At2g47500
At1g74010	At1g07770	At2g43340		At5g07610	At3g29200	At5g49170		At5g55050	At1g09130	At5g57800
At1g61120	At3g18090	At1g71920		At5g40880	At2g04740	At2g41680		At4g18220	At2g13840	At1g26220
At4g11521	At2g16510	At1g09780		At5g37440	At1g28510	At5g46730		At2g29460	At5g24430	At4g15790
At2g01940	At1g52280	At1g04680		At4g18870	At4g07390	At2g31320		At2g01540	At1g20540	At1g73110
At5g56230	At4g26970	At4g39840		At4g23450	At2g46980	At2g20700		At1g69060	At5g40740	At1g48450
At1g61560	At1g53800	At3g56910		At1g45976	At5g05460	At3g20015		At2g36090	At1g60420	At2g23700
At2g24740	At2g33410	At2g30575		At3g55730	At1g12830	At5g50150		At3g01400	At3g51620	At1g67750
AtMg00960	At3g57750	At4g29720		At2g45220	At4g02720	At1g19640		At1g55610	At1g09900	At1g54450
At5g54960	At5g17900	At5g62550		At5g17060	At1g29810	At4g12060		At5g10770	At1g59610	At1g10120
At2g07776	At1g16916	At4g25960		At1g16670	At3g59820	At2g25830		At3g50480	At1g44170	At4g13710
At3g26470	At1g73380	At3g01680		At3g23790	At4g35050	At1g49980		At1g60545	At2g44600	At2g41830
At3g29034	At4g29660	At4g39330		At1g72830	At5g55610	At1g26290		At1g73500	At3g57190	At3g21805
At1g53580	At3g09840	At3g10840		At4g01895	At1g34120	At1g75780		At1g79245	At1g76300	At5g46220
At5g37740	At4g23650	At1g03180		At1g55080	At4g33010	At5g51010		At4g02280	At4g00740	At3g18850
At5g07830	At5g17400	At2g38970		At5g17910	At1g08580	At5g62670		At3g11840	At1g12270	At3g14540
At1g08940	At5g08540	At3g57830		At5g25260	At1g32330	At2g40540		At3g26500	At4g04190	At5g42765
At5g07322	At3g57490	At4g23500		At1g22890	At1g06149	At5g07800		At5g54730	At4g19112	At4g37810
At5g58350	At4g37120	At1g68810		At1g21120	At3g51270	At1g03420		At2g19130	At1g67060	At2g44440
At5g16360	At4g14540	At4g01460		At3g59150	At4g35080	At1g74690		At5g43900	At2g47090	At1g27500
At3g02460	At5g59830	At1g59540		At5g58430	At4g04860	At1g74880		At4g17900	At3g60350	At1g67590
At5g66640	At2g35430	At5g03300		At3g05360	At4g18020	At5g14910		At3g31906	At4g32040	At5g06590
At2g28305	At5g56020	At4g24670		At2g41380	At4g02725	At1g77020		At4g24160	At1g50120	At5g06790
At1g13830	At1g27000	At2g42220		At4g24120	At1g47200	At3g53240		At4g17730	At3g05650	At1g19990
At1g11530	At2g10950	At4g30410		At2g36770	At5g49000	At1g03630		At2g15695	At4g16690	At3g18715
At2g47030	At1g20620	At1g47655		At2g13128	At5g45050	At2g38620		At5g64680	At3g03560	At1g55490
At1g19770	At1g72550	At1g60810		At4g22710	At1g15280	At2g30890		At3g17800	At4g06599	At2g34790
At4g18430	At3g27300	At2g03420		At1g59670	At1g74510	At5g18430		At2g20400	At5g61450	At1g80740
At5g22250	At4g16380	At1g24120		At4g04480	At5g45430	At4g27570		At1g13520	At1g61980	At3g60700
At5g04720	At5g55550	At3g21030		At1g18390	At3g12260	At1g70730		At2g36380	At2g36810	At3g30214
At3g45590	At5g06950	At2g41415		At5g20940	At3g21630	At1g63295		At3g51860	At3g10360	At4g25835
At2g07715	At3g53870	At5g42330		At1g23840	At5g02960	At1g12550		At2g25330	At5g28330	At3g52870
At2g21550	At1g47570	At1g45207		At4g17070	At1g67140	At1g19950		At1g71030	At1g51410	At5g22240
At3g06210	At2g17900	At4g36250		At2g04515	At3g58090	At4g14200		At1g80180	At1g19485	At2g46630
At1g62880	At3g24560	At2g34680		At1g63440	At4g23910	At5g25380		At1g73630	At3g57430	At5g18600
At1g22570	At1g57580	At1g17890		At3g04010	At5g26830	At1g70370		At5g57630	At3g20330	At2g05160
At1g24575	At4g12710	At1g26840		At2g32250	At5g14270	At2g34300		At4g02360	At1g48160	At1g62045
At5g53550	At3g58670	At4g38950		At1g67850	At1g55890	At3g56940		At1g21220	At2g19580	At5g53200
At1g29340	At5g63080	At4g09650		At3g11080	At2g32440	At4g16515		At1g44414	At4g17640	At1g29510
At2g05320	At5g60410	At1g31650		At3g02875	At1g09760	At5g66330		At5g13470	At1g69380	At3g10940
At3g48120	At3g10520	At5g66940		At1g11905	At3g22750	At2g27140		At2g03060	At5g14050	At5g06700
At1g29715	At3g51980	At3g03220		At1g02430	At5g27280	At5g45280		At1g62420	At1g18940	At4g05090
At3g42255	At1g24881	At2g46040		At5g39520	At1g75420	At4g21860		At3g13130	At1g33390	At2g42580
At5g43420	At1g31340	At1g79720		At2g29460	At3g44100	At1g01110		At5g39970	At1g67580	At4g11290
At1g48090	At1g18160	At5g16290		At2g01540	At5g16270	At5g19780		At3g27560	At2g04560	At3g48360
At3g48530	At2g18735	At5g26800		At2g36090	At3g61970	At4g10960		At5g43403	At5g48840	At5g19290
At5g44350	At3g12390	At1g13250		At5g26340	At3g54363	At5g49320		At1g25209	At1g68680	At3g04950
At1g07620	At4g00752	At5g05580		At1g69490	At3g56110	At1g78060		At2g27090	At1g59750	At4g35920
At4g06676	At1g15030	At2g22230		At1g55610	At5g20010	At2g47940		At3g50500	At5g41770	At3g53460
At1g06570	At3g20740	At5g23430		At3g50480	At4g23470	At2g21050		At1g22050	At5g09620	At5g43080
At1g61480	At5g47180	At4g17085		At4g15270	At5g25120	At3g08600		At2g29110	At5g66090	At1g07880
At5g02630	At3g17070	At5g16720		At1g73500	At2g31440	At1g48580		At1g26390	At1g14140	At3g26520
At1g16120	At3g53000	At3g52820		At5g52740	At3g53970	At2g33250		At4g33150	At2g16600	At5g53980
At3g13090	At1g03280	At1g80350		At3g11840	At5g04900	At2g38700		At1g23550	At2g32730	At1g74070
At3g01240	At4g17520	At4g37110		At4g02280	At3g58050	At1g18090		At2g14870	At5g06660	At2g27385
At2g15490	At2g41520	At3g10060		At3g26500	At4g39363	At5g17310		At5g05420	At5g58410	At3g10600
At3g03520	At2g46230	At4g33000		At5g43900	At5g64220	At5g17160		At4g05010	At4g19600	At5g65220
At5g06730	At4g16440	At5g42130		At3g15240	At1g14720	At5g66560		At4g18350	At2g46180	At3g17050
At2g05518	At1g53880	At2g30150		At4g17900	At4g10590	At2g42300		At3g20960	At5g48570	At5g07560
At3g19553	At1g29785	At5g24480		At5g38850	At4g26710	At2g38330		At2g35840	At5g57040	At1g05870
At2g23770	At1g78895	At2g28355		At3g01970	At4g29810	At3g05980		At4g26850	At3g50845	At5g07510
At2g27310	At2g07717	At3g53190		At3g14430	At3g51325	At2g38320		At1g05340	At3g60830	At1g19840
At2g01340	At3g16100	At5g35740		At2g36800	At3g50050	At2g42840		At3g15580	At5g49470	At5g50090
At2g45980	At5g62050	At1g64670		At4g01870	At5g05850	At1g51080		At4g37030	At2g18160	At4g30845
At3g16530	At4g18060	At2g25870		At3g16900	At3g29270	At1g74960		At5g04090	At4g09140	At4g25160
At2g44995	At2g44410	At5g14230		At4g27270	At1g74850	At1g32550		At1g71190	At4g38225	At2g33570
At2g04040	At1g11990	At5g24800		At1g13520	At4g26100	At4g37320		At5g02100	At5g43820	At2g19780
At5g57480	AtMg00070	At5g06050		At1g33090	At1g08760	At1g53040		At3g13380	At4g22720	At5g63470
At4g13660	At2g18520	At3g01410		At1g80180	At1g60900	At5g48910		At3g58200	At3g19860	At2g32860
At5g53110	At5g54800	At4g27760		At1g66880	At4g29870	At2g01760		At5g25790	At1g07290	At2g26260
At5g35370	At1g09230	At3g21550		At2g41730	At5g65780	At3g29230		At4g12480	At2g45850	At1g49630
At1g10890	At2g32810	At3g04810		At3g56710	At3g10730	At2g28870		At1g32560	At3g61800	At3g53760
At1g51890	At4g15010	AtCg00390		At4g00955	At3g11510	At2g19620		At2g06005	At1g66070	At5g58560
At4g14368	At1g58150	At1g20480		At4g02360	At3g12760	At5g19260		At2g31600	At1g72390	At5g11790
At1g15350	At2g26700	At5g28960		At1g21220	At1g52530	At2g40280		At2g27830	At2g06510	At1g60000
At1g15170	At4g01040	At5g15600		At3g45620	At3g46030	At4g25120		At1g53030	At3g26744	At2g17972
At4g23880	At2g33655	At2g36350		At5g66630	At3g10350	At4g38370		At1g15772	At1g23820	At1g20190
At5g62900	At1g73960	At5g47540		At3g13130	At5g56420	AtCg00870		At1g75380	At1g64385	At4g14770
At3g11150	At2g24050	At3g59400		At5g01550	At2g21970	At5g67280		At3g48940	At2g29580	At1g05835
At5g59590	At2g31610	At2g40610		At3g13435	At3g06590	At4g13930		At1g51920	At4g11090	At4g13610
At5g21020	At1g55475	At1g11730		At5g24860	At3g49890	At5g64330		At3g05320	At1g49520	At2g20690
At4g32440	At4g02840	At5g10440		At1g17020	At5g03850	At3g57320		At1g03506	At5g60790	At4g30400
At4g21830	At5g01920	At1g52700		At5g44920	AtCg00490	At5g65020		At2g25090	At4g25210	At5g67100
At5g47280	At1g07870	At3g09540		At2g29110	At5g04490	At1g08390		At1g63880	At2g19470	At5g60720
At2g40113	At1g12880	At2g46535		At3g49420	At4g31750	At4g18670		At1g05580	At3g53430	At5g15090
At5g43450	At1g80040	At5g51720		At5g50360	At1g29850	At3g16070		At5g11930	AtMg00990	At1g35780
At4g21926	At1g28730	AtMg00370		At4g33150	At1g79550	At5g64620		At1g03495	At2g19450	At5g44040
At2g24100	At2g34750	At1g07070		At4g23570	At3g24070	At2g37500		At3g08020	At3g59280	At1g51570
At3g57760	At5g05980	At2g40085		At4g23810	At1g35580	At1g32780		At1g16840	At1g60010	At1g01300
At5g67520	At1g31180	At5g50890		At1g77380	At5g19900	At5g61270		At3g52400	At1g71800	At3g15720
At4g14716	At2g02220	At1g05210		At5g40730	At3g02650	At4g21445		At3g51940	At3g44740	At1g18485
At2g22880	At5g56450	At4g34570		At2g14210	At2g46260	At1g23000		At1g06050	At1g76260	At3g14790
At2g04100	At5g27740	At5g63540		At1g80610	At1g05970	At3g05410		At5g58650	At1g08510	At2g03220
At1g55850	At5g24680	At5g48220		At2g47770	At5g16990	At1g66430		At3g04110	At1g19680	At3g54990
At5g39610	At3g10210	At2g44650		At3g20960	At5g42360	At2g46780		At4g36600	At1g60080	At5g59845
At1g73810	At3g48880	At1g55130		At5g54510	At3g49660	At5g05330		At3g27250	At5g49510	At2g39880
At2g31930	At3g43340	At3g49070		At2g11522	At3g13360	At3g21210		At3g14595	At3g12020	At3g59100
At4g03505	At2g39630	At3g17980		At2g14560	At4g14600	At5g16240		At1g44960	At5g59000	At1g71830
At5g18245	At5g54200	At3g21680		At1g05340	At5g54290	At2g27402		At1g10155	At3g62360	At1g71930
At4g08500	At1g23400	At4g23940		At1g35710	At1g55340	At2g38110		At1g60490	At5g23890	At5g19620
At4g04293	At4g14890	At3g04960		At4g23320	At4g36940	At5g26670		At4g01430	At5g23660	At5g47870
At5g50570	At3g13225	At1g29470		At1g73010	At1g74340	At1g60950		At4g01280	At5g12400	At5g55540
At3g10985	At5g53560	At2g20710		At3g13380	At4g28030	At4g23440		At1g25145	At1g61960	At4g33580
At3g02070	At5g13280	At5g14740		At5g02100	At3g21060	At5g24150		At1g48560	At2g25560	At5g49800
At4g28040	At1g10320	At1g68280		At2g47200	At1g07830	At5g43870		At3g56470	At2g31400	At2g32230
At3g07600	At1g65270	At5g25580		At5g20900	At3g22590	At1g80480		At5g12030	At2g11000	At1g31860
At5g56270	At3g51610	At5g36890		At3g27650	At1g63660	At5g64860		At4g22260	At2g39020	At5g56220
At1g25682	At2g01970	At3g15480		At2g17060	At5g16520	At5g18970		At3g19663	At4g22330	At1g52340
At2g32487	At5g51770	At2g42485		At1g09240	At5g62390	At5g60860		At3g45830	At1g49040	At5g51610
At4g18205	At3g20290	At2g13690		At4g34881	At3g47470	At1g62640		At5g03240	At5g35530	At3g27330
At1g19730	At5g25900	At2g14206		At1g64070	At5g66900	At1g19450		At3g18300	At5g10450	At1g33340
At2g03200	At2g27860	At5g13790		At1g32560	At4g27680	At5g17980		At1g32460	At2g33600	At4g12520
At1g78420	At3g14980	At3g52390		At2g43140	At1g20230	At4g39630		At2g35230	At5g63460	At1g20010
At1g61420	At3g26890	At2g21030		At1g53610	At4g09560	At5g60180		At2g35980	At3g52660	At2g37860
At5g12880	At5g57580	At1g46264		At3g50200	At4g39280	At5g27330		At1g08800	At1g06560	At3g16660
At4g15760	At1g49410	At1g68470		At1g54100	At1g65370	At3g61310		At3g57090	At1g02090	At3g02790
AtMg01220	At4g02550	At3g24612		At1g72120	At2g39970	AtCg00050		At2g22905	At1g55090	At5g07900
At3g45300	At1g61770	At3g45680		At4g18830	At3g49050	At1g16080		At1g57990	At2g25620	At1g03270
At1g53340	At4g32410	At3g24065		At1g53030	At5g01010	At1g10960		At1g64230	At1g66740	At5g63060
At3g11415	At4g01000	At3g23810		At1g15772	At5g66680	At2g37790		At1g13110	At2g41905	At2g42170
At4g18580	At5g59800	At2g41130		At5g55930	At3g51520	At2g05715		At3g44550	At3g14080	At3g50825
At5g58730	At5g46430	At2g27040		At1g68620	At5g19720	At3g53170		At1g29400	At4g35760	At1g16870
At5g41750	At3g09230	At5g04940		At1g51920	At1g75850	At5g10480		At4g18596	At1g11900	At2g34150
At2g26050	At2g27200	At4g24930		At3g51890	At3g52535	At3g20820		At4g25719	At4g03960	At2g46470
At3g26210	At4g00520	At2g05990		At2g02280	At3g62880	At1g21880		At1g69840	At1g36980	At3g02660
At1g67920	At5g03905	At1g32090		At1g08230	At1g33520	At1g16390		At4g20070	At1g61010	At2g24645
At5g47790	At5g22320	At1g12460		At2g25090	At5g09890	At1g16170		At1g53570	At1g03900	At3g22070
At5g24540	At1g07170	AtCg00460		At5g18370	At2g38820	At2g34670		At4g01550	At5g11770	At4g27870
At4g37530	At2g39340	At5g43070		At5g38250	At2g39830	At3g53900		At5g52770	At3g63260	At3g61820
At1g61800	At5g55700	At1g23750		At2g41260	At4g02770	At2g44640		At1g69572	At5g23050	At2g41170
At3g04184	At5g62460	At5g23780		At3g47050	At1g06310	At3g46490		At5g11600	At4g12010	AtCg00790
At1g78870	At1g70160	At5g52440		At3g52400	At5g43180	At2g18940		At1g69310	At3g56510	At3g56040
At4g13400	At2g22540	At2g40400		At5g07650	AtCg00580	At2g33855		At5g01600	At2g23470	At1g12860
At1g21651	At2g46460	At3g55400		At3g26270	AtMg00500	At5g08050		At1g24792	At3g55440	At1g06260
At3g07760	At3g10670	At1g54050		At5g58650	At4g37880	At1g43790		At2g17030	At2g26920	At4g34260
At3g27110	At1g06680	At3g17675		At1g75394	At3g28480	At3g62060		At3g26220	At5g56680	At3g21950
At3g46930	At4g28100	At1g14180		At2g04495	At2g22000	At4g27595		At1g25560	At4g01935	At1g34680
At5g59540	At3g47670	At1g48100		At4g01750	At1g56045	At5g18050		At5g54710	At5g19840	AtCg00190
At3g57540	At1g05640	At4g10955		At3g56470	At1g50730	At3g19480		At5g12170	At4g21790	At1g34430
At4g04408	At1g04160	At5g42280		At3g19663	At4g29350	At3g23890		At1g14200	At4g03415	At5g48230
At5g22550	At5g19320	At3g04630		At5g12030	At2g39720	AtCg00750		At1g32720	At5g57950	At4g16695
At5g04250	At5g23900	At5g43240		At1g51850	At3g03330	At5g62790		At3g12250	At5g42620	At1g70200
At1g17780	At4g32700	At4g00870		At5g48780	At1g28540	At5g19370		At1g52200	At4g23040	At5g63920
At4g27990	At3g02760	At1g35170		At3g21710	At5g15830	At3g14170		At2g15390	At5g06130	At5g18080
At5g16910	At1g06760	At3g20670		At3g09960	At1g72630	At3g14930		At5g62770	At2g01690	At3g23450
At1g55152	AtMg01400	At3g12870		At4g25810	At3g57340	At3g09580		At2g39210	At2g39930	At3g20040
At5g57887	At4g15470	At2g29730		At2g35980	At4g19610	At2g18710		At5g17390	At1g22970	At1g26100
At3g04350	At4g38460	At5g27200		At1g32460	At1g62930	At3g05470		At3g21215	At4g00100	At2g38870
At5g36220	At1g26110	At3g28150		At1g57990	At1g07140	At4g16155		At3g15353	At5g60450	At1g73940
At2g13800	At1g56200	At3g06650		At1g64230	At1g64190	At5g17620		At5g59400	At1g33330	At1g12260
At3g01850	At5g19860	At3g13662		At1g29400	At4g20880	At4g31850		At1g76530	At5g60990	At2g33180
At4g03940	At3g62580	At1g44000		At3g50910	At3g47000	At3g23820		At3g09830	At1g16710	At5g26667
At4g27130	At5g63040	At1g73190		At3g61630	At1g48300	At1g70895		At5g66658	At5g38730	At2g42200
At5g04750	At2g40510	At1g75710		At5g60800	At3g24740	At3g61550		At1g72920	At5g03340	At2g40690
At3g06260	At2g01460	At2g28740		At1g06137	At3g47700	At3g12930		At5g39020	At2g45440	At1g24090
At1g10040	At1g53645	At5g64080		At1g29290	At1g54410	At3g49470		At4g09020	At2g46690	At1g54040
At3g66654	At1g27900	At2g19090		At3g29310	At2g26100	At1g08810		At1g68820	At2g23080	At2g24970
At5g28830	At1g18680	At5g17800		At4g07820	At5g56210	At3g49720		At2g37940	At2g24860	At3g06030
At1g13960	At2g21580	At4g33870		At1g69840	At1g70250	At3g51950		At5g05230	At3g62310	At5g57890
At3g21790	At3g02150	At1g56680		At5g16370	At1g49840	At1g60060		At3g57770	At1g10600	At2g38760
At3g24503	At1g48960	At1g26911		At1g80220	At4g14965	At5g67460		At4g32940	At2g29190	At5g27080
At1g70530	At4g00930	At4g09250		At2g03505	At2g43780	At5g46700		At1g20310	At2g24250	At5g18240
At1g04600	At5g24352	At3g27060		At5g44585	At5g47570	At4g01730		At3g04200	At5g41910	At1g68350
At4g20060	At4g31490	At3g07010		At2g14878	At3g48320	At2g28620		At1g35190	At2g45600	At2g30766
At2g29070	At5g01800	At5g23310		At3g51180	At5g63840	At4g08685		At5g66567	At5g62930	At5g54280
At3g07565	At2g07746	At2g14880		At4g11480	At1g08125	At2g46210		At4g35160	At1g01290	At3g28290
At1g54210	At2g17390	At2g21370		At4g27450	At5g13440	At3g24535		At4g19700	At5g45190	At5g67270
At3g05250	At3g14750	At5g20970		At5g01600	At1g15930	AtCg00860		At4g03950	At5g13030	At1g51110
At5g15260	At3g44790	At2g42940		At3g22231	At1g64990	At4g33270		At3g52430	At5g06460	At5g03130
At2g32210	At5g42680	At1g64150		At1g25560	AtMg00580	AtCg00330		At3g15810	At2g26800	At4g24540
At1g80960	At5g13100	At2g33810		At3g19390	At5g16820	At1g12370		At5g14640	At5g64560	At1g23620
At3g23635	At3g42790	At2g35970		At3g26220	At1g25150	At4g04890		At4g25970	At3g49370	At2g37080
At4g09750	At5g37350	At4g27440		At2g26150	At1g24210	At3g55360		At3g09450	At4g24330	At3g08770
At5g54080	At1g68160	At1g52770		At5g64490	At5g15450	At2g25790		At3g49760	At1g64050	At3g22900
At1g20440	At3g14230	At1g30650		At4g32650	At2g19260	At1g56430		At2g21180	At1g31870	At1g64760
At1g02340	At5g41940	At5g13260		At5g54710	At3g21250	At5g43400		At1g56010	At3g55200	At5g05860
At2g01400	At1g80030	At4g35350		At1g14200	At3g03880	At3g33002		At2g07777	At5g49550	At1g70820
At2g04070	At2g11140	At4g27810		At1g49032	At1g23960	At5g56890		At1g78410	At2g16510	At4g05220
At4g34310	At3g26990	At5g15350		At1g54660	At1g25175	At4g10470		At3g18770	At3g03110	At4g39510
At3g49200	At5g18280	At4g17560		At1g52200	At5g37310	At4g13990		At1g59910	At4g29420	At1g13170
At3g05090	At2g20230	At2g02170		At2g15390	At2g18410	At1g62250		At1g50700	At3g18490	At4g17610
At1g13340	At5g58090	At1g69580		At5g62770	At1g71230	At2g34530		At5g42800	At2g33410	At4g25631
At5g22630	At1g04390	At1g54960		At2g39210	At2g01440	At5g13000		At1g20350	At3g57750	At3g44713
At1g07901	At1g53200	At1g08520		At5g38710	At1g52780	At3g59680		At4g29190	At5g17900	At1g68400
At1g52040	At5g40480	At5g55340		At5g17390	At1g01420	At2g34190		At2g03360	At3g55610	At1g74970
At1g02740	At1g74458	At4g23750		At3g15353	At2g19730	At3g46370		At5g41905	At4g23650	At3g27180
At1g69790	At1g71350	At5g66520		At4g25900	At1g01040	At4g27240		At5g03435	At2g19830	At1g67830
At5g44430	At5g12010	At4g26830		At3g09830	At1g26960	At3g29185		At1g02310	At3g61520	At5g40890
At1g26440	At4g40060	At3g45980		At5g66658	At1g09000	At5g58960		At1g03106	At2g35430	At1g69780
At1g25053	At1g64090	At4g14080		At5g39020	At1g69670	At5g62220		At1g47565	At2g43420	AtCg00160
At2g32660	At5g22830	At4g26760		At5g24290	At1g27630	At1g53140		At2g22430	At1g16430	At1g24280
At5g01720	At1g43900	At1g10230		At2g37940	At1g68690	At2g36990		At2g01175	At1g31950	At4g03405
At4g21215	At3g02860	At5g65440		At1g77160	At5g64880	At4g38510		At5g03204	At5g56020	At1g44920
At1g66500	At4g12060	At5g17780		At1g74080	At5g19960	At5g18660		At3g44670	At2g10950	At1g67040
At3g61740	At1g64440	At5g18700		At5g51630	At1g53000	At3g25980		At1g31350	At1g72550	At1g26540
At5g65207	At3g30300	At1g36350		At3g46720	At1g06060	At3g51140		At3g59330	At1g17820	At3g56480
At4g21920	At5g51970	At4g22517		At3g53810	At4g01570	At2g28900		At1g70810	At4g30870	At4g19380
At3g61070	At5g47880	At1g30515		At4g23215	At5g28010	At3g01370		At4g30872	At1g24240	At5g14060
At1g23020	At1g08010	At4g12970		At5g50760	At3g53630	AtCg00200		At3g45410	At3g10190	At5g49050
At3g25013	At3g61150	At3g58850		At5g26038	At4g12020	At3g26950		At1g51090	At5g55550	At3g11500
At3g48450	At5g27470	At3g19370		At1g29280	At4g13330	At4g39745		At2g26190	At3g59990	At4g30996
At5g38895	At2g43210	At4g16980		At3g13810	At2g33040	At5g07110		At1g02850	At3g05530	At3g23730
At4g01720	At1g49980	At2g35450		At5g03630	At3g43980	At1g17140		At1g15300	At2g01330	At3g57010
At5g61360	At4g02405	At2g12462		At2g26560	At5g02800	At1g22850		At3g62740	At2g36850	At3g62050
At2g17650	At5g51010	At2g16270		At4g32940	At5g56900	At5g64290		At1g33030	At3g53870	At5g64630
At3g15518	At1g79920	At1g03710		At4g12850	At1g10920	At1g74370		At1g24145	At1g34470	AtCg00940
At4g38540	At2g35340	At2g04030		At4g15236	At3g03990	At5g61300		At4g23510	At1g47570	At5g08040
At3g16770	AtMg00610	At3g19180		At1g20310	At4g00026	At3g08740		At4g36515	At1g13690	At3g10570
At1g63840	At1g13090	At1g22780		At3g18610	At4g10100	At5g14320		At1g51780	At1g04900	At3g55750
At2g39435	At4g34412	At2g41680		At2g30230	At2g06025	At1g31410		At2g18230	At3g24560	At4g28950
At5g23405	At3g53240	At5g46730		At5g66567	At1g68310	At1g65900		At4g36220	At5g08190	At3g27920
At5g05760	At1g34020	At2g31320		At4g19700	At5g17910	At2g39900		At1g73660	At2g46320	At5g43020
At1g34260	At5g60940	At3g20015		At3g52430	At4g38520	At1g56580		At2g45360	At5g63080	At4g25050
At4g00730	At3g24890	At5g50150		At1g36640	At4g05420	At5g17870		At5g23411	At5g06600	At3g07130
At1g17147	At3g47120	At2g25830		At5g17760	AtCg00530	At3g59420		At5g05300	At5g50350	At3g16290
At5g61640	At1g72470	At4g30500		At4g17670	At1g69980	At4g13493		At2g17040	At3g12810	At4g13720
At3g45650	At1g64185	At1g26290		At5g18480	At5g17690	At2g18890		At3g56180	At5g60410	At5g05250
At1g66710	At2g33490	At2g36010		At3g02800	At5g23575	At2g38530		At5g02770	At5g53400	At3g63052
At1g19200	At5g54540	At1g75780		At5g49770	At3g09180	At2g18260		At1g51860	At4g35840	AtCg00040
At2g25964	At2g37220	At5g62670		At2g21180	At3g10090	At4g01080		At1g09645	At1g13180	At2g41990
At3g53500	At3g47836	At5g38410		At3g49760	At1g17145	At1g67840		At2g17520	At1g24881	At5g15780
At5g54165	At5g57160	At2g40540		At4g20830	At4g18730	At2g34710		At1g17545	At1g31340	At3g21200
At1g60120	At5g45410	At1g03420		At5g03360	At5g42960	At3g22142		At4g34970	At1g78960	At1g06660
At1g31885	At4g17910	At1g23880		At5g37490	At5g23150	At3g51478		At5g63580	At3g19980	At5g22790
At3g47340	At5g11170	At1g74690		At3g18560	At5g27400	At3g09162		At4g17615	At5g11980	At3g27540
At1g25500	At3g04730	At1g77020		At5g13200	At3g07170	At5g66005		At4g10120	At4g17940	At1g06090
At2g31260	At1g27560	At5g14910		At1g78410	At4g00170	At3g53130		At5g40240	At3g20740	At5g60890
At1g26410	At1g10660	At3g18130		At2g43060	At3g24670	At3g60620		At5g51620	At5g49945	At1g10522
At3g07215	At5g60540	At1g03630		At3g62290	At2g40190	At1g63610		At2g41430	At2g03667	At5g56970
At5g48560	At5g24670	At3g18760		At2g19810	At5g48965	At3g56760		At5g47120	At5g08660	At4g10270
At2g45315	At5g13350	At1g67780		At2g03360	At1g79490	At2g37950		At3g45638	At2g31290	At4g01985
At5g64660	At4g17420	At2g07050		At1g05400	At1g65660	At4g02130		At4g36988	At2g39220	At1g53290
At1g74000	At2g47620	At2g30890		At2g07693	At3g16200	At5g04660		At3g55910	At5g03430	At1g78850
At3g14020	At1g29960	At2g47720		At1g65970	At2g18790	At4g03280		At1g51340	At5g14620	At5g19060
At2g22850	At4g02740	At4g39460		At1g02310	At3g09810	At5g08640		At1g28330	At2g38420	At2g40010
At3g56110	At5g52820	At5g08610		At1g03106	At1g58590	At3g50120		At5g39493	At2g41520	At5g43050
At1g53870	At1g10560	At2g38025		At1g11310	At2g20950	At4g14650		At1g71400	At2g46230	At1g80870
At1g10070	At4g08180	At1g19950		At2g01175	At1g18640	At5g28910		At1g03620	At3g59320	At2g41770
At1g78930	At1g08370	At4g14200		At1g15040	At3g23780	At1g77590		At1g17980	At5g07290	At3g16670
At2g19350	At3g09863	At1g01150		At4g37150	At5g48870	At5g50370		At1g09100	At4g16440	At3g63140
At1g46554	At2g20190	At3g56940		At5g03204	At1g55675	At3g17360		At3g51075	At2g44065	At1g10750
At1g54470	At3g45030	At2g34300		At3g61190	At3g01400	At4g34290		At2g02370	At1g53880	At2g02500
At3g53970	At5g54760	At1g70370		At2g26190	At5g47930	At5g40820		At5g66160	At3g15010	At5g42880
At2g17840	At2g14720	At4g38420		At1g02850	At1g69210	At3g56160		At1g07380	At2g36350	At4g14130
At5g13190	At1g22000	At2g25100		At3g48180	At3g18420	At2g26340		At1g01070	At5g55920	At4g08910
At3g20410	At1g09640	At5g14690		At4g19370	At1g29965	At5g15180		At5g41550	At4g05330	At5g14510
At3g29170	At2g32700	At5g05000		At1g23040	At4g24970	At1g11570		At5g42050	At5g54890	At3g50170
At1g55450	At3g12630	At5g18790		At3g62740	At1g10350	At5g10800		At4g31398	At3g16100	At2g19940
At5g62000	At5g39570	At5g66330		At3g22600	At1g09770	At1g12230		At5g54470	At5g62050	At1g01190
At4g07675	At1g23220	At2g38480		At3g28580	At2g25520	At1g69420		At1g52320	At1g26090	At2g30200
At5g60285	At3g21600	At1g63820		At1g33030	At3g04580	At3g05800		At4g21390	At3g13530	At3g52500
At5g49520	At2g26780	At4g10260		At1g59590	At5g13420	At2g28550		At1g27980	At4g10570	At5g54630
At3g28890	At1g12760	At1g34065		At1g24145	At2g20780	At4g35930		At4g26200	At2g44410	At3g50560
At5g11650	At1g74290	At1g14430		At1g51780	At5g57990	At3g06430		At5g64530	At1g11990	At1g78090
At1g69252	At3g18680	At3g03060		At5g51900	At3g47833	At1g23790		At2g47275	At4g04320	At1g30520
At5g04880	At1g21080	At5g41471		At4g36220	At1g56700	At5g55280		At4g21550	At3g20240	At2g36895
At1g12940	At2g38330	At5g45280		At2g45360	At1g26470	At1g52750		At5g63130	At5g54800	At1g66100
At4g29900	At5g17370	At1g70670		At4g10500	At5g67440	At5g08370		At5g53010	At5g51140	At1g63680
At3g51325	At1g78870	At5g44130		At5g05300	At5g43190	At5g55510		At5g01750	At4g14160	At5g40942
At1g77450	At1g76670	At1g01110		At1g34060	At1g74530	At3g13404		At2g37830	At3g54220	At1g62981
At5g01540	At2g42070	At5g19780		At1g06020	At3g13160	At5g55740		At3g10640	At5g03530	At4g22300
At5g64390	At3g54110	At4g10960		At5g41830	At5g07950	At1g75090		At2g18190	At2g31190	At3g60440
At3g60060	At1g25210	At2g47940		At1g19610	At2g20400	At2g21280		At5g47560	At1g13570	At3g52160
At1g54160	At5g15200	At2g43630		At1g51860	At4g28652	At1g05190		At1g44130	At4g15010	At3g22760
At3g57460	At3g21338	At1g78060		At2g30140	At2g39260	At1g03310		At2g42980	At2g31580	At5g46740
At5g13860	At5g44070	At2g38730		At5g65610	At5g41190	At5g02120		At3g62960	At5g51370	At2g33430
At1g63910	At1g16700	At2g21050		At1g72770	At2g33290	At4g37450		At5g05390	At1g05090	At5g19770
At3g13061	At2g36260	At4g22305		At3g20075	At5g15470	At5g43950		At3g18830	At5g39800	At4g14870
At5g11670	At1g04780	At3g55690		At5g40240	At4g23730	At4g00890		At1g51660	At1g54110	At3g14840
At5g41410	At1g45160	At3g08600		At1g13310	At5g01020	At1g12330		At5g07470	At3g49725	At1g02180
At4g03030	At1g06580	At4g33360		At3g45638	At2g36380	At3g13175		At1g56610	At5g17170	At3g10720
At2g47130	At2g26210	At2g38700		At4g33040	At3g44430	At1g29430		At5g27520	At1g55475	At1g49250
[truncated: 2,454 more rows]

## Sheet: Gene IDs for upregulated DEGs
Comparison of upnregulated genes in WT, pooled ATG-knockouts and pooled ATG-overexpressors
Background-specific DEGs				DEGs common for two backgrounds				DEGs common for all three backgrounds
359 elements included exclusively in "WT":	540 elements included exclusively in "ATG-knockouts":	1487 elements included exclusively in "ATG-overexpressors":		133 common elements in "WT" and "ATG-knockouts":	543 common elements in "ATG-knockouts" and "ATG-overexpressors":	1303 common elements in "WT" and "ATG-overexpressors":		1035 common elements in "WT", "ATG-knockouts" and "ATG-overexpressors":
At4g00970	At1g35230	At3g43670		At5g19880	At4g15280	At3g07700		At5g12890
At1g14120	At2g18721	At5g08210		At3g46110	At2g29350	At3g46700		At2g39420
At3g26320	At1g64660	At2g33460		At1g47480	At5g18110	At1g16730		At4g26120
At4g27470	At4g23280	At1g25054		At1g49390	At5g01732	At5g18490		At4g22820
At1g31750	At1g52565	At1g03750		At3g50810	At5g09978	At4g38932		At1g30160
At1g09740	At4g08230	At4g25707		At1g19180	At5g27610	At1g80310		At3g55560
At2g30985	At4g15230	At1g52855		At2g31030	At1g66725	At2g10980		At1g80110
At2g23100	At2g35000	At4g28005		At2g30750	At4g38560	At1g27590		At3g51910
At5g60300	At1g68440	At3g56800		At3g09010	At1g28480	At2g07042		At1g53820
At5g27360	At1g08050	At5g35601		At1g51870	At2g39650	At1g74660		At3g25610
At4g24310	At2g44840	At5g10380		At3g23560	At1g30850	At3g02832		At4g28170
At1g61890	At5g24210	At1g13195		At4g11000	At4g39670	At5g02040		At2g29750
At5g38550	At3g57230	At1g03940		At4g37290	At2g30580	At3g45820		At4g16960
At5g17420	At3g60420	At1g76640		At3g04000	At3g30840	At3g23640		At4g20260
At5g56100	At1g51830	At1g61180		At3g51450	At5g22270	At4g38550		At4g13860
At5g66670	At3g09490	At5g38030		At5g49360	At2g42950	At1g75440		At2g03450
At1g69940	At1g61540	At2g37478		At2g38240	At5g61370	At3g52250		At2g29170
At1g11670	At3g47540	At5g20180		At5g01850	At1g26970	At4g18530		At4g29050
At5g48070	At3g13500	At4g24910		At2g22630	At2g26390	At2g07825		At3g28540
At2g30660	At2g04440	At4g23990		At1g20510	At5g24640	At2g02060		At1g27300
At3g47570	At5g42900	At5g09690		At1g16140	At3g16860	At2g42280		At1g66690
At1g53903	At1g05920	At1g73440		At2g30770	At3g61930	At3g17020		At5g07010
At3g19710	At3g56440	At1g12810		At3g50460	At4g35060	At5g65870		At1g24140
At4g36052	At4g17215	At5g46060		At2g02930	At2g35733	At1g07530		At5g03210
At1g67910	At2g23850	At5g26270		At5g50200	At3g26830	At2g14405		At2g46680
At1g53170	At5g20250	At5g56250		At2g43730	At2g38830	At1g03200		At3g07730
At5g06860	At5g49690	At5g19470		At3g26910	At3g20910	At4g26490		At2g39030
At4g20820	At1g71390	At2g02240		At2g40330	At3g07195	At2g15040		At4g03290
At4g32640	At3g20600	At1g56650		At3g44326	At1g65980	At1g28320		At3g45577
At1g77760	At1g08320	At1g52870		At1g68850	At1g66090	At3g01430		At4g10510
At4g25110	At5g60590	At4g33890		At1g26730	At5g46950	At5g44005		At1g67265
At2g21490	At3g25882	At1g21065		At1g14860	At5g52730	At4g27020		At3g61270
At2g26020	At3g22060	At1g32870		At4g18170	At1g73260	At1g20460		At5g10946
At1g77240	At1g11260	At4g28400		At5g09800	At5g22380	At4g39090		At5g01900
At1g77400	At2g17690	At5g66052		At1g06135	At4g21680	At2g37520		At1g68940
At3g58340	At5g27920	At1g15010		At5g28237	At2g28500	At2g07689		At3g61990
At3g15200	At1g60740	At1g21410		At5g05600	At1g51910	At1g25430		At1g33860
At2g13430	At1g80820	At2g34720		At5g12340	At3g01990	At5g37670		At3g23240
At5g06560	At5g64120	At4g12490		At2g24850	At3g28210	At1g74410		At1g23850
At1g73120	At3g14470	At5g52550		At2g33020	At2g18680	At1g32530		At2g24940
At5g53750	At1g53635	At1g44100		At2g44390	At5g26731	At1g01550		At3g45730
At2g12200	At1g11300	At5g11680		At1g06002	At1g01670	At2g44750		At5g57900
At4g23180	At1g51640	At4g35295		At4g33300	At3g56030	At3g54500		At2g35550
At1g19270	At4g09110	At4g40010		At2g16790	At2g18950	At1g11210		At2g28110
At3g05327	At1g11080	At4g11570		At1g61665	At4g08555	At5g56180		At5g26920
At1g58602	At2g15780	At2g07799		At2g31020	At2g23790	At3g19240		At1g76760
At1g48970	At3g28490	At4g08900		At4g14610	At5g52640	At5g01542		At5g62020
At4g01740	At2g47140	At2g01372		At5g07780	At5g59220	At3g18370		At5g44480
At3g11960	At2g19570	At4g25520		At1g17744	At2g18780	At1g56150		At2g24945
At5g59730	At4g28088	At5g43860		At3g48920	At5g44580	At3g54366		At4g18880
At5g03890	At4g16820	At1g78265		At3g09520	At3g11570	At3g14830		At4g04490
At1g67870	At2g14580	At5g59050		At2g30360	At4g22950	At5g47710		At5g20550
At5g43380	At1g72680	At5g40520		At4g28085	At4g37608	At2g13760		At5g62480
At1g61610	At3g07970	At1g67890		At1g29330	At2g29490	At1g32230		At5g59780
At1g22870	At2g40004	At5g58782		At3g16460	At2g37710	At2g35950		At4g18360
At5g20050	At1g02440	At1g28620		At3g01080	At3g20100	At2g40080		At2g18170
At3g06455	At3g61198	At4g26950		At3g44870	At2g35930	At5g25560		At1g05675
At4g35830	At1g17500	At4g14790		At5g42440	At3g48650	At1g65800		At4g27260
At4g30430	At4g11650	AtMg00730		At5g56870	At4g33240	At5g46450		At4g23210
At5g18170	At3g61450	At2g38500		At1g76390	At1g31290	At4g12070		At3g26510
At2g43530	At3g59900	At4g14548		At1g17380	At4g22460	At2g47550		At2g38340
At1g18590	At4g01920	At3g46970		At1g09935	At2g36760	At4g14465		At5g08240
At1g56240	At1g33840	At2g04190		At3g46280	At1g33100	At1g76960		At2g46270
At1g65760	At1g75040	At4g02860		At1g32640	At3g55180	At4g14990		At4g20000
At2g10975	At5g02090	At3g23440		At4g12090	At2g17500	At3g26180		At5g39050
At5g46520	At2g40180	At2g45500		At2g25450	At3g04717	At3g51880		At2g36270
At5g42250	At5g24879	At5g49280		At1g13500	At3g57390	At3g01100		At1g75170
At1g75830	At1g27110	At4g21580		At5g42460	At1g57630	At5g50260		At5g01250
At1g15530	At5g67450	At5g14565		At1g72060	At3g50900	At2g32830		At5g64810
At2g39975	At2g34810	At1g27100		At3g44860	At2g39400	At2g37770		At2g34580
At1g77420	At5g62260	At2g20630		At4g09770	At5g48180	At3g58490		At1g11175
At3g19190	At5g17750	AtMg01240		At4g08850	At5g39720	At3g44042		At4g27300
At2g33060	At3g13790	At3g22620		At5g64890	At2g04038	At3g10260		At2g43580
At1g52100	At1g75960	At1g01380		At4g27410	At1g14080	At5g15330		At1g77280
At1g35260	At1g02230	At3g55980		At4g31230	At4g15093	At3g05165		At1g63350
AtMg00050	At1g13470	At4g15248		At3g26230	At4g39830	At4g39260		At2g17570
At2g44578	At5g24160	At5g24320		At4g37370	At3g60140	At5g06370		At1g65520
At1g51802	At3g29639	At1g60095		At1g72070	At3g48640	At2g43010		At5g39180
At3g63340	At5g09876	At2g35380		At2g37980	At4g26260	At4g16000		At1g51760
At2g34690	At4g14950	At3g55230		At1g21920	At1g25275	At1g72890		At4g16190
At2g44380	At1g30880	At5g41780		At5g01940	At5g61900	At4g04955		At1g12290
At2g24130	At3g28923	At3g12915		At1g58190	At4g10970	At3g17690		At4g34680
At1g72450	At4g25070	At3g09600		At3g47040	At3g46080	At1g14600		At1g69810
At2g28270	At3g60540	At5g13900		At5g61490	At3g50770	At2g34730		At5g53048
At3g13400	At4g30910	At5g22690		At2g24740	At1g56060	At2g28840		At5g12420
At1g06780	At5g27830	At3g06860		At2g27310	At2g36540	At4g00355		At1g01725
At1g21010	At3g01513	At2g05710		At4g21830	At1g72540	At2g27180		At5g57010
At5g41030	At5g03350	At5g49015		At4g15760	At4g15330	At2g36320		At1g07900
At2g44581	At1g10586	At2g38255		At1g53340	At2g37970	At5g08335		At5g40212
At2g37810	At3g51540	At2g04420		At3g16770	At3g32090	At2g28910		At3g03870
At1g24996	At5g04860	At2g02360		At1g19200	At4g19950	At2g33390		At5g58940
At4g20300	At1g22360	At4g30630		At1g31885	At3g22570	At1g74190		At3g19660
At5g64750	At1g68710	At1g05990		At3g57460	At2g37340	At4g05130		At2g36080
At2g22930	At4g36030	At1g17440		At2g47130	At5g42380	At3g08840		At5g52250
At4g08330	At2g30990	At2g17970		At2g35910	At1g02470	At5g58980		At5g11920
At1g74100	At3g11820	At5g09380		At1g13530	At3g50930	At5g17550		At2g17430
At1g80320	At5g22570	At2g15580		At2g27690	At5g25250	At3g26612		At1g69930
At2g39100	At5g37370	At5g16980		At3g14440	At2g13547	At1g34300		At2g17705
At2g22500	At5g46230	At2g03730		At5g16410	At2g23320	At4g17250		At5g23510
At5g63800	At2g44790	At5g46845		At5g07760	At3g29250	At4g02005		At4g08770
At2g39310	At4g17720	At5g23065		At1g16670	At2g19710	At1g30240		At3g53150
At2g07749	At2g44500	At1g01810		At4g01895	At2g14661	At4g25000		At5g64905
At5g56980	At1g53990	At2g21100		At1g02430	At4g11655	At3g25780		At4g30390
At1g15790	At1g67600	At4g20440		At5g38850	At3g10910	At5g06530		At5g63490
At5g45710	At3g44400	At5g20920		At3g56710	At4g15350	At4g36000		At5g65609
At1g52400	At3g23150	At5g07060		At1g35710	At1g73220	At4g34120		At3g45290
At3g13970	At5g14860	At5g54940		At3g47050	At1g62760	At1g63800		At1g06160
At4g06597	At1g11100	At1g59950		At5g07650	At1g61260	At3g15740		At2g23450
At1g80290	At5g03010	At4g08510		At4g27450	At1g61140	At1g58120		At1g25480
At1g34370	At2g41440	At3g27415		At5g64490	At5g54500	At4g26220		At1g72125
At2g06050	At5g12480	At5g06820		At1g74080	At2g05914	At1g74450		At1g71697
At2g43370	At4g13880	At1g58235		At5g51630	At3g01290	At1g72510		At4g21490
At2g17210	At1g18350	At4g01190		At4g12850	At2g25340	At2g17036		At1g71530
At1g68800	At4g29650	At4g32850		At4g15236	At5g59820	At5g40450		At1g65690
At3g49580	At2g01670	At3g05400		At1g15040	At3g21800	At2g01490		At2g29065
At1g59930	At5g41850	At1g07750		At1g19610	At3g26800	At5g23240		At5g54840
At4g20320	At2g33030	At4g13480		At4g33020	At1g63760	At1g10540		At2g41342
At3g04900	At5g26690	At5g62430		At4g32860	At1g68765	At1g02305		At1g65610
At1g28960	At2g48150	At1g30400		At5g19230	At4g20800	At5g66110		At3g10815
At1g23830	At1g72200	At1g77235		At5g03020	At1g80840	At5g17330		At5g18065
At4g16860	At2g03760	At3g15890		At2g20030	At2g25940	At2g44890		At4g35600
At1g76560	At5g44570	At3g02470		At4g39610	At4g21980	At3g05932		At4g29850
At1g68290	At1g71100	At1g04380		At3g44840	At2g37410	At4g11330		At5g23160
At4g36900	At4g12731	At3g04640		At1g44350	At4g15550	At2g14635		At4g18010
At5g63970	At5g01180	At5g43850		At5g38340	At1g72950	At4g35500		At2g21350
At5g11140	At2g33120	At1g17550		At5g58375	At2g02320	At1g06040		At5g45990
At3g28945	At1g03660	At3g04160		At2g05380	At1g16540	At5g27980		At2g15370
At2g45530	At2g03830	At3g57570		At1g13550	At2g31180	At4g13820		At5g51070
At5g66040	At5g28646	At2g17740		At2g15960	At3g28899	At1g66200		At4g34390
At1g12160	At1g64060	At3g46450		At5g50660	At1g18980	At1g77370		At3g55470
At3g22740	At2g14610	At2g44670		At1g30720	At4g25380	At4g27830		At1g69610
At5g55150	At3g14620	At3g52120		At1g60450	At1g56145	At2g42160		At4g37140
At1g65770	At1g05100	At3g22200		At5g10600	At5g23850	At1g76690		At1g28190
At5g25600	At1g44542	At3g17250			At4g36640	At1g28570		At5g48410
At5g27840	At5g22860	At3g28270			At1g30040	At1g20900		At2g18050
At4g02050	At5g48380	At5g51040			At1g30700	At4g14020		At4g24040
At5g05690	At1g77500	At2g25460			At1g25988	At2g42890		At1g03240
At5g50670	At2g39518	At3g30720			At1g72910	At5g39030		At1g56280
At5g23320	At1g31258	At3g59640			At1g29640	At5g61010		At2g07698
At1g11055	At3g29260	At4g08455			At4g13250	At1g22770		At2g44010
At5g66053	At2g04430	At1g33415			At1g72900	At1g14650		At2g18690
At4g10610	At1g63055	At1g79529			At2g40950	At1g58130		At1g66600
At1g16650	At4g35630	At1g44750			At4g16640	At4g38495		At4g23030
At1g66860	At1g24807	At4g17550			At3g61890	At1g55420		At5g10420
At3g15050	At3g28520	At5g01300			At2g07738	At5g53350		At3g57950
At3g20660	At1g65484	At1g52920			At5g19875	At1g17450		At2g43510
At5g51030	At5g08350	At5g66350			At5g64400	At1g21326		At5g62150
At3g54020	At1g70260	At1g01060			At2g34500	At5g66558		At4g17660
At2g05540	At3g60470	At5g51990			At4g22590	At4g24450		At2g28710
At1g75410	At1g55290	At5g40300			At3g24500	At5g58070		At1g61360
At4g04680	At5g02025	At4g01940			At5g39100	At3g54850		At1g32350
At5g23380	At3g53230	At5g03640			At4g32810	At3g07840		At1g53940
At3g29638	At2g28120	At5g26040			At1g66720	At2g39000		At4g20860
At2g28940	At1g55525	At4g08580			At4g39580	At1g17640		At1g74570
At3g01250	At4g18990	At3g45640			At5g39670	At2g25740		At4g33980
At5g16630	At1g02360	At1g10210			At4g36925	At4g01420		At1g77660
At1g68740	At5g51830	At1g01580			At3g44830	At1g64570		At4g04972
At1g74930	At5g43580	At3g53290			At4g16260	At1g62035		At3g08690
At2g20784	At3g44720	At4g24200			At3g22580	At2g04063		At1g65845
At5g35120	At3g12510	At5g58110			At1g60750	At5g51170		At1g05680
At3g57330	At3g57280	At3g22840			At4g23150	At3g53450		At2g26355
At1g24330	At3g17820	At3g63445			At2g13810	At2g17787		At5g43170
At5g08510	At5g64990	At3g61200			At3g24900	At4g20780		At2g38800
At2g16575	At2g36670	At5g23230			At2g36890	At5g43930		At5g47130
At2g45930	At4g27220	At1g34190			At3g55450	At5g54585		At3g19970
At5g67080	At3g59930	At2g05950			At3g05660	At3g62040		At5g10740
At1g19670	At3g47740	At5g23730			At1g73040	At1g64810		At1g18191
At1g74350	At5g63680	At1g69890			At3g48240	At1g15400		At5g58680
At5g22310	At5g14470	At1g56170			At2g36790	At1g56612		At4g38060
At4g14680	At4g23230	At2g46420			At4g36040	At3g49620		At5g11090
At4g19960	At2g03445	At5g22000			At2g38690	At1g10170		At4g36648
At1g51790	At4g16350	At4g08035			At2g38470	At4g01610		At1g22810
At5g28020	At4g22530	At1g75250			At2g29480	At4g35985		At3g20250
At5g43410	At3g04720	At5g17350			At3g16720	At3g58900		At1g73680
At3g48130	At4g09130	At1g67820			At3g57550	At5g01320		At2g43320
At5g59340	At1g41890	At5g66400			At1g58340	At1g75400		At3g62150
At4g27580	At2g24165	At5g35560			At4g30490	At5g62740		At1g18860
At1g40089	At3g23970	At3g56620			At1g58225	At4g10845		At1g42990
At4g28790	At3g02240	At5g25280			At3g61440	At1g18710		At4g22780
At2g26010	At4g17483	At2g47670			At5g64190	At1g19660		At2g34655
At3g50950	At2g29430	At5g67160			At2g05940	At4g35010		At1g65346
At2g16650	At5g26170	At2g07808			At3g02840	At4g25790		At1g61460
At5g25440	At4g33100	At5g40690			At5g62570	At5g48550		At3g14990
At3g24130	At2g39530	At5g07920			At2g40140	At2g13665		At1g07500
At2g43270	At5g45605	At4g01480			At2g31880	At5g42825		At1g21390
At3g30187	At1g32170	At5g06180			At4g05590	At3g62230		At3g51730
At4g21050	At3g12502	At1g78200			At4g10720	At2g10410		At4g12290
At4g33985	At5g28773	At4g00550			At2g43680	At4g25300		At1g70690
At2g20180	At1g72520	At2g22690			At3g04210	At3g16510		At5g13330
At4g37390	At3g51350	At5g66820			At2g29420	At3g57530		At4g16110
At4g01520	At5g16230	At5g56160			At3g61900	At1g22500		At3g14280
At5g57040	At4g11390	At2g13770			At1g02400	At2g29640		At5g22540
At4g36110	At1g75050	At5g24120			At1g68200	At5g01830		At5g14930
At4g32340	At1g71050	At5g58780			At3g13782	At1g67940		At5g53320
At3g28810	At2g16870	At3g09560			At4g23200	At5g60440		At1g62300
At2g14290	At2g21850	At4g34600			At4g16024	At3g44250		At4g23610
At1g13448	At5g16170	At5g56240			At1g04370	At4g15540		At3g60690
At1g31485	At5g20150	At2g46530			At1g48470	At5g27930		At1g07000
At5g17570	At3g26670	At2g34880			At1g61370	At5g25140		At1g70581
At3g12240	At4g11890	At4g21510			At3g61060	At1g11170		At4g33050
At4g36380	At5g61455	At3g28140			At1g01680	At4g16520		At1g51800
At5g61720	At4g12470	At1g70570			At1g14110	At3g07280		At3g27010
At3g48740	At1g19530	At4g19720			At4g36450	At4g23493		At1g30755
At5g59830	At3g20940	At3g23540			At1g73687	At2g31820		At2g30840
At5g06330	At3g56400	At1g32450			At3g17280	At3g28050		At5g42870
At3g62280	At5g17380	At5g45275			At1g15520	At2g15840		At2g43000
At2g07784	At2g13490	At3g04970			At4g23190	At4g18197		At5g04930
At5g56380	At4g02520	At4g12500			At3g15500	At5g02880		At3g24927
At4g36610	At1g51913	At2g41900			At2g32020	At1g73150		At2g15340
At5g51370	At4g21865	At3g26770			At4g01770	At3g49490		At5g11210
At1g75490	At3g15760	At3g09370			At1g32850	At3g56860		At3g03470
At5g59070	At1g10590	At1g65390			At3g18250	At1g63855		At3g57520
At1g16250	At3g58310	At2g40200			At1g64110	At1g75295		At1g10865
At5g03230	At3g29240	At1g13940			At3g13610	At1g30757		At3g25170
At1g75370	At2g25770	At3g60580			At1g72940	At2g46670		At5g10300
At1g32770	At1g24147	At3g05200			At1g17310	At2g03600		At1g30475
AtMg00960	At2g17720	AtMg01330			At1g77890	At1g76150		At5g64260
At2g28305	At3g61400	At1g17615			At5g45630	At3g16040		At1g45145
At2g05320	At1g09420	At4g36820			At1g16160	At5g02580		At5g40230
At1g29715	At1g65500	At2g45940			At5g18470	At2g01180		At5g27600
At3g42255	At2g19290	At1g76650			At4g32070	At3g07780		At5g35580
At5g44350	At1g14880	At2g23347			At4g18250	At1g67500		At3g60164
At2g44995	At5g48540	At5g09585			At1g53625	At1g08460		At5g26310
At4g13660	At2g40750	At1g76955			At4g00700	At5g41430		At3g55950
At4g14368	At2g04120	At3g53980			At2g25735	At5g58210		At3g01175
At5g62900	At3g62730	At2g24660			At5g06320	At3g22260		At2g43570
At3g57760	At1g16150	At1g76060			At2g01190	At3g62640		At2g30250
At4g04293	At4g17580	At4g25880			At5g36970	At3g25495		At3g04420
At5g50570	At5g24530	At4g35170			At2g41100	At3g19290		At5g47860
At3g02070	At3g15910	At2g18700			At2g40000	At3g62860		At1g76980
At2g32487	At1g25211	At3g20620			At5g51680	At2g03530		At5g61250
At2g03200	At3g03700	At2g45720			At1g14540	AtMg00630		At1g05880
At4g04408	At3g51000	At4g01593			At3g15534	At2g15900		At4g15610
At5g57887	At3g01760	At3g60970			At3g61620	At4g13810		At1g32940
At3g06260	At2g22860	At1g55060			At1g47550	At2g10600		At4g25390
At1g70530	At2g41230	At1g09710			At1g21100	At1g07040		At2g04090
At5g22630	At4g15070	At5g09920			At1g50400	At4g25433		At1g32960
At5g44430	At5g50590	At5g43920			At5g53030	At3g29330		At3g19010
At1g23020	At2g31345	At5g57050			At3g20083	At1g30860		At2g20410
At3g48450	At5g49200	At2g43160			At5g17860	At5g23870		At4g25692
At5g61360	At4g19460	At3g01320			At3g48526	At3g15840		At2g27430
At2g22850	At1g42635	At2g37290			At1g50390	At4g01840		At1g01820
At1g78930	At1g09560	At1g18700			At4g23140	At1g53790		At3g13433
At3g51325	At5g01980	At5g04170			At5g59550	At4g38810		At1g05575
At5g13860	At5g65230	At4g02715			At1g49800	At1g56220		At2g39820
At1g63910	At5g62180	At5g16560			At3g21150	At2g28200		At3g29035
At1g53450	At1g52857	At2g04240			At5g44610	At5g57840		At1g18200
At5g35480	At1g69828	At3g26090			At2g22496	At2g41705		At5g01350
At3g54100	At5g35200	At5g50830			At4g02380	At5g61390		At3g05630
At4g07932	At4g25580	At3g13438			At5g66890	At2g40350		At3g14060
At2g22088	At4g31950	At5g15254			At3g16640	At5g50430		At1g13245
At1g61563	At1g25083	At1g08400			At2g32130	At1g76720		At1g02920
At2g30100	At5g51440	At5g60142			At1g35210	At1g08920		At4g30960
At5g24740	At5g59100	At1g04100			At5g13320	At3g12090		At5g49700
At1g48300	At3g28740	At5g51190			At4g13180	At3g44880		At5g48412
At1g02260	At3g11580	At3g08860			At3g52780	At1g33970		At1g72220
At4g36550	At5g25880	At2g18915			At2g23830	At1g63860		At2g22010
At1g17420	At4g24420	At3g16220			At1g80160	At5g57340		At4g39270
At3g50750	At1g09680	At1g60940			At1g04580	At1g11050		At2g31585
At5g43840	At1g01480	At5g04410			At1g67148	At2g16050		At5g46080
At4g03420	At1g79450	At5g61530			At3g57260	At1g25141		At5g67310
At3g24400	At5g20790	At1g19490			At4g01910	At3g23870		At2g32240
At3g17220	At1g17860	At3g27670			At5g22520	At1g07130		At1g31540
At3g16470	At5g54610	At2g38260			At1g33960	At4g21570		At5g08790
At2g34600	At1g02450	At1g18270			At4g05497	At4g33920		At5g59420
AtMg01040	At2g19970	At4g38440			At3g13950	At4g40080		At5g01560
At1g48110	At5g44460	At1g67370			At1g25400	At3g15070		At4g27480
At4g36950	At3g05920	At3g50030			At1g43910	At2g40810		At2g21500
At1g66173	At2g17830	At2g31780			At2g40110	At1g66370		At4g40020
At1g05000	At3g63030	At4g08570			At5g48400	At5g08139		At5g58540
At1g68990	At1g15920	At3g24190			At1g15670	At1g51550		At5g20960
At5g20390	At1g77640	At4g02640			At2g38940	At5g37352		At3g08720
At5g36920	At5g48205	At1g77800			At5g16570	At5g41370		At1g65481
At3g54070	At2g23860	At4g22340			At1g15125	At1g03730		At1g67520
At5g67440	At3g44755	At3g56080			At1g22400	At5g42650		At3g22930
At5g07950	At3g50140	At1g63090			At1g73805	At2g20960		At3g21230
At3g13432	At3g19690	At4g29670			At3g45040	At1g22403		AtMg00940
At3g25719	At4g04990	At1g74453			At4g17410	At5g59330		At4g28240
At5g46330	At2g22950	At5g40382			At5g19240	At5g51290		At3g21080
At5g45820	At2g36630	At3g11270			At5g52760	At5g25110		At1g27020
At2g40995	At4g15120	At1g16590			At3g60110	At2g39360		At3g55790
At1g68110	At1g61430	At1g78270			At4g34135	At3g57730		At1g17530
At2g14080	At4g31970	At3g58550			At5g18220	At3g26150		At5g52720
At2g39330	At3g21220	At2g36854			At1g02390	At4g05540		At2g21620
At5g53570	At4g35310	At3g55760			At5g25910	At1g23140		At1g74020
At5g41761	At3g04410	At1g76680			At1g53980	At2g38465		At4g26060
At3g25930	At3g12500	At5g53130			At1g68840	At1g69570		At1g09970
At1g65790	At5g45000	At1g76320			At5g41740	At3g22910		At1g62370
At2g42760	At4g11280	At5g38540			At5g04340	At2g25490		At5g06960
At4g22470	At5g63010	At1g65820			At1g30220	At2g07667		At1g22640
At1g19500	At5g53120	At5g03280			At1g05330	At3g25572		At3g09940
At3g14040	At4g11850	At5g49600			At2g14070	At2g07669		At3g56200
At5g52120	At1g61440	At3g45880			At3g13430	At3g11440		At4g05020
At2g26695	At2g18000	At3g02468			At1g08310	At3g22430		At2g46150
At3g48990	At5g49448	At1g28360			At5g22530	At4g08290		At3g19260
At5g11412	At1g35140	At2g39725			At4g31800	At3g15780		At5g65380
At3g46400	At3g23230	At1g24880			At3g23250	At3g26100		At5g67245
At4g01600	At1g17710	At1g35143			At5g45110	At2g45245		At3g12740
At3g22890	At5g42830	At4g30750			At4g23700	At1g73980		At1g17240
At1g53885	At2g14670	At5g28320			At4g23310	At5g33290		At5g25820
At5g44060	At3g55840	At4g00670			At1g10110	At3g03120		At3g28850
At5g06800	At2g01650	At1g13880			At2g11520	At5g63320		At5g09440
At1g18720	At1g32120	At4g19840			At2g15350	At5g04980		At5g38900
At4g19010	At2g02340	At1g05200			At1g77810	At1g44160		At5g13820
At5g19257	At3g02040	At1g09195			At5g03110	At3g52670		At2g07826
At5g50560	At1g26200	At4g25480			At3g63050	At1g03380		At3g46230
At1g37130	At2g23290	At4g22940			At1g30620	At4g05030		At1g61250
At2g44200	At3g48090	At1g12640			At1g01720	At1g43700		At3g21690
At3g60520	At4g33420	At1g79710			At2g36780	At1g58030		At3g07150
At3g62550	At5g27060	At4g20170			At4g34150	At1g30640		At2g47800
At2g02990	At3g25490	At5g54430			At1g06810	At4g12040		At5g46295
At5g35510	At4g03960	At5g15820			At3g10420	At3g52710		At5g55560
At3g07850	At3g20590	At1g77180			At5g05190	At5g01520		At1g07390
At3g52620	At4g21323	At3g44262			At2g02710	At4g12570		At3g30775
At3g54830	At5g43910	At2g41510			At1g02460	At2g35510		At3g43160
At2g26820	At5g17730	At2g25650			At1g30370	At5g56140		At4g09830
At5g44420	At1g55230	At1g20980			At3g54680	At2g16740		At4g09300
At4g30170	At5g25451	At5g59310			At4g01500	At4g29110		At5g24735
AtCg00090	At4g21370	At1g16770			At3g22937	At2g29090		At5g53300
At1g08570	At3g04181	At1g14260			At4g13510	At5g15730		At3g05690
At1g15900	At2g45040	At4g19633			At4g26970	At1g74929		At3g20340
At5g37125	At4g16940	At2g28720			At3g09840	At4g19390		At1g48400
At1g16110	At3g14460	At1g28610			At3g52480	At3g46668		At4g35770
At1g01590	At1g21310	At4g29820			At4g17500	At1g74740		At1g45616
At4g03520	At2g42060	At3g07360			At2g27010	At2g44850		At1g80130
At1g65347	At3g45950	At1g73710			At1g20620	At1g55110		At3g12910
At1g70700	At3g49120	At2g10606			At1g71520	At1g33102		At1g63245
At1g13635	At4g20840	At1g50970			At3g60966	At1g48430		At5g65600
At5g23010	At3g61185	At4g29760			At5g39660	At3g57680		At5g13210
At3g59750	At1g10717	At3g26445			At2g12550	At1g76360		At5g06570
At3g45130	At1g54270	At1g55720			At4g32250	At2g45830		At5g57910
At3g60710	At1g76930	At1g24520			At1g29050	At3g13277		At5g42610
At4g36650	At4g01700	At1g02300			At2g27389	At5g65300		At4g13920
At2g26290	At1g30900	At4g39870			At1g16130	At1g21760		At1g19020
At3g27090	At2g41250	AtMg01050			At1g02930	At2g29670		At5g06230
At2g24530	At5g13370	At3g23920			At1g07870	At1g77920		At3g55970
At1g02520	At1g30730	At4g36120			At5g39120	At5g63370		At2g38250
At5g50230	At1g50560	At1g21990			At1g57980	At1g17680		At1g47890
At4g28556	At3g57700	At1g55175			At4g37010	At1g18740		At2g44240
At5g07410	At2g13790	At3g32387			At4g13110	At2g18440		At2g47180
At1g67260	At2g24180	At1g72190			At5g53970	At1g22280		At2g20320
At2g40850	At5g55430	At1g71040			At5g39110	At2g36370		At5g18270
At5g64570	At4g31100	At4g11300			At1g76600	At5g40010		At3g05937
At1g59920	At1g36060	At5g06265			At3g28510	At5g53420		At3g15510
At5g06905	At4g35230	At1g13360			At2g19190	At1g67025		At3g48580
At4g16900	At1g65250	At4g29780			At5g24110	At5g57660		At1g32700
At2g04080	At5g23520	At5g37750			At3g23000	At5g48290		At4g39030
At2g22760	At2g04400	At2g01600			At1g09932	At5g48160		At4g03320
At4g22230	At2g29150	At3g43790			At1g67360	At5g18255		At3g21781
At4g36010	At3g50800	At5g18260			At5g27020	At1g74456		At1g24148
At3g02020	At1g65350	At4g25010			At1g21400	At1g33060		At2g29270
At5g19890	At3g02150	At3g17890			At3g25870	At2g20900		At2g15480
At2g05330	At5g66910	At1g32900			At4g26470	At1g67310		At2g40095
At2g07670	At3g44510	At1g19190			At2g02380	At5g50800		At3g46690
At5g61890	At1g28550	At3g50190			At2g20142	At5g29000		At3g26820
At3g02990	At1g01560	At2g04795			At2g14620	At2g45380		At2g25625
At5g04520	At1g16500	At3g29400			At1g35350	At3g12300		At2g41410
At1g07985	At3g11340	At4g05530			AtMg01190	At1g10050		At3g02140
At5g05140	At3g48850	At4g17840			At1g60470	At5g60360		At1g24570
	At4g18650	At5g05930			At3g15536	At1g53887		At1g55365
	At5g40000	At3g17240			At2g47190	At4g00040		At4g24000
	At1g08450	At3g61210			At5g03490	At1g59730		At4g01390
	At3g54810	At1g48590			At5g53700	At5g01880		At5g39880
	At2g28160	At3g56320			At1g33950	At3g53403		At3g50280
	At4g31940	At4g04470			At3g54620	At4g35480		At1g67105
	At3g04400	At5g49480			At5g45410	At2g45685		At4g16670
	At1g54890	At3g48195			At1g56540	At3g32050		At2g42350
	At2g23150	At1g62975			At4g04500	At1g79670		At4g28460
	At5g39785	At3g06630			At4g28390	At1g07990		At2g16595
	At2g21840	At2g34310			At2g26400	At1g74650		At1g13480
	At4g13040	AtMg00660			At2g47270	At2g33150		At2g21820
	At2g01100	At5g03990			At1g04780	At5g50780		At3g26440
	At2g34340	At3g58860			At5g54230	At1g22830		At1g26380
	At1g73510	At2g31230			At2g32030	At5g37640		At5g40780
	At3g31442	At2g24550			At1g78290	At3g16800		At2g30550
	At1g07400	At3g48010			At2g45170	At5g56520		At5g14530
	At1g72930	At2g15030			At1g42680	At3g59210		At3g02620
	At3g27320	At5g64550			At3g09280	At4g29210		At1g67328
	At5g54860	At3g44440			At1g09080	At4g39140		At1g53785
	At1g56120	At5g24380			At2g45680	At3g04040		At1g76590
	At1g06180	At3g16190			At1g66852	At1g29465		At2g26310
	At2g33130	At1g79270			At4g11370	At2g01422		At3g63310
	At4g32870	At1g75810			At3g03310	At2g33550		At5g66480
	At1g09540	At4g39250			At3g49780	At4g38870		At5g64230
	At3g60120	At3g61560			At2g16720	At3g05160		At5g51640
	At3g60450	At3g51620			At1g12200	At4g35940		At2g29720
	At1g10585	At3g45660			At1g18820	At1g50480		At4g30270
	At4g23885	At1g26400			At5g42580	At5g65480		At1g23060
	At1g04490	At4g08920			At2g41835	At1g02100		At5g38350
	At4g37430	At5g41790			At1g50950	At1g08900		At3g14700
	At5g24655	At5g39160			At3g21500	At3g10300		At1g46768
	At4g16760	At5g13530			At5g26770	At3g49800		At5g46050
	At2g33110	At1g28600			At5g35320	At2g04410		At2g38790
	At1g77570	At4g32750			At3g25010	At1g01730		At1g49000
	At1g31830	At1g47330			At2g46400	At2g13660		At1g02770
	At2g30930	At5g10230			At5g13080	At3g26170		At2g44080
	At1g49150	At3g24880			At1g08105	At1g76185		At2g21187
	At1g09176	At2g03620			At5g62865	At2g26030		At4g34230
	At1g24909	At5g51300			At1g53620	At4g04653		At2g38860
	At4g02220	At1g17460			At3g46090	At5g64450		At1g32740
	At1g04330	At5g54060			At2g18670	At1g14740		At2g27660
	At5g54140	At3g03910			At5g38280	At3g05120		At2g48010
	At3g17420	At3g05210			At4g23160	At1g13390		At5g20230
	At1g76040	At5g19590			At3g05380	At3g04930		At1g66930
	At3g57270	At3g60990			At2g18660	At1g27130		At4g10380
	At4g08395	At5g35420			At3g49160	At1g63750		At5g57550
	At3g56210	At5g24200			At2g20560	At3g25990		At1g12320
	At4g18630	At1g71110			At4g07812	At1g56600		At3g53690
	At5g42235	At1g20180			At3g03440	At1g20696		At3g10500
	At2g47820	At2g37840			At3g05155	At5g20620		At3g51960
	At2g21900	At2g46660			At3g60640	At4g38940		At2g26650
	At1g23870	At3g54140			At1g09400	At3g26290		At2g23090
	At2g46430	At1g12294			At2g45570	At1g06630		At1g24380
	At5g07610	At5g58720			At1g14370	At1g79000		At5g67340
	At5g40880	At4g15240			At2g46600	At5g12840		At4g05320
	At5g17060	At4g08991			At2g21188	At4g36500		At4g11170
	At1g55080	At4g09660			At2g24600	At4g19230		At1g65730
	At5g17910	At3g48280			At2g28400	At3g19550		At2g34960
	At1g22890	At1g73380			At4g08260	AtMg00140		At4g21903
	At1g21120	At5g61160			At1g74710	At5g20110		At2g35730
	At2g13128	At1g27000			At1g57943	At4g31860		At1g34040
	At4g04480	At3g27300			At3g25890	At2g22300		At2g43820
	At5g20940	At2g46730			At1g07890	At2g39570		At1g67365
	At4g17070	At1g02820			At2g23270	At4g18120		At3g47090
	At2g04515	At2g15130			At1g02660	At3g53830		At1g69480
	At1g63440	At3g47730			At4g35380	At2g22790		At3g61280
	At2g32250	At4g04760			At5g37440	At4g02430		At1g30500
	At1g67850	At4g09100			At1g45976	At2g37530		At1g55760
	At1g11905	At2g07717			At3g55730	At1g33270		At1g16420
	At3g15240	At4g05100			At2g45220	AtMg01060		At1g64610
	At4g27270	At1g19910			At1g59670	At1g77000		At1g71910
	At4g00955	At3g29765			At2g36090	At2g07718		At1g56550
	At3g45620	At2g18340			At3g50480	At5g17850		At4g15530
	At4g23570	At5g15700			At1g73500	At1g09910		At3g59700
	At5g40730	At3g22380			At4g02280	At1g74200		At5g07100
	At2g14210	At1g17590			At3g14430	At1g18470		At1g23710
	At2g47770	At4g40065			At2g36800	At1g54070		At4g14370
	At5g54510	At4g17770			At3g16900	At4g16830		At5g05320
	At2g14560	At4g20370			At1g13520	At1g64710		At3g59880
	At1g73010	At1g18210			At1g33090	At1g45150		At1g67865
	At2g17060	At5g24680			At1g80180	At1g54680		At4g15260
	At1g53610	At4g09840			At1g66880	At4g37295		At3g47780
	At3g50200	At2g06002			At1g21220	At5g43780		At3g25165
	At2g02280	At1g66390			At3g13130	At3g47350		At4g28350
	At2g41260	At3g45600			At3g13435	At1g80800		At1g67810
	At3g26270	At3g09230			At5g24860	At2g25590		At5g44065
	At1g75394	At2g27200			At5g44920	At1g49970		At1g19060
	At3g09960	At2g22540			At5g50360	At1g04300		At2g18196
	At4g25810	At2g35060			At4g23810	At5g53360		At4g19645
	At5g60800	At5g50240			At2g11522	At4g25800		At5g35375
	At1g06137	At3g14590			At2g47200	At5g23020		At1g22990
	At1g29290	At3g61880			At3g27650	At4g13505		At4g38340
	At3g29310	At1g62262			At1g32560	At2g02350		At4g28490
	At4g07820	At1g48960			At1g54100	At5g09630		At1g29860
	At5g44585	At1g29690			At1g72120	At5g54240		At1g71140
	At4g11480	At1g76954			At5g18370	At4g31510		At5g10520
	At3g22231	At5g47880			At3g52400	At2g47015		At4g25690
	At3g19390	AtMg00610			At1g57990	At1g19340		At5g59950
	At2g26150	At2g04890			At1g29400	At5g59700		At1g80570
	At1g54660	At3g24890			At1g25560	At5g43060		At5g47850
	At4g25900	At3g10930			At4g32650	At1g62422		At5g25770
	At5g24290	At1g49270			At5g17390	At1g67856		At5g43570
	At3g53810	At3g04730			At1g77160	At2g03310		At5g27420
	At5g50760	At3g29390			At3g46720	At1g71880		At5g45800
	At1g36640	At5g05000			At5g26038	At4g24100		At4g27960
	At5g17760	At2g29320			At2g26560	At2g36970		At1g22180
	At5g49770	At5g55490			At1g20310	At4g37400		At1g16090
	At4g20830	At3g02370			At2g30230	At2g11773		At4g21120
	At5g03360	At1g77330			At3g52430	At3g01770		At3g56500
	At1g65970	At1g21080			At3g49760	At1g49170		At1g61475
	At1g11310	At5g02420			At5g37490	At2g30870		At1g78310
	At4g37150	At1g27730			At1g78410	At2g40970		At1g21240
	At3g48180	At1g24530			At2g03360	At5g43440		At1g10140
	At5g51900	At2g33420			At1g02310	At4g25670		At3g02515
	At4g10500	At1g67470			At2g01175	At4g21950		At5g01100
	At1g06020	At3g01470			At3g61190	At1g25390		At4g36670
	At1g13310	At2g31500			At2g26190	At1g61970		At3g61160
	At4g37990	At5g60460			At1g02850	At1g61050		At4g34131
	At5g63990	At1g67880			At3g62740	At5g44790		At5g24870
	At3g47530	At1g51240			At3g22600	At4g06746		At3g45390
	At4g03450	At3g10450			At1g59590	At1g54575		At3g49210
	At3g18260	At5g64000			At4g36220	At5g25520		At1g79900
	At5g44572	At1g68530			At5g41830	At4g16530		At1g09480
	At1g18910	At3g18930			At1g72770	At4g00940		At5g22545
	At5g44575	At5g47370			At3g20075	At5g43620		At2g05180
	At4g25720	At4g30080			At1g28330	At3g28690		At3g06125
	At3g54270	At2g24755			At1g01340	At3g15210		At1g79590
	At4g37520	At3g19000			At2g04260	At1g65000		At1g64065
	At1g02030	At3g15730			At4g26200	At4g30370		At5g19080
	At1g33055	At5g06100			At2g47275	At1g58420		At5g20400
	At2g27780	At1g15410			At2g37830	At5g27350		At1g26420
	At1g14870	At5g01030			At2g18190	At5g28610		At2g35090
	At3g13450	At3g62990			At2g42980	At5g45350		At1g25520
	At3g09790	At5g63905			At1g08930	At5g18150		At5g05640
	At3g09350	At2g32430			At3g01830	AtMg01090		At3g08760
	At1g50520	At1g02270			At1g48320	At5g13720		At4g21840
	At4g05460	At5g26610			At5g27520	At1g55280		At1g30270
	At4g29950	At1g65540			At3g54420	At3g07610		At1g69270
	At4g24030	At2g46360			At5g64870	At5g46350		At4g22920
	At2g02390	At3g30110			At2g05910	At3g63500		At5g60280
	At5g15940	At5g45430			At5g24090	At1g76700		At3g04530
	At5g59580	At5g65850			At4g34860	At5g52390		At2g29120
	At3g54640	At1g68050			At3g13080	At2g33770		At1g32690
	At2g47950	At5g23460			At2g31945	At5g49640		At2g36840
	At4g30972	At4g00850			At1g78190	At3g63210		At3g17810
	At3g29575	At1g31790			At2g04460	At4g16745		At5g03560
	At4g20930	At1g28230			At2g31865	At1g73950		At2g23348
	At1g17610	At2g21970			At3g54800	At5g14000		At1g22930
	At2g04450	At1g11785			At2g15360	At4g30530		At5g52070
	At1g61810	At2g27500			At1g18570	At1g20691		At2g18193
	At4g04220	At5g19900			At2g23810	At5g35732		At1g67980
	At1g34750	At1g12710			At2g03580	At1g62200		At2g37130
	At5g01215	At1g53633			At5g06510	At1g54260		At3g26280
	At3g48890	At2g07000			At3g60180	At4g22758		At1g74590
	At4g37640	At1g02960			At5g25350	At3g48000		At2g31990
	At4g14640	At3g43440			At2g25440	At2g25000		At1g36622
	At3g29252	At4g03600			At2g46950	At1g73030		At3g09020
	At1g15430	At1g07520			At1g73965	At3g06380		At5g45310
	At1g24600	At5g66900			At3g03650	At3g09390		At3g21780
	At5g18661	At1g72700			At3g04060	At3g20770		At5g42500
	At2g32680	At4g13830			At3g23637	At1g10770		At3g04220
	At2g02870	AtMg00040			At4g02890	At5g39250		At1g69520
	At5g12020	At3g17710			At4g19970	At1g21680		At5g52750
	At3g57480	At5g46460			At3g54950	At1g02860		At5g66490
	At4g11470	At3g30867			At5g61820	At1g33560		At3g50980
	At5g14180	At1g64780			At1g18745	At3g62180		At3g57380
	At3g48080	At3g54700			At5g46500	At1g14780		At1g76070
	At5g24240	At1g49475			At1g10340	At3g10130		At4g25220
	At2g27580	At3g58270			At3g25250	At2g42780		At5g40990
	At3g48630	At1g28540			At5g05340	At3g18690		At4g27860
	At2g27490	At2g30362			At2g26750	At1g78280		At2g21780
	At1g52540	At3g57340			At1g02250	At3g55240		At4g31875
	At1g21250	At1g28370			At2g44280	At4g16680		At5g16110
	At5g48657	At1g17540			At2g35070	At5g10650		At2g45210
	At1g55790	At1g16950			At3g24982	At3g23570		At1g57650
	At1g15380	At3g29590			At2g45760	At4g20480		At3g14050
	At3g50470	At3g28918			At2g26692	At1g56165		At5g45380
	At3g22235	At1g61566			At4g26990	At4g32150		At2g22290
	At3g06990	At1g11950			At5g65140	At2g26600		At5g61560
	At3g26940	At4g11670			At5g15853	At5g20480		At3g58380
		At3g27590			At2g39710	At2g11810		At5g25930
		At3g06720			At5g24810	At1g48260		At1g18382
		At4g02340			At1g69260	At5g61920		At3g23550
		At4g27280				At1g20880		At1g31130
		At1g76940				At1g12970		At1g25370
		At3g04030				At4g20690		At3g62590
		At5g27860				At3g48310		At1g52000
		At2g22055				At1g52410		At4g25770
		At5g15450				At4g21560		At5g61210
		At5g18630				At3g52800		At1g63720
		At4g14630				At4g12610		At5g47590
		At3g02340				At5g07820		At5g04781
		At1g28591				At3g22370		At1g14330
		At1g01420				At4g21910		At5g02020
		At4g29570				At1g64370		At5g65090
		At3g20087				At1g34110		At5g18130
		At5g43650				At2g40340		At4g10860
		At1g49530				At4g39838		At2g29470
		At1g72852				At1g60110		At3g62650
		At5g17270				At5g13870		At3g55890
		At2g38740				At2g17530		At2g26455
		At3g14090				At3g50301		At1g14100
		At5g28400				At3g48760		At1g77145
		At4g28890				At1g54130		At1g77880
		At5g49290				At3g56240		At4g34180
		At5g61320				At1g01740		At3g47420
		At5g55050				At5g65750		At5g57150
		At1g60545				At1g12220		At2g33480
		At3g31906				At3g11900		At4g15417
		At4g24160				At3g03020		At3g28930
		At2g15695				At4g16008		At4g27745
		At5g64680				At5g03730		At1g51270
		At2g25330				At4g18160		At2g41710
		At1g71030				At5g24270		At5g63760
		At1g73630				At3g23280		At4g33565
		At1g44414				At3g48300		At5g37160
		At5g13470				At2g31810		At5g65240
		At2g03060				At1g59870		At4g11910
		At5g39970				At5g45880		At1g52890
		At3g50500				At5g19140		At1g17250
		At1g22050				At1g52800		At5g07680
		At1g26390				At4g11600		At1g70300
		At4g05010				At4g13530		At3g13100
		At4g18350				At3g26790		At5g63790
		At2g35840				At1g32340		At4g35180
		At4g26850				At4g26580		At5g42010
		At4g37030				At3g47820		At1g07128
		At3g58200				At1g64170		At5g26600
		At5g25790				At2g07676		At3g22160
		At4g12480				At2g07812		At5g02780
		At2g06005				At1g24879		At1g03502
		At2g31600				At4g17230		At5g38240
		At2g27830				At1g34200		At2g39410
		At3g48940				At1g22150		At3g04070
		At3g05320				At5g56050		At5g38210
		At5g11930				At2g31902		At4g01010
		At1g03495				At3g02065		At5g11290
		At3g08020				At4g38530		At2g01530
		At1g16840				At1g14660		At3g54150
		At3g51940				At2g03590		At2g29950
		At4g36600				At2g24240		At5g66690
		At3g27250				At4g18210		At5g66620
		At1g10155				At2g40270		At1g47880
		At1g60490				At1g11910		At1g74010
		At1g25145				At4g31130		At2g01940
		At1g48560				At3g21295		At5g56230
		At3g45830				At1g08890		At1g61560
		At3g18300				At5g01740		At3g26470
		At2g35230				At1g20450		At3g29034
		At2g22905				At3g07870		At5g37740
		At3g44550				At1g70620		At1g08940
		At4g25719				At1g13210		At5g07322
		At4g20070				At5g63770		At5g58350
		At1g53570				At2g37150		At5g16360
		At5g52770				At1g26580		At5g66640
		At5g11600				At5g42930		At1g13830
		At1g69310				At5g48140		At4g18430
		At2g17030				At3g59660		At5g22250
		At3g12250				At5g65210		At5g04720
		At5g59400				At2g38400		At2g21550
		At1g76530				At4g27900		At5g43420
		At1g72920				At3g56790		At1g07620
		At4g09020				At1g26930		At1g06570
		At1g68820				At1g64270		At1g61480
		At4g35160				At3g07273		At3g13090
		At4g03950				At5g18340		At2g15490
		At3g15810				At4g36860		At3g03520
		At5g14640				At1g53100		At2g23770
		At4g25970				At2g47880		At2g04040
		At3g09450				At4g22840		At5g57480
		At1g59910				At3g53410		At5g53110
		At5g42800				At1g05890		At5g35370
		At5g41905				At2g14830		At1g51890
		At5g03435				At5g05110		At5g59590
		At1g47565				At2g30600		At5g21020
		At3g44670				At3g50010		At4g32440
		At3g59330				At3g25570		At5g47280
		At1g51090				At3g06220		At2g40113
		At1g15300				At5g37070		At2g24100
		At4g23510				At4g02075		At5g67520
		At4g36515				At2g24545		At2g22880
		At2g18230				At1g78460		At2g04100
		At1g73660				At3g03180		At1g55850
		At5g23411				At3g50430		At5g39610
		At2g17040				At2g20740		At1g73810
		At1g17545				At1g01640		At4g08500
		At5g63580				At3g15260		At3g10985
		At4g10120				At3g46920		At4g28040
		At5g51620				At1g16510		At3g07600
		At1g51340				At1g78070		At1g78420
		At1g03620				At3g12040		At1g61420
		At1g01070				At5g56150		At5g12880
		At5g54470				At1g05570		At3g45300
		At5g64530				At5g44750		At4g18580
		At4g21550				At3g21530		At5g58730
		At1g56610				At1g29760		At5g41750
		At1g73330				At4g29380		At2g26050
		At3g30390				At2g32150		At3g26210
		At3g46620				At3g13065		At1g67920
		At1g76705				At1g53890		At5g24540
		At3g61570				At3g10250		At4g37530
		At2g04110				At5g18780		At1g61800
		At2g37110				At3g62090		At4g13400
		At3g43820				At5g10695		At3g46930
		At5g18525				At1g14520		At5g59540
		At3g50080				At2g41870		At5g22550
		At1g64930				At3g13730		At5g16910
		At4g14900				At1g01140		At3g04350
		At5g01990				At1g19250		At5g36220
		At3g27260				At5g60190		At3g01850
		At4g31877				At2g42010		At1g10040
		At2g07687				At4g12120		At1g13960
		At5g10220				At5g41170		At3g21790
		At3g44480				At1g80300		At3g24503
		At1g04350				At1g36680		At2g29070
		At4g19040				At2g21930		At5g15260
		At1g49360				At4g38240		At2g32210
		At2g19650				At3g27210		At4g09750
		At2g37430				At5g35460		At5g54080
		At4g01790				At4g29010		At1g02340
		At4g11220				At1g05690		At2g04070
		At2g28680				At5g02600		At3g49200
		At1g01660				At5g44910		At3g05090
		At4g00270				At1g05060		At1g13340
		At2g32800				At4g01380		At1g69790
		At3g25795				At1g19210		At2g32660
		At1g13260				At1g71960		At5g01720
		At2g03320				At3g56700		At4g21920
		At2g41070				At1g20630		At3g61070
		At5g46470				At1g21320		At5g38895
		At2g15830				At1g53320		At4g01720
		At1g64940				At4g14710		At3g15518
		At5g55896				At3g11850		At4g38540
		At5g42180				At1g01500		At1g63840
		At3g59410				At3g13062		At2g39435
		At5g64250				At5g40720		At5g23405
		At5g41020				At3g50740		At1g17147
		At5g67180				At5g46250		At1g66710
		At3g17520				At2g04050		At5g54165
		At4g19860				At1g09070		At3g47340
		At2g25470				At1g27320		At1g25500
		At1g80970				At2g15230		At1g26410
		At4g14305				At4g18980		At1g74000
		At1g12110				At1g49960		At1g53870
		At4g39795				At3g57640		At1g10070
		At3g56630				At4g16780		At5g13190
		At1g64900				At2g03330		At1g55450
		At5g45130				At3g07820		At4g07675
		At5g64350				At5g66880		At5g60285
		At3g43150				At5g14160		At5g49520
		At4g36032				At1g02610		At3g28890
		At3g48520				At1g07940		At5g11650
		At2g18323				At3g50210		At1g69252
		At2g41220				At3g47360		At1g12940
		At3g24760				At1g22480		At1g77450
		At3g17410				At2g15080		At5g01540
		At3g44260				At5g41100		At1g54160
		At1g34042				At1g23130		At3g13061
		At1g52347				At3g53300		At1g32270
		At3g14067				At5g38780		At3g48020
		At2g44430				At5g03330		At4g05050
		At4g37700				At4g05150		At4g24026
		At5g50920				At2g24450		At3g17000
		At4g39404				At5g58570		At1g14070
		At4g37470				At2g16140		At1g17170
		At4g25470				At1g49832		At3g17790
		At5g52660				At2g47890		At5g41700
		At4g12810				At5g23155		At4g06641
		At2g22090				At5g09220		At3g10320
		At5g40790				At4g01540		At1g03850
		At3g19270				At1g15740		At2g35940
		At5g58690				At2g31350		At1g67000
		At3g28530				At4g05053		At3g11100
		At2g28350				At5g64180		At1g64950
		At5g49410				At3g05510		At5g10190
		At3g44410				At4g12100		At3g21520
		At4g38545				At5g02810		At5g45090
		At2g46830				At2g17110		At3g47770
		At2g35658				At1g73480		At3g51440
		At2g27150				At2g28056		At2g43720
		At2g25260				At4g36790		At4g35750
		At2g15310				At3g12981		At2g17290
		At1g07430				At4g16150		At2g37750
		At4g18422				At1g29357		At3g14710
		At5g49890				At3g50350		At5g01010
		At1g02840				At1g78000		At3g28940
		At4g27780				At2g40370		At5g18310
		At1g09500				At4g15390		At5g10625
		At5g45070				At1g09140		At5g38344
		At3g56891				At1g69450		At4g00335
		At4g39800				At5g66650		At2g33080
		At1g48750				At1g68320		At1g70170
		At3g55070				At5g46760		At1g73300
		At5g42300				At3g01520		At1g04280
		At5g18040				At4g22220		At1g64360
		At1g51250				At1g25098		At2g26740
		At4g26582				At1g70420		At1g62840
		At1g22985				At5g04235		At3g48390
		At2g07811				At1g22040		At4g04960
		At1g78130				At1g12780		At5g59530
		At4g05000				At3g19580		At4g31248
		At1g35560				At3g50260		At3g17110
		At4g36700				At5g56795		At5g61430
		At2g29000				At4g19640		At1g26800
		At4g35190				At2g37570		At1g21550
		At2g40790				At2g23673		At5g66180
		At5g17220				At1g76520		At3g13229
		At2g39950				At2g20920		At1g65510
		At2g46450				At1g50600		At4g12735
		At3g60040				At1g01310		At2g39050
		At1g11700				At1g70800		At2g47000
		At3g51070				At1g12600		At5g62620
		At5g61930				At4g02410		At5g09290
		At1g79880				At5g63930		At5g46490
		At1g11770				At1g79320		At2g29990
		At5g60615				At4g13010		At1g13970
		At4g18300				At3g56170		At1g66960
		At2g23140				At2g02955		At4g37070
		At3g60286				At5g60410		At1g49700
		At2g13450				At4g22280		At4g11070
		At3g09530				At3g14100		At4g30060
		At2g39320				At5g47180		At1g23120
		At4g25640				At5g03200		At1g21000
		At2g07721				At3g51110		At5g46180
		At2g26470				At5g05410		At5g51160
		At4g34890				At1g23050		At5g13800
		At3g60410				At3g03000		At4g00500
		At4g10050				At4g32020		At3g26840
		At2g41850				At2g41210		At4g18870
		At1g21130				At1g77210		At4g23450
		At5g11030				At1g06400		At3g23790
		At1g49230				At2g35680		At1g72830
		At5g57710				At3g44350		At5g25260
		At4g06740				At5g35735		At3g59150
		At1g15220				At1g28260		At5g58430
		At2g25010				At2g19340		At3g05360
		At4g19190				At1g01830		At2g41380
		At2g45690				At1g02220		At4g24120
		At5g18350				At5g28622		At2g36770
		At3g48070				At5g52450		At4g22710
		At3g55310				At1g22070		At1g18390
		At2g40130				At1g28380		At1g23840
		At4g14090				At1g19510		At3g04010
		At2g03140				At5g43150		At3g11080
		At3g07380				At1g27752		At3g02875
		At2g03890				At3g28450		At5g39520
		At3g21140				At4g24220		At2g29460
		At4g00390				At3g56410		At2g01540
		At1g19630				At1g71240		At5g26340
		At3g09950				At3g17715		At1g69490
		At1g62710				At2g33050		At1g55610
		At2g18350				At3g27000		At4g15270
		At1g18300				At1g56140		At5g52740
		At2g33585				At2g41800		At3g11840
		At2g23410				At2g07705		At3g26500
		At1g66870				At3g51660		At5g43900
		At5g54250				At2g16730		At4g17900
		At3g19380				At2g07706		At3g01970
		At4g34990				At5g01445		At4g01870
		At1g56510				At4g36720		At2g41730
		At3g50310				At3g25840		At4g02360
		At1g33660				At1g43245		At5g66630
		At1g72860				At4g27652		At5g01550
		At3g58680				At1g20693		At1g17020
		At1g33720				At1g61120		At2g29110
		At1g32920				At4g11521		At3g49420
		At1g47950				At5g54960		At4g33150
		At1g03290				At2g07776		At1g77380
		At1g27045				At1g53580		At1g80610
		At5g45890				At5g07830		At3g20960
		At1g59510				At3g02460		At1g05340
		At1g59700				At1g11530		At4g23320
		At3g12730				At2g47030		At5g02100
		At5g07880				At1g19770		At3g13380
		At5g13170				At3g45590		At5g20900
		At1g53590				At2g07715		At1g09240
		At3g61960				At3g06210		At4g34881
		At5g18640				At1g62880		At1g64070
		At4g01220				At1g22570		At2g43140
		At5g07990				At1g24575		At4g18830
		At2g39705				At5g53550		At1g53030
		At4g12560				At1g29340		At1g15772
		At5g55010				At3g48120		At5g55930
		At5g59732				At1g48090		At1g68620
		At2g43375				At3g48530		At1g51920
		At4g39210				At4g06676		At3g51890
		At4g20390				At5g02630		At1g08230
		At1g21580				At1g16120		At2g25090
		At3g48201				At3g01240		At5g38250
		At5g07572				At5g06730		At5g58650
		At1g62900				At2g05518		At2g04495
		At5g50380				At3g19553		At4g01750
		At3g49530				At2g01340		At3g56470
		At5g11110				At2g45980		At5g12030
		At1g78670				At3g16530		At3g19663
		At1g76580				At1g10890		At1g51850
		At2g35743				At1g15350		At5g48780
		At2g38410				At1g15170		At3g21710
		At5g18610				At4g23880		At1g32460
		At5g19430				At3g11150		At2g35980
		AtMg00170				At5g43450		At1g64230
		At4g17090				At4g21926		At3g50910
		At3g14130				At4g14716		At3g61630
		At5g54720				At2g31930		At1g69840
		At3g13940				At4g03505		At5g16370
		At1g59865				At5g18245		At1g80220
		At3g58430				At5g56270		At2g03505
		At3g03300				At1g25682		At2g14878
		At1g34660				At4g18205		At3g51180
		At4g02480				At1g19730		At5g01600
		At5g46370				AtMg01220		At3g26220
		At1g73700				At3g11415		At5g54710
		At2g43250				At5g47790		At1g14200
		At5g10930				At3g04184		At1g49032
		At1g27770				At1g78870		At1g52200
		At2g46940				At1g21651		At2g15390
		At5g40910				At3g07760		At5g62770
		At3g13620				At3g27110		At5g38710
		At4g33910				At3g57540		At2g39210
		At1g80440				At5g04250		At3g15353
		At5g19490				At1g17780		At3g09830
		At2g19755				At4g27990		At5g66658
		At3g42658				At1g55152		At5g39020
		At3g63060				At2g13800		At2g37940
		At1g07610				At4g03940		At4g23215
		At3g44450				At4g27130		At1g29280
		At3g47160				At5g04750		At5g03630
		At2g21320				At3g66654		At3g13810
		At3g29000				At5g28830		At4g32940
		At1g53270				At1g04600		At3g18610
		At5g14960				At4g20060		At5g66567
		At5g20190				At3g07565		At4g19700
		At5g22875				At1g54210		At4g17670
		At2g26480				At3g05250		At5g18480
		At3g31960				At1g80960		At3g02800
		At1g71130				At3g23635		At2g21180
		At3g46150				At1g20440		At5g13200
		At5g02480				At2g01400		At3g18560
		At1g67340				At4g34310		At2g43060
		At4g40040				At1g07901		At3g62290
		At1g50290				At1g52040		At2g19810
		At1g58400				At1g02740		At1g05400
		At4g32270				At1g26440		At2g07693
		At1g55920				At1g25053		At1g03106
		At4g27654				At4g21215		At5g03204
		At3g46640				At1g66500		At4g19370
		At3g07930				At3g61740		At1g23040
		At3g26590				At5g65207		At3g28580
		At4g38600				At3g25013		At1g33030
		At3g17630				At2g17650		At1g24145
		At5g38570				At5g05760		At1g51780
		At4g22740				At1g34260		At2g45360
		At4g08110				At4g00730		At5g05300
		At5g60760				At5g61640		At1g34060
		At4g31450				At3g45650		At1g51860
		At1g57840				At2g25964		At2g30140
		At5g16480				At3g53500		At5g65610
		At5g22770				At1g60120		At5g40240
		At1g68340				At2g31260		At4g33040
		At4g37310				At3g07215		At3g45638
		At5g20490				At5g48560		At4g36988
		At5g52530				At2g45315		At5g63750
		At2g13410				At5g64660		At3g55910
		At4g29790				At3g14020		At1g71400
		At3g48060				At3g56110		At2g02370
		At4g15130				At2g19350		At5g41550
		At1g77480				At1g46554		At4g19420
		At1g07230				At1g54470		At5g42050
		At5g22300				At3g53970		At5g04760
		At1g11765				At2g17840		At1g27980
		At5g63850				At3g20410		At4g21390
		At5g47818				At3g29170		At3g63010
		At4g19870				At5g62000		At4g14450
		At1g52080				At5g04880		At5g63130
		At4g11350				At4g29900		At3g10640
		At3g07522				At5g64390		At1g44130
		At1g56470				At3g60060		At1g51660
		At1g67800				At5g11670		At3g18830
		At3g31314				At5g41410		At1g74360
		At1g48540				At4g03030		At3g07560
		At3g28100				At5g04490		At3g50940
		At3g56450				At5g35690		At1g17745
		At4g25180				At1g75450		At3g48115
		At4g25885				At3g24070		At5g57220
		At4g16710				At5g26717		At4g35110
		At5g43740				At5g16990		At1g70140
		At3g06390				At3g26580		At1g61490
		At1g73000				At3g28620		At1g23440
		At3g27900				At5g45160		At2g44480
		At1g72280				At3g60300		At4g21400
		At2g45280				At2g35170		At1g66920
		At5g41494				At1g01240		At5g22560
		At2g46770				At4g04740		At3g15300
		At1g78478				At3g43230		At4g25030
		At2g38640				At2g31110		At3g63380
		At4g24290				At3g25760		At4g21850
		At1g64970				At1g67530		At5g37600
		At1g08630				At2g36220		At3g53960
		At2g39760				At2g26530		At5g54000
		At4g28570				At3g52535		At1g79680
		At2g34660				At5g41800		At2g44370
		At5g05400				At1g22350		At3g43930
		At3g47680				At3g29140		At4g04510
		At1g62620				At3g08710		At5g16340
		At4g01070				At1g17340		At1g49300
		At3g05725				At4g33780		At2g06255
		At2g07830				At1g76820		At1g60610
		At3g07830				At2g18750		At3g12070
		At5g43822				At5g58120		At3g51430
		At2g31760				At5g04850		At2g35945
		At5g54490				At1g03740		At5g67190
		At5g43520				At1g73130		At2g23321
		At2g21660				At1g03935		At5g15500
		At2g38185				At1g52880		At3g55270
		At2g45140				At1g01490		At5g46410
		At1g69540				At3g24740		At5g15190
		At4g16210				At3g26165		At3g47480
		At2g36750				At1g10610		At4g31240
		At1g69750				At1g78780		At1g51880
		At1g55050				At5g42965		At4g07408
		At4g22690				At3g59580		At1g31820
		At4g34980				At5g55850		At2g41391
		At4g03410				At3g48320		At5g65200
		At3g49630				At3g06170		At5g03380
		At1g43886				At1g62810		At3g48780
		At1g56090				At5g44980		At5g22290
		At5g41330				At5g16820		At1g32950
		At1g27370				At5g41860		At5g46780
		At3g44805				At2g17710		At2g29100
		At3g45010				At1g23960		At1g69920
		At1g75610				At2g33830		At4g12080
		At2g40170				At1g25175		At1g12210
		At4g32990				At4g15990		At5g44990
		At5g46960				At2g42330		At1g34420
		At5g01670				At5g40170		At1g65486
		At1g03970				At3g54230		At2g22800
		At1g71330				At1g01040		At3g13910
		At2g32090				At3g50840		At1g07630
		At5g01450				At1g26960		At5g39090
		At3g04130				At3g61460		At3g30120
		At1g53330				At3g59060		At5g59680
		At5g18840				At5g44930		At5g47220
		At2g15042				At1g16040		At1g52810
		AtMg00690				At4g25020		At1g76965
		AtMg00850				At1g04970		At1g48000
		At3g52180				At5g12390		At1g05010
		At5g62950				At3g16857		At5g62165
		At1g48325				At2g30020		At1g66700
		At5g57815				At5g28010		At1g01355
		At3g20380				At4g12020		At4g18140
		At4g39910				At5g08185		At4g23260
		At5g43200				At1g16180		At5g14780
		At4g26095				At1g44770		At2g46620
		At5g02290				At5g02800		At2g33710
		At5g41110				At2g32190		At3g62260
		At2g07773				At2g01310		At3g48790
		At5g16530				At2g22660		At4g13030
		At5g09540				At1g14340		At2g41640
		At3g48830				At5g41350		At2g40740
		At4g25980				At3g05370		At5g13180
		At2g26830				At2g30440		At1g75000
		At5g42510				At3g27883		At3g09405
		At4g08540				At5g58787		At5g02320
		At4g40085				At1g07600		At3g16030
		At4g37620				At4g39955		At4g14365
		At2g47710				At4g18220		At3g47760
		At4g16280				At2g20950		At1g15800
		At1g28430				At1g69060		At1g34180
		At3g46500				At1g55675		At1g01010
		At5g61500				At3g01400		At5g55970
		At2g19250				At5g18360		At1g06620
		At4g36050				At5g10770		At2g23680
		At3g27170				At1g79245		At1g04500
		At3g62800				At3g15358		At3g10120
		At5g10960				At5g54730		At1g14130
		At1g12480				At2g19130
		At5g06043				At3g51370
		At1g50740				At4g17730
		At1g63870				At3g62770
		At1g01360				At2g20400
		At4g36760				At3g17800
		At2g33580				At4g18930
		At5g48670				At1g19220
		At5g66780				At2g36380
		At4g01915				At3g51860
		At3g18777				At5g60580
		At1g56520				At1g51200
		At2g21430				At1g55265
		At1g18075				At1g33050
		At1g64561				At5g06720
		At3g13780				At5g57630
		At4g31170				At4g27310
		At1g32910				At5g22490
		At2g22190				At1g62420
		At5g41690				At3g27560
		At5g51870				At5g43403
		At3g57510				At1g25209
		At5g49990				At2g27090
		At5g52580				At4g09760
		At4g28420				At5g44290
		At5g38565				At1g08820
		At3g49340				At5g14545
		At1g29600				At1g21450
		AtMg00180				At1g23550
		At1g08420				At2g14870
		At2g35990				At5g05420
		At4g01060				At1g55325
		At2g35290				At2g39660
		At5g46130				At3g15580
		At1g80325				At2g21950
		At1g12050				At5g21090
		At4g38092				At5g04090
		At5g23270				At1g71190
		At1g56640				At1g75380
		At2g06530				At1g03506
		At2g04380				At1g72650
		At2g07716				At1g63880
		At5g55600				At1g05580
		At3g26110				At2g30640
		At4g23050				At1g06050
		At4g22770				At3g04110
		At1g19700				At4g20110
		At2g41312				At3g14595
		At4g08300				At1g44960
		At1g78750				At5g63190
		At3g08890				At4g01280
		AtMg00970				At4g01430
		At1g11270				At4g22260
		At4g14520				At5g03240
		At1g43770				At2g27190
		At4g34000				At2g35590
		At3g25290				At1g08800
		At5g40645				At3g57090
		At5g24590				At1g13110
		At3g52340				At3g11020
		At3g21791				At4g18596
		At4g10925				At4g01020
		At4g35790				At4g01550
		At3g52970				At2g25850
		At1g61820				At1g22370
		At3g04750				At2g29740
		At5g64790				At1g69572
		At1g49590				At1g24792
		At4g31351				At5g12170
		At1g15240				At1g53910
		At4g19510				At1g32720
		At5g67300				At5g06980
		At1g02405				At3g55880
		At5g49710				At3g53210
		At1g70640				At3g21215
		At2g39175				At1g07240
		At1g19310				At4g29860
		At5g65040				At1g45229
		At4g10930				At5g05230
		At3g27460				At5g66790
		At1g70000				At3g15351
		At3g27940				At3g57770
		At5g19200				At5g16970
		At5g61590				At2g44490
		At4g01170				At3g04200
		At2g02330				At1g35190
		At1g67860				At3g53310
		At2g13130				At1g51370
		At1g22160				At1g80120
		At5g54045				At1g48490
		At2g39510				At5g66360
		At1g52650				At2g07777
		At2g33540				At1g56010
		At5g28927				At1g50700
		At1g33110				At3g18770
		At5g63225				At1g49720
		At1g49670				At1g20350
		At3g59740				At4g29190
		At5g47640				At1g47960
		At2g15760				At3g19150
		At1g51810				At1g61230
		At1g54340				At2g30945
		At2g34360				At5g66130
		At5g01810				At2g36340
		At3g59140				At2g22430
		At3g43780				At1g31350
		At3g46658				At1g70810
		At2g01735				At4g30872
		At1g75020				At3g45410
		At3g11670				At5g10370
		At1g19394				At4g26080
		At1g03080				At4g24690
		At5g19740				At4g30780
		At4g23270				At1g26670
		At5g55390				At5g35410
		At3g27820				At5g17450
		At1g16710				At3g56180
		At3g53235				At3g11810
		At2g46550				At3g09030
		At2g07798				At5g02770
		At4g21200				At1g73750
		At2g26040				At1g09645
		At3g06940				At2g17520
		At4g27040				At5g60100
		At5g66320				At5g53730
		At4g29660				At4g34970
		At5g38310				At3g12570
		At4g37120				At1g60140
		At1g48500				At4g17615
		At5g54095				At2g41430
		At1g06230				At5g47120
		At4g18700				At1g72360
		At5g06950				At5g05435
		At2g46320				At5g39493
		At4g12710				At1g17980
		At1g03050				At4g18195
		At1g60505				At3g01170
		At3g56275				At1g09100
		At4g07670				At3g51075
		At1g60130				At5g66160
		At5g42090				At1g07380
		At3g12140				At3g52060
		At3g15010				At4g31410
		At3g20950				At4g31398
		At1g34844				At4g02760
		At5g66070				At1g52320
		At2g46390				At3g24518
		At3g55485				At1g62040
		At3g62420				At5g53010
		At3g13225				At5g01750
		At2g13431				At5g67140
		At5g09530				At5g47560
		At3g44800				At3g62960
		At5g51770				At5g05390
		At2g46790				At5g07470
		At3g47410				At1g27200
		At4g02550				At3g09270
		At3g28030				At5g47050
		At5g03905				At5g02200
		At5g13887				At1g21110
		At1g24793				At3g11410
		At1g70160				At1g01180
		At1g75770				At5g05750
		At1g05640				At5g63030
		At2g01460				At5g40470
		At5g64840				At2g31800
		At1g04570				At1g75388
		At1g27900				At1g21160
		At1g66830				At5g52830
		At1g15890				At5g27320
		At2g14680				At4g29690
		At5g16450				At4g31500
		At4g14690				At4g15765
		At5g24352				At4g12280
		At3g44120				At1g15210
		At5g01800				At1g70360
		At1g68160				At2g35585
		At1g79770				At2g07767
		At1g04390				At4g38380
		At2g45403				At5g06280
		At5g26030				At5g21960
		At1g56440				At1g67970
		At4g17170				At5g65495
		At1g13090				At2g45510
		At1g15100				At5g10030
		At3g17930				At3g03230
		At1g69280				At3g24100
		At4g19650				At2g31957
		At5g39570				At3g11880
		At3g06810				At2g36950
		At5g17370				At2g33350
		At2g43200				At1g03550
		At2g16385				At2g32870
		At1g25210				At3g27020
		At1g35310				At1g15110
		At5g47070				At1g52085
		At1g66410				At5g11610
		At1g64750				At2g07697
		At5g67030				At4g38730
		At4g00305				At5g66675
		At5g17460				At5g06300
		At4g02940				At5g22350
		At5g39190				At5g55860
		At4g29770				At5g14390
		At1g20225				At3g51920
		At2g29525				At4g16765
		At1g57590				At1g66380
		At2g02080				At2g14910
		At1g14642				At5g01610
		At4g34460				At5g59450
		At5g07571				At3g08700
		At5g43980				At1g53165
		At2g46567				At1g49850
		At5g10340				At5g57565
		At5g23750				At5g03780
		At5g40570				At1g27140
		At5g09990				At2g40880
		At4g13630				At3g12320
		At4g13580				At3g07530
		At2g18210				At2g45910
		At3g48690				At1g62310
		At1g06870				At1g05840
		At5g06200				At3g23260
		At5g10945				At3g20310
		At3g23030				At4g39780
		At4g10590				At3g48050
		At1g35660				At1g66950
		At1g61380				At5g10860
		At1g10410				At2g31130
		At4g22240				At1g07090
		At1g72870				At3g07274
		At2g11270				At5g01820
		At5g13500				At1g05300
		At4g01360				At1g34315
		At2g04350				At1g47128
		At2g46080				At4g33467
		At5g12190				At3g14010
		At3g59950				At4g28300
		At1g36380				At4g16790
		At4g26590				At1g72855
		At5g05310				At1g47280
		At3g27570				At5g64430
		At4g24010				At5g18120
		AtMg00150				At3g59690
		At5g62520				At3g46385
		At1g10790				At1g02750
		At3g14560				At2g32340
		At2g41000				At5g44870
		At3g20500				At1g18750
		At5g13580				At4g30600
		At1g53780				At1g76990
		At3g52070				At5g64170
		At2g43430				At2g37440
		AtMg00580				At3g03720
		At5g16200				At3g53280
		At1g27760				At5g17000
		At3g21250				At3g57740
		At1g27170				At4g01533
		At1g48140				At1g55310
		At4g23630				At5g47580
		At5g03860				At5g12450
		At2g43500				At1g28580
		At5g47635				At5g49525
		At1g51805				At4g19200
		At1g60650				At5g16680
		At3g20110				At5g47910
		At1g78030				At5g47810
		At5g07220				At1g21520
		At5g49465
		At1g63530
		At3g01090
		At1g24560
		At1g65660
		At5g16380
		At2g07722
		At1g27290
		At2g28290
		At2g46170
		At5g25390
		At4g24990
		At5g43190
		At1g69870
		At1g14530
		At5g49620
		At4g16180
		At4g28652
		At1g08315
		At3g16360
		At4g12720
		At4g02090
		At4g22960
		At3g49645
		At4g31354
		At2g07213
		At3g16940
		At1g50570
		At2g43700
		At3g15770
		At2g21940
		At1g44810
		At4g27657
		At4g23920
		At2g36460
		At4g16750
		At5g64800
		At1g20640
		At3g45095
		At1g58180
		At5g43260
		At1g07300
		At4g29600
		At3g47500
		At4g33310
		At3g57062
		At5g45250
		At5g09520
		At5g61600
		At3g22440
		At3g46900
		At1g15330
		At1g11710
		At2g24735
		At1g09486
		At1g74180
		At4g11360
		At3g18320
		At4g00690
		At4g38300
		At3g49030
		At2g26450
		At5g35450
		At2g46610
		At5g66870
		At2g39110
		At2g37580
		At1g43810
		At2g23808
		At2g44798
		At3g23630
		At4g00780
		At1g21050
		At5g25340
		At3g14070
		At1g33490
		At4g15393
		At1g20823
		At5g42730
		At4g06701
		At4g39560
		At2g40840
		At5g18407
		At4g01120
		At3g28570
		At3g30885
		At2g46310
		At5g10570
		At5g10745
		At5g58950
		At2g24360
		At5g10140
		At1g73540
		At1g29300
		At1g50260
		At4g33950
		At2g09970
		At2g33280
		At1g24190
		At1g23780
		At5g39130
		At3g13340
		At5g66010
		At3g10800
		At3g55960
		At4g35270
		At3g52310
		At1g60190
		At3g04360
		At1g25540
		At2g41010
		At1g29800
		At5g37540
		At4g21230
		At5g33441
		At4g31670
		At2g16900
		At5g52630
		At3g17365
		At3g48860
		At4g17160
		At2g07663
		At5g45840
		At2g38710
		At1g30935
		At2g05185
		At2g26230
		At5g48620
		At3g60160
		At1g76350
		At2g29140
		At4g09820
		At5g53430
		At1g04945
		At5g57610
		At2g04305
		At1g70950
		At1g45248
		At1g12950
		At4g33905
		At5g48810
		At2g07771
		At5g66210
		At2g43540
		At3g52350
		At5g20730
		At3g09910
		At5g07580
		At1g33730
		At3g59430
		At2g37760
		At3g21380
		At3g44630
		At1g60830
		At4g11500
		At1g01910
		At4g22880
		At2g04170
		At5g41400
		At2g13100
		At1g34540
		At4g39403
		At1g17080
		At2g36680
		At5g45428
		At1g06140
		At3g22425
		At5g08220
		At5g17300
		At5g36940
		At1g01520
		At4g09890
		At3g50650
		At4g34560
		At3g45860
		At2g21120
		At2g19180
		At3g01230
		AtMg00120
		At2g12190
		At4g21930
		At5g23410
		At2g26630
		At5g11310

## Sheet: Gene IDs for downregulated DEGs
Comparison of downregulated genes in WT, pooled ATG-knockouts and pooled ATG-overexpressors
Background-specific DEGs				DEGs common for two backgrounds				DEGs common for all three backgrounds
300 elements included exclusively in "WT":	512 elements included exclusively in "ATG-knockouts":	1186 elements included exclusively in "ATG-overexpressors":		88 common elements in "WT" and "ATG-knockouts":	603 common elements in "ATG-knockouts" and "ATG-overexpressors":	1166 common elements in "WT" and "ATG-overexpressors":		1497 common elements in "WT", "ATG-knockouts" and "ATG-overexpressors":
At5g52620	AtCg00180	At4g18470		At3g06410	At5g19390	At5g57123		At4g00755
At5g04200	At4g23670	At4g13600		At3g20640	At5g45920	At4g11680		At1g09470
At3g52561	At3g05130	At2g40390		At3g59480	At1g55330	At5g64501		At5g16390
At1g76800	At1g11740	At2g41150		At4g11450	At1g47580	At1g71866		At5g52100
At3g17160	At1g15260	At1g31173		At1g14350	At4g30980	At5g62580		At2g36885
At4g32000	At4g36280	At2g07743		At1g27680	At5g63100	At4g39860		At2g15290
At1g47260	At3g52840	At3g18070		At2g39850	At3g51220	At3g11170		At1g63310
At5g47170	At3g19960	At3g08980		At2g47460	At4g12730	At5g64980		At1g18060
At4g17920	At4g35290	At2g35480		At1g47670	At4g26660	At3g52630		At3g62820
At1g22220	At5g61040	At4g02300		At1g23800	At3g58650	At2g42710		At5g56850
At4g00490	At5g58330	At1g52300		At1g65060	At4g22860	At5g23535		At1g31850
At5g07540	At3g22415	At5g15720		At1g55360	AtCg00800	At3g44330		At2g35410
At2g02820	At2g35660	At2g25220		At1g79460	At5g35630	At5g43250		At3g03840
At2g02150	At4g18810	At5g57370		At3g28960	At4g02800	At3g54390		At4g21630
At4g13410	At5g44670	At5g50175		At4g23060	At5g47440	At1g06190		At1g04457
At3g55700	At2g14520	At1g77138		At1g65920	At3g09210	At4g29410		At3g13120
At3g08750	At3g01572	At5g66960		At1g18550	At5g42070	At3g56220		At3g59110
At1g04150	At1g30530	At2g46140		At5g15790	At1g64690	At1g18180		At3g08030
At3g59510	At5g65730	At5g18930		At1g27660	At4g36620	At3g15030		At1g15175
At1g52070	At2g34850	At3g58196		At1g67690	At1g19371	At2g33620		At2g30170
At5g11050	At1g29840	At2g46740		At5g15310	At1g26945	At5g37300		At1g76892
At3g29360	At4g01800	At3g10180		At3g51030	At1g61575	At5g27680		At2g34170
At2g24030	At4g13560	At5g07130		At4g36660	At1g66050	At4g20325		At1g54180
At3g52130	At5g19760	At3g07290		At3g19170	At4g38840	At5g63087		At3g03980
At1g73020	At4g33490	At4g37660		At5g09500	At1g49130	At3g12970		At1g74160
At3g23390	At5g50820	At1g35510		At3g61650	At4g36530	At5g44340		At3g26760
At1g48660	At4g13200	At1g13270		At1g54200	At1g33810	At3g62530		At3g08630
At1g33440	At2g01110	At4g16265		At5g10510	At3g25855	At1g02970		At5g02890
At1g44760	At2g02770	At4g39200		At4g11190	At3g29320	At4g12880		At1g71790
At1g27620	At3g43540	At2g33640		At4g39350	At3g03130	At2g04160		At1g50575
At5g34832	At1g26230	At5g04970		At1g12060	At5g17660	At1g30440		At3g57040
At3g22230	At2g39140	At1g04920		At1g06550	At2g46910	At1g18810		At3g14350
At1g67790	At5g20450	At1g01030		At4g12980	At3g14395	At5g62170		At3g56650
At2g20360	At3g63490	At3g03200		At2g22900	At1g22330	At5g59850		At3g06880
At1g31050	At5g65470	At3g04980		At3g21660	At5g46530	At2g22250		At5g58480
At3g12410	At5g41890	At1g32440		At1g60630	At5g03510	At4g34215		At3g53530
At2g18570	At2g34930	At3g18290		At3g62070	At5g43745	At1g41880		At1g22170
At1g52790	At2g21960	At1g72141		At2g27820	At3g01950	At1g54120		At3g18050
At3g21050	At3g07670	At1g33610		At4g19020	At1g16330	At5g23840		At2g22140
At5g57500	At5g12960	At5g49560		At5g22740	At1g68870	At2g37070		At3g23840
At4g37970	At4g37930	At1g73620		At1g18400	At2g21860	At1g75790		At4g31590
At3g61250	At3g14870	At4g29200		At2g05810	At1g05065	At1g09200		At5g54180
At2g24681	At1g70550	At3g25700		At4g18030	At4g17000	At5g06390		At5g51850
At5g67110	At1g64860	At2g28210		At4g04350	At3g17580	At1g08000		At4g17540
At1g62940	At3g12780	At3g25230		At1g10380	At1g32860	At3g63430		At4g01690
At3g58865	At1g16190	At2g23530		At5g02190	At3g50685	At1g19150		At2g45470
At1g19620	At4g24090	At1g63930		At2g15440	At4g19120	At1g13140		At1g50710
At3g62610	At5g63160	At4g34360		At4g33000	At3g44990	At1g13580		At5g38290
At3g08900	At3g25140	At1g35200		At5g28960	At5g13730	At1g63640		At5g14790
At3g02890	At4g37280	At1g20130		At3g09540	At1g06360	At5g13960		At5g58700
At1g01840	At4g02630	At5g51600		At5g50890	At4g31780	At3g59040		At2g44050
At1g07710	At3g07380	At1g74540		At3g04960	At2g33205	At1g80730		At3g05180
At1g15910	At5g37550	At1g20340		At2g21030	At3g04380	At4g38860		At5g62890
At3g54430	At5g05830	At3g51870		At2g33810	At5g25980	At2g19600		At3g01980
At1g35240	At2g21380	At3g47830		At1g69580	At4g21310	At1g03440		At4g34250
At2g19045	At3g55080	At1g76310		At5g50150	At1g23965	At5g52520		At3g03702
At5g08180	At5g12950	At5g62070		At1g77020	At5g60920	At1g23100		At3g59200
At5g63660	At1g29700	At3g03480		At5g45280	At3g56100	At3g13560		At5g24065
At1g69660	At1g60930	At3g18900		At1g48580	At1g20810	At2g36660		At1g47740
At2g22690	At3g63370	At5g19221		At5g19260	At3g07420	At1g49640		At3g18110
At1g01700	At5g47780	At3g07470		At5g16240	At4g29310	At4g33760		At3g48460
At5g10550	At4g22890	At3g51490		At3g24535	At5g04630	At2g19360		At1g29460
At2g29660	AtCg00350	At2g25900		At2g25790	At5g50010	At1g76100		At3g50110
At5g05970	At5g48730	At1g80190		At5g13000	At5g11780	At5g15220		At3g14220
At2g31953	At1g45191	At1g16400		At4g27240	At1g16070	At2g40205		At1g20950
At3g15980	At1g80380	At5g20070		At4g38510	At4g33810	At5g15320		At4g26790
At1g12013	At5g04510	At3g13520		At2g18890	At5g16040	At3g50520		At3g18800
At3g53260	At4g22545	At5g38430		At2g47230	At5g01015	At1g47290		At4g01575
At1g56210	At2g36050	At3g13750		At2g45100	At4g28750	At5g49910		At4g15560
At1g36160	At1g59980	At1g80720		At1g76190	At2g14890	At5g07870		At1g45130
At1g11330	At1g72130	At4g34610		At4g14740	At2g35260	At4g15480		At2g43800
At4g14805	At5g25810	At5g13740		At1g08165	At1g05385	At3g53320		At5g63180
At5g24880	At5g08391	At2g25080		At4g25780	At4g35730	At3g24660		At2g28410
At2g21300	At4g13572	At3g52270		At2g21080	At1g17190	At4g01630		At1g29070
At3g12965	At4g15450	At5g10330		At2g25640	At1g04110	At3g55280		At1g77490
At1g77860	At1g60270	At1g59990		At3g61750	At3g17210	At5g04130		At5g04890
At5g56030	At3g51820	At1g69050		At4g31910	At3g08000	At3g56330		At1g80850
At5g10390	At1g01090	At5g37940		At4g13840	At3g62630	At4g23770		At1g14190
At3g55060	At2g35155	At3g28857		At1g78580	At2g20362	At4g17300		At4g35250
At2g45410	At2g26080	At1g06100		At5g41315	At1g72310	At3g63130		At3g27830
At5g25475	At5g02240	At5g41070		At1g13330	At1g23480	At1g29970		At1g02205
At1g16220	At5g19210	At5g10970		At5g43810	At1g76540	At3g17340		At5g48460
At2g36190	At4g31530	At1g22015		At1g30280	At2g36200	At2g32765		At2g20680
At2g18500	At5g62960	At1g76240		At3g55120	At5g25190	At4g16141		At3g17640
At1g77270	At2g15050	At4g13650		At2g19440	At5g51890	At4g17260		At2g25840
At1g14890	At1g07180	At5g05940		At2g05920	At5g45670	At2g37590		At5g01590
At4g03295	At3g14330	At3g51590		At5g64740	At4g28430	At1g48280		At2g16750
At5g51310	At1g49660	At1g73280		At1g63850	At1g48030	At1g75060		At5g20635
At5g48500	At2g39730	At1g47610			At4g39730	At5g56590		At3g02180
At4g36160	At3g28270	At5g16710			At4g28180	At1g16022		At5g02370
At5g55450	At4g00530	At4g03010			At1g18250	At3g02560		At1g50280
At4g29250	At5g63820	At4g33800			At2g27740	At1g18540		At5g17710
At5g48930	At1g02910	At5g15948			At5g50740	At2g30320		At5g37010
At1g22065	At3g30720	At3g48040			At1g31160	At2g41550		At1g75690
At1g63000	At2g42365	At4g03270			At2g42770	At1g30690		At3g28130
At1g25530	At5g42100	At4g03110			At1g06850	At1g03780		At2g31170
At2g05300	At1g09310	At4g15890			At4g03210	At5g60150		At3g59550
At2g29125	At4g02900	At3g18524			At2g28140	At5g66564		At2g43360
At1g31070	At5g23800	At1g80200			At3g44220	At2g45780		At5g55180
At1g19030	At4g04460	At3g29420			At4g16880	At4g30180		At5g16000
At5g01070	At5g06710	At1g32500			At2g38780	At5g23940		At5g13410
At1g32930	At5g28030	At2g29710			At5g46390	At1g26780		At1g08080
At5g58280	At1g20650	At2g48020			At1g29380	At2g32500		At1g47900
At5g27927	At5g59130	At1g70310			At4g34510	At5g19220		At3g10405
At1g67400	At2g40100	At5g45020			At1g06420	At3g22120		At1g80640
At2g01120	At3g16350	At5g37980			At3g47650	At1g15550		At1g21810
At1g20530	At4g18240	At3g12890			At4g19830	At1g69500		At2g43120
At1g67238	At4g09640	At2g40890			AtMg00380	At4g28650		At5g27000
At4g11820	At2g28440	At1g49860			At1g68180	At1g70710		At5g37000
At2g15930	At5g57880	At3g25590			At1g11545	At3g48720		At5g44650
At3g54520	At3g23210	At2g35384			At5g11160	At3g01450		At1g65010
At3g55515	At2g33820	At4g10340			At4g19530	At1g11460		At1g12900
At2g13490	At1g19715	At2g19660			At4g09950	At5g20720		At5g62700
At3g17430	At1g11380	At1g44830			At3g07320	At3g30180		At3g45610
At2g18060	At1g23590	At5g38930			At4g35320	At3g54630		At2g32750
At5g40395	At5g58900	At4g19590			At3g19080	At1g14630		At3g26050
At2g42180	At2g26580	At3g08580			At4g16590	At3g12470		At1g55260
At5g50610	At3g15690	At3g44750			At4g32980	At5g26660		At1g18440
At1g68460	At1g64770	At1g21510			At1g65230	At1g80280		At3g46550
At4g01525	At1g13280	At3g08910			At2g42870	At3g63240		At5g45490
At5g36280	At1g17232	At2g05441			At2g10940	At1g69770		At3g54250
At5g48580	At3g14450	At1g75920			At3g30415	At5g37630		At3g45230
At4g17030	At2g23000	At5g05660			At4g39235	At1g01120		At3g63510
At1g11803	At1g62180	At3g23800			At5g49152	At3g12080		At2g24440
At5g18820	At4g17360	At5g62730			At5g51545	At2g24170		At5g55230
At2g20515	At5g08030	At4g28397			At3g51740	At1g67730		At1g49650
At4g23490	At3g12120	At4g16500			At2g43535	At1g01200		At4g20230
At5g46900	At5g51550	At5g07550			At2g02100	At3g05727		At3g52380
At4g04175	At1g11750	At3g45050			At2g28671	At4g34400		At5g66470
At1g05260	At5g59350	At5g17810			At2g07764	At5g28450		At4g01310
At2g39390	At1g13920	At1g29670			At1g13220	At5g61570		At5g48490
At5g22020	At5g04275	At3g16950			At5g04310	At3g06320		At4g18970
At1g30330	At5g20330	At1g63160			At4g12890	At5g07090		At1g51100
At3g57670	At5g44020	At2g17960			At4g03390	At2g48120		At4g12700
At5g28650	At5g12050	At5g48450			At1g48330	At1g18120		At3g63200
At2g37040	At3g08570	At4g23430			At5g27771	At3g54080		At1g79820
At2g16910	At2g38080	At3g57157			At4g14750	At2g24110		At4g37040
At5g50790	At4g37550	At5g17920			At4g33520	At1g74890		At5g40980
At5g13450	At5g35170	At5g16600			At5g27450	At5g10010		At2g34650
At1g70720	At4g17970	At5g47330			At4g22900	At4g30680		At5g21920
At5g36150	At3g18870	At2g29300			At1g19690	At1g78172		At3g47690
At1g26880	At1g60800	At2g03760			At2g23560	At2g47010		At1g28010
At4g39490	At3g58070	At4g39120			At5g10150	At3g14950		At1g13790
At2g45650	At3g17390	At2g31340			At1g51400	At4g02700		At4g39040
At5g22794	At3g15650	At4g21590			At3g21580	At4g01130		At4g01150
At5g49120	At1g01250	At2g03850			At1g69526	At5g13130		At4g24780
At5g65640	At5g57940	At1g80560			At1g67660	At1g07820		At1g29520
At4g34850	At5g58340	At5g07320			At2g01420	At1g11940		At3g06035
At3g20180	At4g24810	At3g05790			At1g01430	At5g62690		At1g29980
At5g40540	At1g17100	At3g52640			At5g26910	At4g24250		At2g13820
At2g24300	At1g78915	At3g50660			At1g46480	At4g27730		At1g55200
At5g09300	At2g35850	At3g52540			At4g08410	At5g48920		At3g22780
At5g24760	At1g02640	At1g08130			At4g11310	At3g58193		At5g41760
At3g42670	At2g31380	At1g14185			At3g20460	At5g04885		At4g25830
At1g02065	AtCg00360	At5g37260			At2g35800	At1g79560		At4g21280
At1g79990	At3g14340	At5g11620			At2g34460	At2g41450		At5g06940
At3g41761	At5g38140	At1g64240			At3g58140	At3g09150		At5g48900
At2g16580	At5g39830	At5g37960			At3g54710	At1g10980		At3g62910
At3g04510	At5g37790	At4g14490			At5g46830	At2g40550		At3g17830
At5g41180	At1g32540	At1g35183			At2g34860	At3g61950		At3g29280
At5g26300	At1g75280	At5g55380			At1g55100	At5g55125		At4g11175
At1g07725	At5g14410	At5g40260			At5g64040	At5g08580		At1g10657
At4g11990	At1g11220	At2g20530			At5g58630	At5g64670		At3g14570
At5g16850	At5g58310	At5g11360			At4g33666	At5g44400		At3g25805
At3g21030	At1g64700	At2g33260			At3g17680	At4g13370		At1g08160
At2g41415	At4g38700	At1g74055			At4g03205	At1g09483		At3g50870
At1g17890	At5g04360	At5g15950			At2g25130	At3g53850		At3g09070
At3g52820	At2g29510	At1g47578			At4g30610	At1g02690		At4g30950
At5g24480	At4g17460	At4g12870			At1g71710	At5g10910		At3g20350
At2g28355	At1g06080	At1g73770			At1g75580	At5g59500		At5g62140
At2g36350	At3g11620	At3g09200			At5g15230	At1g28530		At3g18630
At5g10440	At5g62850	At5g41000			At5g31909	At2g36310		At3g06740
At3g52390	At2g24290	At1g11735			At4g21210	At1g23940		At1g70280
At3g24612	At2g36145	At3g20780			At5g07140	At1g26750		At2g43030
At5g04940	At4g07507	At5g66000			At2g36355	At5g56710		At1g71720
AtCg00460	At5g14360	At5g10130			AtCg00770	At3g52930		At2g26900
At5g23780	At2g32480	At3g23830			At4g15960	At3g43810		At5g61660
At3g17675	At1g31190	At5g21050			At2g40475	At1g63855		At1g76878
At5g43240	At1g17200	At4g34240			At2g21220	At3g51930		At1g14700
At4g00870	At5g06670	At1g54010			At5g55520	At1g74130		At4g31890
At3g28150	At4g12005	At5g01330			At5g40830	At3g14190		At5g49460
At1g73190	At5g46800	At1g78260			At1g25290	At4g13540		At3g53380
At5g17800	At5g44417	At4g28320			At5g48310	At4g18590		At3g25480
At4g33870	At5g05840	At3g22121			At4g09350	At3g10340		At1g10360
At1g56680	At5g01730	At4g03926			At3g14940	At1g52220		At3g13000
At2g42940	At1g04240	At3g09080			At3g33004	At5g13060		At3g54930
At1g30650	At1g31720	At3g51480			At1g31920	At1g19850		At4g36240
At4g14080	At5g14570	At1g16060			At1g14290	At4g33400		At3g25920
At1g36350	At5g47110	At1g66850			At3g52980	At5g39473		At5g40950
At4g30500	At1g05320	At3g19100			At1g72720	At3g23990		At3g02870
At1g23880	At4g09160	At4g03115			At5g18060	At3g06120		At2g22795
At2g47720	At3g54660	At4g28080			At1g20610	At1g17350		At4g24790
At4g38420	At4g33500	At5g62630			At5g14100	At5g01620		At3g53680
At5g14690	At2g27035	At1g19376			At1g24170	At2g24230		At3g52720
At1g63820	At2g38680	At5g57130			AtCg01120	At3g60550		At4g34770
At4g10260	At3g61380	At5g07850			At5g49390	At1g25510		At1g74030
At1g18280	At4g09590	At3g60750			At2g03750	At5g56580		At3g05750
At1g23420	At5g46420	At5g57320			At3g04290	At1g04660		At3g61490
At1g57860	At5g03650	At3g62930			At2g21530	At3g15140		At4g16800
At4g09450	At5g45170	At3g27865			At5g66230	At4g35905		At3g56090
At5g10170	At4g14819	At4g23590			At4g08695	At5g67200		At3g29030
At1g07570	At1g12520	At5g45560			At1g14150	At5g52180		At5g10240
At2g31550	At1g62330	At5g56490			At2g27395	At1g77750		At4g35100
At3g03760	At4g01995	At1g70760			At3g58350	At4g25150		At3g59870
At3g49750	At5g36960	At5g60840			At2g42110	At2g45590		At5g10020
At5g61200	At2g31560	At5g62065			At2g07170	At5g22140		At1g15080
At1g10710	At1g12090	At3g13740			At5g48690	At2g24610		At1g18360
At5g03995	At1g08980	At3g04650			At3g46650	At3g11120		At3g50070
At3g46030	At3g14810	At3g22310			At2g37025	At2g37560		At1g30120
At5g36350	At1g33240	At2g44190			At3g54400	At2g43141		At5g14460
At5g09430	At1g21560	At4g13050			At5g55710	At5g09760		At4g36360
At2g23050	At1g19800	At4g27330			At1g69040	At3g48500		At4g26555
At5g40640	At2g26710	At2g23340			At1g14440	At1g50090		At5g28897
At3g44716	At1g77090	At4g02320			At5g55830	At2g37925		At5g23400
At1g63020	At4g21190	At3g45710			At1g02150	At1g78950		At4g24770
At2g41231	At5g18100	At2g47530			At3g51230	At4g13170		At2g35620
At3g25560	At4g22120	At2g39350			At3g49680	At1g48315		At3g49260
At5g15800	At5g43880	At3g17380			At1g60360	At4g26690		At3g21400
At3g53880	At1g78990	At1g72100			At3g21870	At3g57420		At4g18270
At3g57440	At5g16810	At5g40770			At5g66550	At3g48930		At3g59970
At1g05620	AtCg00740	At4g11180			At1g71020	At4g30800		At2g07739
At3g16150	AtCg00410	At1g27940			At3g03770	At5g26730		At5g15580
At4g27420	At1g62510	At5g39240			At3g49670	At4g02110		At3g54720
At5g44630	At4g20170	At1g29250			At2g34510	At4g16390		At2g27060
At5g48945	At2g24692	At1g50490			At4g04840	At3g10560		At5g25590
At5g39330	At3g25530	At3g27230			At5g59720	At1g12080		At4g22290
At1g69600	At1g75300	At3g05140			At1g05540	At3g02640		At1g48480
At3g03680	At1g68240	At5g20040			At5g66740	At2g23690		At3g24590
At5g42630	At5g42270	At4g09290			At1g11500	At1g66940		At3g46320
At3g01316	At5g13770	At3g28060			At1g35290	At1g05205		At2g32560
At1g15490	At1g71990	At1g13680			At4g21480	At2g44580		At3g30460
At5g20310	At5g03150	At1g74550			At1g31935	At2g17240		At2g20890
At1g68360	At2g39190	At4g14550			At5g36710	At1g31817		At1g14270
At4g31610	At1g09850	At5g10278			At1g15820	At5g61980		At2g35780
At2g24510	At2g22260	At5g45030			At3g22150	At5g57735		At1g76450
At4g06750	At3g26570	At1g72620			At3g22190	At3g26720		At1g32100
At2g07755	At2g18245	At5g01420			At1g72670	At3g10690		At4g10800
At1g43765	AtCg00890	At5g48060			At2g07600	At2g27970		At3g46200
At3g22400	At5g63630	At5g01870			At1g76870	At2g34640		At3g24630
At5g59760	At5g30510	At1g08100			At5g63810	At5g45960		At2g01830
At1g15560	At1g60690	At1g02830			At2g40230	At1g62935		At1g04940
At3g25580	At4g38620	At1g59940			At4g24265	At3g50130		AtCg00840
At2g02540	At3g26815	At5g14330			At1g01900	At2g04390		At2g28950
At1g75500	At1g66350	At1g15480			At5g56720	At5g44286		At4g02500
At1g03390	At4g03150	At1g12570			AtCg00810	At3g14210		At3g58940
At3g03776	At5g40700	At4g31740			At4g14330	At1g26310		At5g45930
At1g56340	At1g06475	At1g66150			At1g53240	At2g23820		At2g20300
At3g22410	At5g50180	At5g39471			At5g16190	At1g30020		At2g03350
At1g16300	At1g03920	At1g29740			At1g04425	At3g23510		At3g60370
At2g22125	At2g45560	At2g01770			At1g21500	At5g60210		At4g39900
At4g10150	At1g62030	At3g56680			At1g76160	At1g48598		At4g29590
At2g11100	At5g21222	At1g14970			At3g47400	At5g10350		At5g48600
At5g45720	At2g27680	At5g15390			At1g53860	At4g25750		At5g22340
At4g14290	At4g00905	At1g54780			At4g11100	At2g32270		At2g46930
At4g16235	At5g53880	At4g18440			At5g16590	At2g17370		At3g13180
At4g08520	At3g50780	At5g41300			At5g18030	At1g77630		At3g15110
At2g45300	At1g26810	At5g35490			At2g23670	At1g09600		At1g16920
At1g52150	At1g08840	At4g15258			At1g45201	At3g55710		At2g35190
At2g28625	At2g21340	At3g07000			At3g12345	At2g32380		At1g68430
At1g80270	At5g24420	At1g78955			At1g75890	At4g14815		At2g20750
At3g50920	At1g49220	At4g05200			At2g07080	At4g21270		At3g06150
At5g40080	At5g17790	At4g25740			At2g12020	At1g68585		At1g24764
At3g24340	At3g60320	At1g30170			At1g69830	At1g63520		At3g19790
At4g18425	At5g62100	At5g61240			At4g03100	At5g65420		At1g63940
At2g38325	At5g03040	At2g07440			At5g10430	At2g36620		At2g41820
At5g15420	At1g75260	At1g11482			At1g50240	At3g46660		At4g18760
At5g01881	At4g23600	At5g08740			At2g22810	At3g04840		At1g50110
At5g63063	At5g22620	At5g07530			At4g37890	At2g32300		At4g35950
At1g08440	At5g17520	At5g20710			At2g27420	At1g27880		At4g15830
At5g65670	At3g24800	At3g62980			At1g77690	At2g45050		At1g38131
At5g59290	At2g35130	At1g19720			At2g45490	At1g20870		At1g05850
At5g66510	At5g08650	At3g16410			At5g57670	At5g22440		At3g27160
At5g08690	At2g37240	At2g06520			At2g32180	At1g08530		At2g28000
At1g64330	At2g41720	At5g20820			At3g23670	At1g69588		At4g27700
At1g17180	At4g30650	At1g10200			At5g45580	At1g78210		At1g62780
At3g42170	At5g06060	At2g17360			At2g11620	At2g42120		At4g17810
At5g02610	At2g01630	At5g44680			At5g37360	At2g37470		At2g26270
At4g01245	At1g23080	At3g15950			At5g12130	At3g61090		At4g22130
At3g15640	At4g23900	At4g36105			At4g33625	At5g38420		At1g47380
At1g13230	AtCg01100	At4g31810			At2g21540	At1g77940		At5g10080
At1g22760	At3g42466	At1g74770			At2g17880	At5g13840		At1g24610
At3g41762	At4g32190	At1g10470			At2g06850	At5g63890		At5g42720
At1g63220	At5g42310	At4g19710			At1g76740	At5g38690		At5g47550
At1g29310	At5g17230	At2g47260			At2g42820	At3g52115		At2g01918
At4g03220	At5g48880	At2g18130			At4g25760	At2g23350		At4g28250
At5g28300	At1g11840	At5g01075			At3g29762	At5g17630		At1g04800
At1g26430	At5g07620	At3g53750			At5g07030	At1g09650		At1g80770
At1g42480	At3g43920	At1g58430			At2g44460	At3g09800		At5g27390
At2g47570	At2g45850	At1g80240			At5g28750	At5g36670		At5g28640
At4g14103	At1g23820	At3g58700			At2g21140	At1g11860		At3g49220
At4g11080	At5g15770	At3g04850			At1g60390	At5g16130		At5g04160
At4g13620	At5g58600	At5g50120			At3g28180	At1g26570		At5g11690
At1g77460	At3g19720	At5g53340			At5g10540	At5g55400		At2g02790
At1g16780	At4g25600	AtCg00010			At3g02120	At4g24140		At3g63410
At5g37020	At4g30580	At1g01600			At3g01440	At4g28210		At3g04860
At3g17010	At3g60990	At1g80660			At3g44560	At1g15660		At3g24110
At2g34700	At1g70940	At1g33475			At3g24430	At4g32460		At5g57180
At1g30350	At1g19835	At3g43550			At5g11590	At3g63160		At1g52180
At5g27660	At1g07050	At3g14530			At5g24570	At1g15720		At1g13600
At2g37000	At5g45650	At2g05220			At5g11070	At1g52140		At1g45010
	At3g62700	At5g38020			At5g45520	At5g44620		At3g12610
	At3g32895	At1g36095			At5g20740	At3g16060		At4g15110
	At1g61240	At1g70410			At5g55820	At5g63590		At2g38010
	At5g45940	At2g03480			At1g58080	At5g34940		At2g37100
	At1g45230	At4g37300			AtCg00100	At5g60880		At2g22670
	At5g66590	At3g03320			At2g32650	At3g07450		At2g20635
	At3g04140	At4g15660			At3g10160	At3g10700		At3g13710
	At3g18773	At1g27460			At1g15570	At2g07340		At5g12150
	At1g52990	At5g46871			At3g16140	At2g43040		At1g68560
	At1g23740	At1g54530			At4g34800	At1g69200		At5g16030
	At3g23750	At1g75940			At3g09050	At1g27710		At1g80690
	At5g65240	At5g51910			At1g44780	At3g50850		At1g33811
	At2g37180	At3g50820			At3g16240	At4g34620		At4g17905
	At2g21590	At5g45750			At3g20450	At5g27240		At2g26640
	At5g39210	At1g13420			At2g17620	At1g64740		At3g61870
	At4g04760	At3g01313			At5g13980	At1g11870		At3g59765
	At3g61080	At5g01530			At1g26140	At1g47395		At1g15180
	At2g22200	At4g22850			At4g23820	At1g77720		At1g32760
	At1g11990	At5g53460			At5g07020	At1g14410		At2g33450
	At5g26230	At2g36100			At3g26125	At2g19070		At1g18415
	At2g04039	At2g02147			At3g11700	At5g53390		At5g18410
	At5g03530	At5g12300			AtCg00850	At2g19590		At3g12170
	At4g15210	At1g25550			At2g28830	At1g49620		At5g54670
	At1g11720	At4g14140			At4g36390	At1g02190		At1g10780
	At4g17770	At2g39870			At1g77060	At1g78690		At5g61130
	At5g17170	At2g18650			At5g59360	At1g64880		At5g44560
	At5g37660	At5g49780			At3g25900	At4g29480		At3g05910
	At3g43340	At1g73930			At1g62190	At4g14980		At1g67180
	At1g23400	At2g37870			At1g51055	At2g16780		At1g55140
	At3g14980	At5g17400			At4g19100	At1g61760		At4g29240
	At1g73580	At4g34950			At2g25060	At3g60660		At3g06770
	At4g13570	At4g37540			At2g05440	At5g47600		At5g57030
	At1g60700	At5g65390			At1g26330	At4g39990		At2g38570
	At5g39410	At1g61350			At5g41050	At1g01280		At3g48980
	At4g23720	At3g01015			At2g33560	At3g22300		At2g40490
	At5g20935	At2g17900			At5g36910	At1g44110		At1g68890
	At5g20640	At1g57580			At5g02940	At1g57660		At1g49910
	At4g14560	At3g10520			AtCg00990	At3g18410		At3g55420
	At3g51760	At1g03220			At1g51580	At2g19910		At2g44160
	At2g20700	At5g03840			At1g57770	At5g11300		At1g23205
	At5g51010	At5g08410			At5g44530	At1g05760		At3g02110
	At1g74880	At5g38530			At2g26180	At2g02120		At2g45190
	At3g53240	At2g20585			At2g44230	At3g57500		At3g60810
	At4g27570	At5g17830			At1g65295	At4g13590		At1g24290
	At1g70730	At2g15620			At1g58725	At5g38300		At5g49330
	At1g12550	At4g22250			At2g21200	At3g55005		At5g64640
	At4g21860	At5g13280			At1g53800	At5g27670		At1g29890
	At5g49320	At3g08520			At4g35620	At2g30500		At3g27500
	At2g33250	At5g51210			At5g44050	At2g33530		At3g10080
	At5g17310	At5g13920			At5g41900	At3g53730		At1g02720
	At2g42300	At3g10670			At1g02650	At3g50230		At4g03330
	At2g38330	At1g06680			At5g02830	At3g61660		At2g37050
	At4g37320	At4g12510			At5g46580	At3g02310		At2g32690
	At5g48910	At2g18380			At2g42380	At1g07790		At1g30600
	At2g28870	At1g62500			At1g19940	At4g39880		At3g56130
	At2g40280	At4g10265			At3g53800	At2g27710		AtCg00910
	At5g64330	At4g14120			At1g19050	At3g62300		At5g26850
	At3g57320	At5g08330			At2g28580	At3g49960		At2g42320
	At5g64620	At5g13100			At2g15090	At5g66562		At4g22560
	At5g61270	At4g30840			At1g55480	At5g47920		At3g25670
	At3g05410	At2g47390			At4g32840	At3g63120		At4g24510
	At1g60950	At4g16570			At5g08415	At1g20330		At4g14940
	At5g64860	At3g04480			At5g01920	At2g17560		At1g54220
	At5g17980	At3g01710			At3g16180	At5g51590		At2g01590
	At2g18940	At1g06120			At4g22490	At1g01540		At1g33470
	At2g18710	At3g57860			At5g38520	At5g65880		At3g24770
	At1g08810	At3g50270			At1g09340	At3g24250		At1g27120
	At3g51950	At2g47910			At5g23820	At3g05330		At3g59370
	AtCg00330	At1g63710			At4g14890	At2g36026		At4g32770
	At4g10470	At3g46880			At4g25990	At3g26932		At3g21190
	At4g13990	At5g66390			At3g48350	At5g26790		At1g10370
	At1g62250	At3g23740			At4g28560	At1g16520		At5g11420
	At3g46370	At4g25540			At4g21970	At1g53543		At2g48070
	At2g28900	At1g34355			At5g25090	At1g31335		At2g35650
	AtCg00200	At3g20475			At4g00180	At1g47410		At2g01950
	At4g39745	At3g13840			At5g05880	At2g37510		At1g49380
	At1g22850	At1g23610			At5g11510	At4g11050		At1g70470
	At3g59420	At4g32295			At5g63040	At1g04778		At1g04040
	At4g01080	At4g14310			At4g34190	At3g27450		At3g45850
	At1g67840	At4g15690			At1g64640	At3g48150		At1g64390
	At3g51478	At5g23210			At1g69325	At4g15140		At4g32570
	At2g37950	At5g42700			At5g27570	At5g50290		At3g13510
	At4g03280	At5g15160			At5g54190	At3g06040		At2g26250
	At3g50120	At1g35270			At1g80030	At1g15390		At2g24310
	At5g28910	At2g40020			At4g02390	At2g20930		At1g58370
	At2g28550	At1g48820			At3g08940	At5g06770		At4g38850
	At5g08370	At2g37390			At4g12420	At1g23935		At3g52370
	At1g03310	At3g54340			At5g64900	At3g07568		At5g02440
	At1g09795	At1g08590			At5g49170	At3g23090		At2g14660
	At1g78995	At4g13992			At1g19640	At4g22505		At2g26540
	At5g07590	At5g24970			At4g12060	At4g24080		At5g01890
	At3g27960	At3g55920			At1g49980	At1g53060		At5g35100
	At1g69080	At5g17165			At5g07800	At4g14320		At3g15570
	At4g29800	At5g04430			At2g38620	At2g04530		At2g46710
	At3g44020	At3g24570			At5g18430	At1g44900		At1g73590
	At5g48545	At5g33320			At1g63295	At3g53650		At2g35960
	At3g01510	At1g05250			At5g25380	At3g45800		At2g24020
	At3g29370	At4g21890			At4g16515	At1g23650		AtCg00640
	At4g28760	At5g66750			At2g27140	At1g18040		At4g26500
	At1g31175	At5g09710			At1g18090	At3g54470		At3g20680
	At4g30720	At4g25700			At3g05980	At5g48760		At1g08560
	At1g26850	At4g13210			At2g38320	At2g02590		At5g43750
	At1g63230	At2g43100			At2g42840	At1g78050		At2g22170
	At1g70100	At5g62390			At1g51080	At3g04790		At4g09010
	At2g47750	At2g14920			At1g53040	At1g80860		At3g59780
	At5g53020	At2g29690			At3g29230	At1g49870		At3g44735
	At1g54350	At3g21460			At4g18670	At3g48870		At1g35180
	At5g57930	At2g31010			At2g46780	At2g25150		At2g30820
	At3g14452	At2g43990			At5g05330	At5g49010		At1g72640
	At5g64850	At2g22000			At3g21210	At3g48100		At4g30860
	At2g46110	At3g27770			At4g23440	At3g48660		At3g19820
	At3g62529	At1g64190			At5g24150	At1g72610		At3g14240
	At3g51240	At3g57060			At1g80480	At5g15022		At1g07320
	At1g13608	At3g47000			At5g60860	At1g32200		At1g56720
	At2g01150	At3g08560			At4g39630	At5g01840		At5g17670
	At5g63780	At1g05770			At5g60180	At4g10630		At5g01240
	At3g49140	At2g42990			At3g53170	At2g04360		At4g25080
	At1g49210	At1g12100			At1g16170	At1g27400		At2g33800
	At4g04750	At3g47370			At3g46490	At5g38110		At1g09450
	At2g35840	At2g19730			At3g23890	At1g66190		At4g24430
	At4g01140	At2g47485			At3g14170	At2g19670		At2g18630
	At4g17180	At5g41071			At4g31850	At2g33400		At5g10690
	At5g08670	At3g47930			At3g61550	At5g02550		At3g58190
	At1g20470	At3g10040			At4g01730	At1g26450		At4g02290
	At3g57180	At1g08280			At2g28620	At2g30984		At3g06160
	At3g01490	At2g42955			At2g46210	At3g30740		At1g50450
	At1g64355	At5g60960			AtCg00860	At4g13690		At4g34160
	AtMg00280	At3g24480			At4g33270	At1g23170		At3g62390
	At1g68540	At3g06070			At1g56430	At3g18730		At5g13400
	At1g65420	At5g27400			At5g43400	At1g75180		At4g00460
	At4g00370	At4g13195			At2g34530	At2g42570		At5g62710
	At2g28105	At1g71160			At5g58960	At1g73530		At3g01670
	At1g22700	At5g06250			At2g36990	At1g62870		At5g47380
	At3g02690	At2g21385			At3g51140	At2g42885		At3g13470
	At3g58120	At4g21140			At1g74370	At3g56340		AtCg01000
	At1g78610	At3g43570			At2g39900	At3g63440		At2g45340
	At5g11410	At2g37230			At3g09162	At5g52650		At1g77870
	At5g06380	At4g14040			At3g53130	At2g40030		At5g06290
	At5g07152	At3g13160			At1g63610	At2g22620		At1g20060
	At1g14240	At5g42690			At4g02130	At1g18140		At4g14440
	At4g23680	At3g18940			At5g04660	At4g38210		At3g05480
	At3g49290	At5g52910			At4g14650	At4g31805		At2g37880
	At5g44520	At5g14260			At3g17360	At4g14010		At1g79420
	At1g51500	At4g24830			At2g26340	At5g51380		At1g48350
	At2g42290	At3g23300			At4g35930	At5g07280		At2g21170
	At4g35420	At5g45540			At3g06430	At3g14820		At5g18500
	At3g56830	At1g48450			At1g23790	At5g38970		At4g29060
	At3g63375	At1g10120			At1g52750	At1g53920		At3g06980
	At3g62540	At2g44440			At5g02120	At5g65010		At5g60650
	At1g56500	At1g67590			At5g43950	At3g61100		At1g62520
	At5g14820	At3g18715			At4g00890	At1g07270		At1g02730
	At5g52940	At1g80740			At5g35790	At2g07690		At4g02790
	At4g27030	At4g25835			At4g29920	At3g28440		At3g26960
	At2g18230	At4g11290			At5g03390	At2g03280		At5g12900
	At5g44700	At3g48360			At3g62020	At4g18501		At5g07180
	At1g70070	At3g04950			At1g78170	At3g57560		At1g19830
	At2g23120	At5g43080			At5g48830	At1g12770		At5g16715
	At3g23070	At5g53980			At5g67150	At1g55805		At2g29180
	At1g71810	At5g07560			At2g20590	At3g02230		At4g20940
	At3g15850	At5g07510			At1g67740	At5g19340		At3g59980
	At5g48300	At4g13610			At4g38770	At1g55020		At4g16442
	At1g17970	At5g60720			At3g14000	At1g43800		At2g47590
	At3g13405	At1g51570			At1g27210	At5g50930		At4g20130
	At5g64380	At3g54990			At2g40580	At1g36390		At1g78630
	At2g42540	At5g47870			At2g31730	At3g29410		At5g35670
	At1g54310	At3g27330			At1g12845	At2g38810		At2g39560
	At1g03160	At1g33340			At5g50250	At5g22880		At1g78430
	At5g61810	At4g12520			At4g13495	At1g29071		At5g62500
	At2g07732	At3g16660			At2g41310	At2g02480		At3g22540
	At3g44160	At5g07900			At5g15150	At1g49920		At5g52960
	At3g47560	At2g42170			At2g14900	At1g72170		At4g09040
	At2g46300	At2g46470			At3g49940	At2g16440		At4g12540
	At2g38460	At2g24645			At2g39690	At3g47460		At1g70610
	At2g02020	At4g27870			At2g36490	At4g02930		At5g63530
	At5g65460	At1g06260			At5g14660	At1g06170		At1g13650
	At5g27560	At4g16695			At5g02160	At3g06730		At4g18960
	At1g11410	At3g20040			At4g12830	At3g13674		At1g73370
	At1g42430	At2g38870			At5g57800	At1g22250		At5g45040
	At4g29400	At1g73940			At1g26220	At3g09430		At5g13520
	At4g14760	At1g24090			At5g04680	At3g52550		At1g14030
	At3g26540	At3g06030			At3g47860	At3g14900		At1g12244
	At4g27560	At5g57890			At2g44740	At4g14970		At3g22790
	At3g25410	At2g38760			At3g60700	At1g16000		At3g02930
	At3g50410	At5g18240			At3g30214	At5g50810		At2g38995
	At1g49200	At1g68350			At5g22240	At4g28680		At1g16630
	At3g15095	At2g30766			At5g18600	At5g54970		At3g54210
	At3g48200	At3g28290			AtCg01110	At4g33260		At5g18550
	At2g42530	At5g67270			At5g53200	At5g15520		At3g43960
	At1g01790	At1g23620			At3g10940	At3g14740		At4g01900
	At2g17280	At3g44713			At2g42580	At1g47210		At2g45970
	At1g12750	At5g40890			At4g05090	At4g36230		At5g05160
	At1g17840	At1g69780			At4g21820	At4g22510		At5g43160
	At4g28700	At1g24280			At4g12900	At5g62270		At1g78180
	At5g58520	At4g03405			At1g63300	At1g13730		At3g17130
	At1g23360	At3g11500			At5g26000	At5g42240		At4g01580
	At3g28840	At3g57010			At5g33370	At2g43840		At3g23805
	At1g75290	At5g05250			At5g01930	At4g11550		At4g11140
	At1g05460	At3g63052			At3g26520	At1g64450		At3g61130
	At1g13860	At2g41990			At2g27385	At4g30220		At3g25130
	At1g17360	At1g06660			At1g09890	At2g16280		At2g32280
	At3g04910	At5g60890			At3g20230	At1g65130		At4g30020
	At5g01510	At5g56970			At4g33660	At5g58360		At2g29550
	At5g36170	At4g01985			At5g03910	At1g23760		At5g24105
	At1g35420	At1g78850			At2g19780	At4g29030		At5g16490
	At2g45990	At5g43050			At5g63470	At2g16360		At3g62030
	At1g26150	At3g16670			At4g00230	At3g45430		At1g31670
	At2g31890	At1g10750			At2g20690	At1g78770		At5g10260
	At5g22800	At5g42880			At4g30400	At1g69560		At5g65310
	At1g31880	At4g14130			At3g48540	At3g03630		At5g10160
	AtCg00660	At4g08910			At2g40960	At5g47770		At2g20290
	At3g20930	At1g01190			At5g17840	At2g29310		At4g05520
	At1g53840	At3g50560			At3g15720	At3g10310		At2g30424
		At1g66100			At5g59845	At3g45930		At5g49030
		At3g60440			At1g71930	At2g45310		At1g10640
		At5g46740			At1g51630	At1g74390		At5g12940
		At3g14840			At5g49800	At1g06950		At4g14100
		At1g49250			At1g01970	At1g22590		At3g23700
		At2g27120			At4g23496	At4g16807		At4g25290
		At1g26720			At1g20010	At4g16610		At1g75680
		AtCg00260			At2g37860	At5g06165		At4g26670
		At1g48570			At1g07450	At5g67510		At1g79260
		At5g64050			At5g38770	At5g10920		At1g15760
		At3g59840			At1g08200	At2g19720		At1g74470
		At3g62430			At4g31840	At1g62480		At4g01883
		At5g01175			At3g51510	At5g61170		At3g50960
		At1g78370			AtCg00190	At3g54560		At4g02530
		At2g01905			At1g70200	At5g58000		At2g41540
		At3g13525			At1g12260	At5g60670		At3g63480
		At2g26520			At2g03410	At2g37380		At5g66920
		At5g43830			At5g16540	At1g11790		At3g27850
		At3g05152			At5g60110	At5g23420		At1g04430
		At4g02330			At3g08770	At5g61000		At5g66580
		At4g34650			At1g64760	At3g16850		At5g36120
		At4g12740			At1g70820	At1g15360		At5g04530
		At4g38470			At4g05220	At2g43520		At2g41300
		At3g50640			At5g35220	At3g20860		At2g24350
		At5g38940			At1g59030	At3g10610		At3g46780
		At4g34490			At3g23730	At5g07230		At5g40610
		At3g58770			At4g13670	At1g78206		At3g19570
		At2g48030			At3g12145	At1g20220		At4g27520
		At5g23910			At1g50732	At5g48470		At5g22580
		At4g21880			At3g47180	At4g31210		At4g21640
		At4g09200			At4g11320	At3g53140		At5g22930
		At1g28375			At1g49975	At2g06200		At3g22880
		At5g47340			At3g07130	At4g17390		At1g11130
		At1g21440			At3g16290	At3g48970		At2g04235
		At1g61170			At3g21310	At5g59870		At3g48420
		At5g46600			At1g06090	At5g08020		At3g23760
		At5g56320			At1g53290	At5g24900		At3g20541
		At3g15540			At3g19050	At2g45900		At1g13130
		At5g38320			At5g58260	At1g55205		At2g30695
		At4g27490			At5g14510	At4g38660		At2g35350
		At4g03060			At1g54385	At1g67930		At5g42780
		At1g25230			At5g22940	At1g54690		At2g34620
		At1g76420			At2g19940	At4g32915		At1g14840
		At4g17860			At1g20590	At2g36880		At3g44050
		At4g38410			At3g52500	At2g45080		At3g17350
		At1g21480			At5g54630	At5g12080		At5g18690
		At5g29890			At1g78090	At5g52540		At5g07720
		At2g24800			At1g62981	At3g42725		At5g53500
		At2g04032			At5g39860	At1g31310		At3g56370
		At1g34380			At4g14870	At5g22750		At3g25710
		At5g15760			At5g23120	At4g09060		At2g28190
		At5g65800			At2g47450	At2g35120		At1g31710
		At2g46760			At4g18280	At3g24495		At3g60900
		At1g11600			At1g53730	At5g62420		At3g49650
		At4g01950			At3g55720	At5g10400		At2g43560
		At1g70880			At3g01330	At1g69530		At1g48520
		At1g09700			At4g08590	At3g18280		At2g34760
		At4g02425			At1g09440	At1g47400		At3g08680
		At2g46375			At1g65450	At5g64760		At3g20470
		At1g57740			At1g02350	At1g31760		At1g04520
		At2g25810			At2g42130	At5g02220		At4g19985
		At5g23480			At5g26200	At1g52910		At2g21830
		At3g27740			At4g33790	At4g30130		At1g21090
		At1g14810			At2g34540	At2g19920		At4g32880
		At2g30410			At1g65710	At1g70340		At4g37750
		At3g11980			At1g53520	At5g60930		At3g19620
		At1g75720			At3g10680	At1g45688		At4g33110
		At2g18980			At4g35970	At3g42660		At3g13650
		At1g14686			At1g66040	At1g65590		At5g61480
		At1g35112			At3g27840	At3g13403		At1g49580
		At5g20950			At4g24275	At5g20850		At1g08470
		At3g03780			At3g20150	At5g16400		At4g38825
		At1g53500			At5g01370	At3g28900		At3g52940
		At4g27510			At4g15920	At5g56670		At4g39970
		At3g31005			At2g26930	At5g57970		At4g31290
		At5g42760			At4g23800	At3g51380		At5g58250
		At1g24390			At5g62040	At4g14700		At3g24040
		At1g09460			At5g14450	At5g56120		At2g42880
		At1g05610			At5g22870	At4g09960		At4g32710
		At4g18740			At2g04033	At3g63470		At5g01790
		At4g04710			At1g05440	At5g10200		At2g29680
		At5g43340			At4g22570	At3g55350		At2g34920
		At1g32470			At5g60020	At5g24330		At4g18640
		At3g54770			At1g13820	At5g24020		At2g02780
		At3g16630			At4g27370	At3g23530		At5g52060
		At1g12451			At2g13146	At5g42860		At1g60790
		At4g20050			At3g25500	At5g52010		At3g17185
		At3g61028			At5g45700	At1g29660		At5g47190
		At2g38152			At1g18620	At2g35310		At4g39620
		At1g64200			At2g39430	At1g48630		At2g38120
		At3g08880			At1g15980	At4g24175		At1g10060
		At3g44765				At4g22520		At4g15510
		At5g16650				At2g38580		At5g13120
		At3g24300				At2g33330		At3g03820
		At1g29920				At1g73230		At2g02850
		At5g04800				At1g47840		AtCg01130
		At3g06660				At1g05810		At5g45680
		At3g62100				At1g28110		At3g50890
		At2g20870				At4g13235		At5g24000
		At4g17480				At1g69740		At5g53490
		At5g21060				At2g45750		At3g46740
		At2g35035				At1g80710		At5g13630
		At5g55360				At4g16270		At3g60630
		At1g68670				At1g48600		At1g58290
		At3g20390				At3g27360		At4g28780
		At5g14890				At1g44740		At3g50790
		At4g15700				At1g31320		At5g09370
		At1g22550				At2g27720		At3g11210
		At5g51950				At1g09170		At5g11450
		At1g51460				At3g18010		At1g17560
		At5g50280				At5g50915		At5g14210
		At2g29560				At4g29360		At3g17040
		At5g67550				At4g22970		At3g48730
		At2g44210				At5g65410		At1g55370
		At1g23660				At4g06744		At3g28860
		At3g59900				At1g03743		At3g58100
		At4g26320				At4g29170		At1g23340
		At4g14730				At1g75150		At1g18650
		At4g13500				At5g04320		At5g51750
		At2g31790				At1g76405		At5g62210
		At4g05095				At3g48425		At4g23740
		At5g19600				At4g26230		AtCg00170
		At1g08135				At4g26650		At1g10670
		At1g61000				At2g40820		At2g28150
		At4g30140				At1g01620		At5g07240
		At5g36950				At2g38360		At5g65890
		At1g27040				At3g16370		At2g39700
		At2g30790				At4g33530		At3g52750
		At1g03110				At1g68120		At4g11640
		At1g60230				At1g52670		At4g16340
		At4g16015				At4g13950		At1g35680
		At4g07960				At4g25630		At5g46570
		At5g05510				At1g78230		At3g52110
		At3g20395				At3g56300		At4g21650
		At1g26760				At5g22400		At1g72230
		At5g09240				At1g26210		At1g10850
		At1g76090				At5g49300		At1g30610
		At1g08500				At5g05670		At4g36180
		At1g77700				At5g59613		At5g52220
		At1g11125				At5g43640		At1g45474
		At4g05210				At3g01500		At1g70210
		At5g01210				At1g05630		At2g43945
		At1g44224				At4g39050		At1g60590
		At5g50060				At1g14670		At2g23360
		At1g63170				At2g01913		AtCg00780
		At5g15430				At5g10250		At4g21750
		At3g14600				At1g14900		At4g21420
		At5g52600				At3g16330		At3g63170
		At1g79970				At3g53890		At1g31800
		At5g07690				At1g68640		At1g53250
		At5g55720				At1g23460		At2g38540
		At3g17730				At5g44635		At3g49900
		At5g40500				At3g05740		At1g64625
		At3g58990				At1g24095		At2g05790
		At5g43760				At1g08260		At3g07540
		At1g79060				At2g18400		At2g36000
		At1g78570				At2g31725		At3g54690
		At2g31220				At1g60660		At1g29440
		At5g65660				At5g55330		At1g01610
		At1g70350				At2g17800		At4g23790
		At2g20250				At3g05560		At5g63140
		At4g34720				At1g12015		At5g66410
		At1g49750				At2g34185		At5g08280
		At4g27600				At5g59690		At2g33255
		At1g15870				At4g33220		At5g26820
		At2g31940				At2g37630		At5g42110
		At2g38750				At3g11070		At1g16858
		At2g16430				At3g25040		At2g40640
		At5g10530				At3g07430		At2g26870
		At1g26762				At1g71920		At2g44920
		At1g65860				At1g04680		At1g52827
		At3g13070				At1g03180		At3g01810
		At2g23130				At2g38970		At3g09820
		At1g74630				At1g59540		At3g20365
		At5g57080				At5g42330		At5g12250
		At5g06640				At1g26840		At5g25130
		At3g12150				At4g09650		At2g20240
		At4g15630				At5g66940		At1g62950
		At5g23280				At2g46040		At3g03850
		At4g31000				At5g26800		At1g09160
		At5g67050				At4g17085		At5g56530
		At4g19030				At5g16720		At3g01480
		At3g09260				At1g80350		At5g59020
		At5g45530				At2g30150		At5g57440
		At5g35525				At5g35740		At5g64030
		At1g43170				At2g25870		At3g07210
		At3g23480				At5g14230		At1g68260
		At1g69400				At5g24800		At1g64650
		At4g37900				At3g01410		At4g16120
		At5g62530				At4g27760		At2g20980
		At4g29905				AtCg00390		At5g48360
		At1g63690				At1g20480		At1g01080
		At4g22620				At2g40610		At4g25260
		At2g42830				At1g07070		At2g19170
		At2g05995				At4g34570		At5g40160
		At5g44370				At5g63540		At5g45950
		At4g04745				At1g55130		At2g37660
		At1g30080				At3g49070		At5g08000
		At2g26690				At3g21680		At3g50240
		At5g07600				At2g20710		At1g63480
		At1g20065				At5g14740		At4g18370
		At2g30420				At5g25580		At1g41830
		At1g23570				At5g36890		At3g52900
		At1g03457				At1g46264		At1g55690
		At4g13890				At3g45680		At5g53860
		At2g40815				At2g41130		At5g53090
		At4g04700				At1g32090		At5g55480
		At1g75910				At5g43070		At2g44830
		At1g76110				At3g55400		At1g33930
		At3g51060				At4g10955		At3g26060
		At3g60290				At5g42280		At5g40380
		At1g80880				At3g04630		At2g40150
		At5g41470				At1g35170		At1g14460
		At5g05890				At3g20670		At1g60550
		At1g54400				At3g06650		At1g20850
		At3g27730				At3g13662		At5g08720
		At1g60280				At1g26911		At4g10030
		At5g39980				At4g09250		At3g53100
		At1g52830				At2g14880		At5g64460
		At1g26710				At1g52770		At4g21070
		At4g17890				At5g13260		At2g34560
		At1g10700				At4g27810		At2g36230
		At4g02810				At1g54960		At4g17740
		At1g24030				At5g55340		At1g68780
		At1g09630				At4g26830		At1g69700
		At4g22210				At3g45980		At3g49250
		At4g14380				At1g10230		At1g18840
		At5g17500				At5g17780		At5g62940
		At2g37020				At4g22517		At5g11540
		At1g57750				At1g30515		At5g04820
		At2g05510				At4g16980		At5g14610
		At5g04230				At1g03710		At3g15400
		At5g61780				At2g04030		At5g25490
		At3g48770				At1g22780		At3g44730
		At1g13150				At2g36010		At1g15690
		At2g32880				At5g38410		At1g78040
		At3g48960				At3g18130		At5g45850
		At1g79075				At3g18760		At1g09580
		At2g05290				At1g67780		At5g28290
		At3g09922				At2g07050		At5g47840
		At5g49730				At4g39460		At3g26700
		At4g22670				At5g08610		At4g02100
		At1g02950				At2g38025		At1g21150
		At3g57220				At1g01150		At5g11480
		At5g37890				At2g25100		At4g31360
		At2g18010				At5g05000		At2g13610
		At3g10050				At5g18790		At2g04780
		At4g32400				At2g38480		At1g21350
		At2g26680				At1g34065		At3g18000
		At1g44970				At1g14430		At1g63470
		At1g71500				At3g03060		At5g40150
		At4g39770				At5g41471		At3g11630
		At3g25470				At1g70670		At1g21060
		At3g16520				At5g44130		At4g17190
		At5g20630				At2g43630		At4g37800
		At3g16490				At2g38730		At2g38650
		At5g61340				At4g22305		At1g33040
		At5g26710				At3g55690		At3g56810
		At3g43433				At4g33360		At1g75350
		At2g05100				At2g39080		At1g50900
		At2g20722				At5g44578		At2g38140
		At4g33560				At2g45890		At3g48610
		At3g44770				At2g43590		At2g42260
		At3g09870				At2g23380		At4g20430
		At1g75220				At5g48480		At2g43550
		At4g17280				At2g03900		At1g79620
		At4g40000				At5g65120		At3g15680
		At2g19980				At4g00651		At2g05210
		At1g23030				At2g42210		At5g08260
		At1g34690				At1g66620		At3g17120
		At2g30760				At5g45775		At4g24620
		At5g47500				At2g09990		At4g00220
		At3g02590				At2g01250		At5g50420
		At1g78865				At5g05240		At5g06270
		At2g43110				At1g15140		At5g20540
		At3g57610				At5g66280		At1g64580
		At2g37060				At5g19750		At4g20760
		At2g16660				At5g63400		At1g53070
		At1g67990				At2g03090		At4g34830
		At5g52882				At5g63570		At3g51720
		At5g08390				At2g42100		At4g24960
		At4g22235				At2g14247		At2g36910
		At5g22430				At2g21790		At1g02280
		At2g18330				At3g11490		At3g55330
		At1g77390				At5g20240		AtCg00930
		At3g56980				At2g03740		At1g10930
		At5g61440				At5g18090		At1g08550
		At4g02140				At5g05960		At3g25110
		At1g17345				At3g02820		At3g60210
		At2g46090				At4g28360		At5g46690
		At1g28400				At5g58530		At3g52150
		At4g31615				At3g49080		At5g49555
		At1g66970				At5g45590		At1g17700
		At3g15620				At3g21300		At3g28760
		At1g77670				At3g01010		At1g04250
		At5g50210				At3g25150		At2g24060
		At3g53010				At1g32730		At3g06840
		At3g43270				At2g24490		At5g44600
		At2g31625				At3g56020		At3g53620
		At5g38000				At3g23290		At3g14890
		At4g10850				At1g10810		At5g63310
		At5g11270				At2g04850		At2g17442
		At3g55646				At5g20080		At5g64580
		At1g06010				At4g03190		At3g12685
		At1g10510				At1g53542		At3g21055
		At3g45280				At5g67130		At4g27430
		At1g75190				At3g43210		At5g67070
		At4g22550				At2g39470		At2g30010
		At4g37490				At4g22930		At1g32080
		At1g03230				At2g41650		At2g02130
		At4g37190				At1g67035		At3g06060
		AtCg00610				At1g34770		At1g04650
		At4g04090				At5g11890		At2g36570
		At1g65910				At4g26960		At1g71695
		At1g23510				At5g02520		At2g30432
		At3g12710				At1g69030		At3g04340
		At3g61825				At2g02740		At5g39320
		At4g40045				At5g02900		At5g44110
		At1g14750				At2g33210		At5g28500
		At5g09750				At2g24700		At5g54600
		At1g54860				At3g25520		At4g32330
		At5g47100				At4g30450		At1g55670
		At3g17760				At4g20960		At5g58300
		At1g47271				At5g16690		At2g43340
		At3g61840				At2g31670		At1g09780
		At5g03790				At5g11320		At4g39840
		At4g28190				At4g26100		At3g56910
		At5g65350				At1g15970		At2g30575
		At4g02660				At1g55320		At4g29720
		At4g19410				At4g00480		At5g62550
		At2g36120				At5g03610		At4g25960
		At2g22360				At4g31700		At3g01680
		At5g02010				At2g44690		At4g39330
		At4g22910				At1g20720		At3g10840
		At3g12700				At3g18880		At3g57830
		At3g46100				At5g07860		At4g23500
		At3g14550				At4g27230		At1g68810
		At1g49510				At1g78120		At4g01460
		At2g26980				At1g19520		At5g03300
		At1g03120				At3g47520		At4g24670
		At1g75520				At5g62410		At2g42220
		At3g03450				At1g65470		At4g30410
		At3g49840				At5g15490		At1g47655
		At4g30810				At5g02050		At1g60810
		At1g51540				At5g13225		At2g03420
		At2g18560				At3g57920		At1g24120
		At1g68170				At4g15802		At1g45207
		At4g03965				At5g65360		At4g36250
		At5g25370				At1g34245		At2g34680
		At2g43138				At1g22030		At4g38950
		At3g03960				At5g59970		At1g31650
		At4g10310				At3g07960		At3g03220
		At1g18370				At3g14850		At1g79720
		At1g66820				At5g59480		At5g16290
		At5g57181				At3g61680		At1g13250
		At5g60130				At2g45480		At5g05580
		At1g01100				At1g51060		At2g22230
		At2g24120				At3g10880		At5g23430
		At1g58460				At3g20270		At4g37110
		At1g76550				At3g02580		At3g10060
		At2g22460				At1g05135		At5g42130
		At5g53450				At5g67260		At3g53190
		At5g64816				At3g11260		At1g64670
		At5g51840				At3g20200		At5g06050
		At4g37240				At2g47840		At3g21550
		At3g15350				At1g69620		At3g04810
		At5g13710				At5g53280		At5g15600
		At1g51538				At1g04730		At5g47540
		At1g02810				At5g23740		At3g59400
		At5g07810				At1g07370		At1g11730
		At4g08040				At1g23530		At1g52700
		At3g19810				At1g09000		At2g46535
		At1g22380				At5g54590		At5g51720
		At5g21910				At5g05820		AtMg00370
		At3g09780				At2g29570		At2g40085
		At3g63110				At3g54090		At1g05210
		At3g05858				At1g75930		At5g48220
		At3g53232				At3g23050		At2g44650
		At1g21690				At1g33430		At3g17980
		At5g19970				At1g58270		At4g23940
		At1g70850				At5g54850		At1g29470
		At1g36280				At2g46820		At1g68280
		At4g17240				At2g19690		At3g15480
		At3g54650				At3g23940		At2g42485
		At5g10890				At3g05730		At2g13690
		At3g61470				At2g20480		At2g14206
		At1g74910				At1g69120		At5g13790
		At5g21150				At1g04820		At1g68470
		At4g31050				At3g01140		At3g24065
		At5g17070				At1g69690		At3g23810
		At5g60500				At5g18860		At2g27040
		At3g15550				At5g01170		At4g24930
		At3g05640				At2g32770		At2g05990
		At2g18969				At1g22410		At1g12460
		At5g62720				At1g58070		At1g23750
		At4g03140				At5g41880		At5g52440
		At5g67400				At1g44835		At2g40400
		At5g03870				At3g26690		At1g54050
		At1g33170				At1g74790		At1g14180
		At2g21880				At3g13930		At1g48100
		At1g10740				At1g02800		At3g12870
		At3g03847				At5g11880		At2g29730
		At4g36130				At3g48670		At5g27200
		At1g03020				At3g04620		At1g44000
		At4g13494				At5g15470		At1g75710
		At2g27775				At4g10000		At2g28740
		At1g14250				At4g02060		At5g64080
		At5g60660				At3g11000		At2g19090
		At1g25330				At1g20080		At3g27060
		At3g19450				At2g42800		At3g07010
		At1g29270				At2g15820		At5g23310
		At2g32235				At4g30110		At2g21370
		At2g25240				At4g25240		At5g20970
		At1g52280				At2g21160		At1g64150
		At2g16060				At2g37190		At2g35970
		At1g23149				At4g20420		At4g27440
		At5g52500				At2g42900		At4g35350
		At5g08540				At5g40460		At5g15350
		At1g62390				At1g03746		At4g17560
		At3g61590				At2g41830		At2g02170
		At1g14020				At3g21805		At1g08520
		At1g17090				At3g14540		At4g23750
		At3g57210				At1g24360		At5g66520
		At5g42740				At1g27500		At4g26760
		At1g29785				At3g11520		At5g65440
		At4g25870				At5g06590		At5g18700
		At5g17030				At3g27120		At4g12970
		At5g48790				At5g06790		At3g58850
		At5g10572				At1g19990		At3g19370
		At4g01040				At2g34790		At2g35450
		At1g31180				At3g52870		At2g12462
		At5g54200				At4g00680		At2g16270
		At1g23580				At1g55180		At3g19180
		At1g67460				At5g47700		At2g41680
		At5g23350				At1g12000		At5g46730
		At1g61770				At4g15000		At2g31320
		At2g33793				At3g61920		At3g20015
		At5g48543				At3g48490		At2g25830
		At5g48350				At2g44620		At1g26290
		At4g28100				At5g39740		At1g75780
		At4g28362				At4g32830		At5g62670
		At5g23900				At5g63550		At2g40540
		At3g58520				At3g17050		At1g03420
		At1g53690				At3g09730		At1g74690
		At5g01500				At1g11820		At5g14910
		At3g13590				At3g56540		At1g03630
		At5g48210				At5g10990		At2g30890
		At2g33850				At1g21740		At1g19950
		At2g02140				At5g27550		At4g14200
		At4g30660				At1g05870		At3g56940
		At5g40480				At5g38360		At2g34300
		At3g54820				At1g19840		At1g70370
		At1g20970				At4g25160		At5g66330
		At1g72470				At2g32860		At1g01110
		At1g64185				At2g26260		At5g19780
		At4g22756				At1g49630		At4g10960
		At4g03823				At5g58560		At2g47940
		At5g50000				At2g41240		At1g78060
		At3g12060				At2g15280		At2g21050
		At3g18680				At3g22210		At3g08600
		At2g28630				At5g15120		At2g38700
		At1g22885				At1g05835		At5g17160
		At1g73760				At4g14960		At5g66560
		At4g26170				At3g06370		At1g74960
		At2g37450				At5g27820		At1g32550
		At3g55630				At3g54180		At2g01760
		At3g12143				At5g67100		At2g19620
		At2g47630				At3g51290		At4g25120
		At2g34590				At5g39220		At4g38370
		At4g12800				At2g28080		AtCg00870
		At2g39290				At5g15090		At5g67280
		At4g24710				At2g35382		At4g13930
		At5g22370				At3g14790		At1g08390
		At2g17033				At2g03220		At5g65020
		At2g46980				At5g57590		At3g16070
		At4g39010				At3g59100		At2g37500
		At4g35050				At3g19508		At1g32780
		At1g03130				At1g71830		At4g21445
		At1g24310				At5g19620		At1g23000
		At1g68875				At4g33580		At1g66430
		At2g22610				At1g31860		At2g27402
		At1g31990				At4g20040		At2g38110
		At4g02725				At3g02790		At5g26670
		At1g22230				At4g02850		At5g43870
		AtCg00400				At1g52190		At5g18970
		At3g20362				At1g03270		At1g19450
		At5g02140				At1g63650		At1g62640
		At3g03190				At3g13960		At5g27330
		At1g03980				At3g50825		At3g61310
		At4g15680				At3g24506		AtCg00050
		At5g35603				At3g51010		At2g37790
		At5g60510				At1g16870		At1g16080
		At2g32590				At2g34150		At1g10960
		At1g52530				At3g22070		At2g05715
		At5g55580				At3g10185		At5g10480
		AtCg00650				At4g21460		At3g20820
		At5g03850				At2g20450		At1g21880
		At5g64710				At5g52160		At1g16390
		At2g40760				At5g54100		At2g34670
		At5g23070				At3g19300		At3g53900
		At4g34940				At2g47610		At2g44640
		At5g26260				At3g57200		At2g33855
		At5g26190				At5g48230		At1g43790
		At1g62085				At5g63920		At4g27595
		At3g23190				At1g03475		At5g08050
		At3g42057				At5g16920		At3g62060
		At1g24340				At4g10480		At5g18050
		At2g30540				At5g26667		At3g19480
		At1g48860				At4g21320		AtCg00750
		At1g79440				At5g52950		At5g19370
		At1g60770				At1g29630		At5g62790
		At1g59850				At5g27080		At3g14930
		At3g08490				At2g40290		At3g09580
		At3g56970				At1g14390		At3g05470
		At2g44930				At2g44800		At4g16155
		At3g51800				At4g00310		At5g17620
		At2g44120				At3g54490		At3g23820
		At5g67420				At2g40620		At1g70895
		At1g22470				At5g54280		At3g12930
		At4g13260				At4g24540		At3g49470
		At1g16705				At5g12110		At3g49720
		At1g24260				At5g46280		At1g60060
		At5g55570				At2g37080		At5g67460
		At1g13080				At3g22900		At5g46700
		At3g14515				At4g24610		At4g08685
		At4g38650				At5g22110		At4g04890
		At5g05180				At5g48650		At1g12370
		At1g24590				At4g17610		At3g55360
		At4g04870				At4g25631		At3g33002
		At1g69180				At3g27180		At5g56890
		At2g19870				At1g67040		At3g59680
		At1g18640				At5g06150		At2g34190
		At3g11060				At4g19380		At3g29185
		At3g07425				At3g48160		At5g62220
		At1g51405				At1g64980		At1g53140
		At3g02570				At5g49050		At5g18660
		At3g19210				At1g67320		At3g25980
		At2g24560				At1g71070		At3g01370
		At4g24970				At3g62050		At3g26950
		At4g31020				At5g64630		At5g07110
		At3g62950				At5g08040		At1g17140
		At1g72140				At3g10570		At5g64290
		At2g42740				At3g55750		At3g08740
		At1g74530				At3g27920		At5g61300
		At3g05600				At1g48610		At1g31410
		At1g16490				At3g23370		At5g14320
		At5g36740				At4g29150		At1g65900
		At3g04854				At3g21200		At1g56580
		At4g24260				At5g22790		At5g17870
		At4g27170				At3g27540		At4g13493
		At1g78820				At3g03460		At2g38530
		At1g31330				At3g06868		At2g18260
		At1g48940				At1g10522		At3g22142
		At5g54510				At4g10270		At2g34710
		At2g28470				At2g40010		At5g66005
		At4g23690				At2g41770		At3g60620
		At1g05150				At3g60245		At3g56760
		At1g34842				At5g15900		At5g08640
		At1g12070				At4g30330		At1g77590
		At4g37920				At4g09510		At5g50370
		At1g61590				At1g67630		At4g34290
		At1g70500				At1g26820		At5g40820
		At5g56540				At3g50170		At3g56160
		At3g06100				At2g31270		At5g15180
		At2g06925				At1g72480		At1g11570
		At1g03055				At2g36895		At1g12230
		At3g44960				At5g40942		At5g10800
		At5g01910				At4g22300		At1g69420
		At3g26330				At3g52160		At3g05800
		At1g11580				At2g33430		At5g55280
		At4g01050				At2g44260		At5g55510
		At3g07060				At1g48740		At3g13404
		At3g28153				At2g30900		At5g55740
		At2g12905				At4g28310		At1g75090
		At4g23370				At1g31690		At2g21280
		At4g26520				At1g75640		At1g05190
		At3g02450				At3g10290		At4g37450
		At4g26140				At3g18750		At3g13175
		At1g03930				At3g13190		At1g12330
		At1g21420				At4g22513		At1g29430
		At1g29910				At1g04090		At2g25480
		At1g03687				At5g57830		At3g18040
		At3g05000				At1g60030		At2g26760
		At4g22485				At1g22800		At3g16250
		At5g62920				At4g13245		At5g03940
		At4g18340				At3g61770		At5g20270
		At1g32300				At2g47240		At1g30570
		At2g21210				At1g15002		At3g52960
		At5g06340				At2g25210		At1g15000
		At2g31360				At3g42960		At1g16340
		At4g34790				At4g26900		At3g25030
		At3g45450				At2g32720		At5g19730
		At2g36985				At3g02210		At4g39710
		At1g13800				At5g11990		At2g24395
		At5g02570				At3g07110		At1g03600
		At5g21930				At1g72410		At4g00400
		At5g19110				At2g21990		At2g16630
		At2g07748				At2g46890		At3g03830
		At1g11450				At2g26730		At1g19920
		At5g10900				At4g18750		At3g16000
		At3g58800				At3g19184		At5g16140
		At1g08380				At1g13710		At5g18460
		At3g25221				At1g78530		At3g17998
		At1g63100				At4g09690		At5g62840
		At1g54500				At4g01270		At2g04280
		At2g42850				At5g15802		At3g51470
		At2g21800				At1g38065		At4g05190
		At2g43137				At2g30370		At5g22390
		At1g53050				At5g04840		At3g05020
		At2g39800				At3g55660		At2g30395
		At1g61070				At4g35460		At3g28420
		At1g76770				At1g06000		At4g22730
		At1g78860				At2g30970		At3g55500
		At1g67700				At3g16780		At1g52510
		At3g23880				At4g33130		At1g02110
		At3g61810				At5g12920		At3g06140
		At2g04845				At2g43460		At5g15530
		At1g06350				At3g44590		At5g66310
		At5g42480				At1g66520		At1g34010
		At5g19850				At3g06680		At1g10830
		At2g37610				At5g12860		At3g28460
		At1g31358				At5g16250		At2g29980
		At1g16350				At1g80370		At2g17300
		At2g36980				At1g56330		At5g04700
		At5g13880				At5g60690		At3g60220
		At1g61450				At5g45440		At4g28730
		At3g11250				At3g56870		At2g04570
		At1g04635				At4g25850		At3g25100
		At2g41340				At1g79530		At5g11550
		At3g62400				At3g02900		At4g27720
		At3g29180				At4g26540		AtCg00980
		At1g29900				At1g67350		At5g02540
		At2g37270				At2g24762		At1g32220
		At4g22753				At4g20970		At3g62110
		At2g25880				At4g35820		At3g63300
		At4g15160				At3g14390		At1g57820
		At5g40390				At3g25970		At5g23530
		At1g21070				At1g68230		At2g37640
		At3g58610				At5g04420		At5g22460
		At5g01040				At4g21770		At4g11010
		At4g31600				At1g35530		At5g47450
		At5g37240				At3g53560		At1g59840
		At2g28085				At1g60989		At2g37585
		At2g20260				At2g22990		At3g28040
		At5g57920				At5g48820		At1g26761
		At2g17950				At1g14710		At5g66530
		At4g08870				At2g16210		At2g25270
		At1g73690				At4g28395		At1g27950
		At3g49410				At1g10682		At1g04220
		At5g01215				At4g28160		At5g24580
		At3g01516				At5g62230		At3g10870
		At4g10560				At1g17920		At1g68238
		At5g19100				At1g19373		At1g75240
		At5g58990				At5g02870		At1g33480
		At2g31540						At4g39170
		At5g40630						At5g03260
		At3g06145						At3g19590
		At1g66230						At1g72810
		At5g61350						At5g09650
		At3g47380						At2g20724
		At5g26900						At1g60600
		At5g39790						At4g11210
		At3g55010						At5g22500
		At3g51280						At3g46670
		At5g46710						At2g34925
		At3g60130						At3g26710
		At1g08650						At5g59250
		At1g18630						At5g18570
		At5g51920						At1g52230
		At4g15670						At2g47500
		At4g14150						At4g12580
		At5g02170						At4g15790
		At2g27530						At2g32640
		AtCg00450						At1g73110
								At2g24150
								At2g23700
								At1g54450
								At1g67750
								At4g13710
								At3g63190
								At3g18890
								At5g46220
								At3g18850
								At5g42765
								At1g01225
								At4g37810
								At3g27200
								At5g04620
								At5g19530
								At3g57780
								At1g55490
								At1g29530
								At3g18960
								At3g28455
								At1g04020
								At2g44040
								At2g46630
								At5g12970
								At5g51460
								At2g05160
								At1g62045
								At1g29510
								At1g77110
								At5g06700
								At5g49215
								At5g55220
								At5g19290
								At4g35920
								At3g59890
								At3g53460
								At5g07080
								At1g07880
								At1g10030
								At1g64510
								At1g74070
								At5g65810
								At3g10600
								At5g65220
								At5g25830
								At5g19870
								At5g50090
								At4g30845
								At2g33570
								At1g11000
								At3g53760
								At4g26370
								At4g18480
								At5g03760
								At1g30380
								At5g02430
								At5g11790
								At1g60000
								At2g17972
								At3g27050
								At1g20190
								At5g18020
								At4g14770
								At1g48240
								At1g35780
								At5g44040
								At4g37740
								At1g01300
								At1g18485
								At4g29020
								At2g39880
								At3g17170
								At4g30620
								At3g43720
								At5g55540
								At5g52110
								At2g32230
								At5g25460
								At3g60380
								At5g56220
								At1g52340
								At5g51610
								At5g13690
								At2g41950
								At5g63060
								At4g20270
								At4g22010
								At1g54820
								At3g02660
								At5g03670
								At1g43560
								At5g20060
								At3g61820
								At2g41170
								At3g60840
								At1g72250
								AtCg00790
								At3g56040
								At1g12860
								At5g13140
								At4g34260
								At3g21950
								At1g34680
								At3g14110
								At1g34430
								At1g12672
								At5g15740
								At3g15020
								At2g28605
								At5g18080
								At3g23450
								At1g78970
								At4g34220
								At1g26100
								At2g33180
								At2g42200
								At2g40690
								At1g54040
								At2g24970
								At1g19440
								At5g52280
								At5g24750
								At4g38160
								At2g01755
								At1g51110
								At5g03130
								At5g51560
								At4g20870
								At5g05860
								At4g39510
								At1g13170
								At1g68400
								At1g74970
								At1g67830
								AtCg00160
								At1g44920
								At3g17840
								At5g13510
								At4g17600
								At1g26540
								At1g07485
								At3g56480
								At5g14060
								At4g30996
								At1g67950
								AtCg00940
								At2g35500
								At1g26560
								At5g09995
								At3g52910
								At1g74730
								At4g28950
								At5g43020
								At4g25050
								At4g17760
								At4g13720
								At1g49730
								AtCg00040
								At3g18390
								At5g15780
								At5g55730
								At2g46570
								At5g19060
								At4g24750
								At1g80870
								At1g04420
								At3g63140
								At1g29500
								At2g02500
								At1g50010
								At4g16140
								At5g22640
								At2g30200
								At1g30520
								At1g63680
								At4g14360
								At3g08920
								At1g06490
								At5g41060
								At3g63530
								At4g18570
								At3g22760
								At1g03830
								At1g58440
								At5g19770
								At5g51820
								At3g10720
								At1g02180
								At2g34060
								At2g27810
								At2g24090
								At1g49430
								At4g34730
								At3g43610
								At2g20875
								At5g09870
								At2g47930
								At1g68590
								At2g27130
								At1g33940
								At5g41140
								At5g49100
								At1g07490
								At3g48550
								At1g08540
								At2g38160
								At4g38430
								At4g00165
								At3g48110
								At2g18990
								At1g29170
								At2g16570
								At1g09390
								At2g36830
								At5g52970
								At1g32990
								At1g69523
								At3g44890
								At4g32590
								At2g36870
								At1g80080
								At4g36540
								At2g17780
								At3g15190
								At5g57700
								At1g75900
								At3g52290
								At1g79850
								At4g19050
								At1g29450
								At3g01550
								At3g27640
								At5g15050
								At5g43990
								At4g13575
								At5g50375
								At3g46940
								At4g33680
								At5g10620
								At2g40480
								At3g47295
								At2g26330
								At3g06778
								At1g53300
								At2g35150
								At3g14760
								At5g05740
								At1g17650
								At1g12500
								At1g56670
								At2g29050
								At4g00150
								At3g18710
								At3g25660
								At1g02335
								At2g43750
								At1g05470
								At3g20790
								At1g28100
								At3g06750
								At3g11945
								At1g12800
								AtCg00760
								At1g49010
								At3g02830
								At5g38610
								At4g37080
								At3g62160
								At4g34090
								At3g20260
								At5g27290
								At2g26910
								At5g49160
								At1g14345
								At4g18460
								At3g15520
								At1g20930
								At1g09750
								At1g73655
								At1g16750
								At1g60710
								At3g25860
								At2g35860
								At4g37445
								At5g63380
								At1g68060
								At1g72970
								At3g02250
								At1g44446
								At1g26770
								At1g77580
								At1g12380
								At3g51150
								At1g25425
								At1g24020
								At5g43700
								At5g39550
								At3g13700
								At1g56050
								At2g28790
								At5g39530
								At3g05625
								At5g13460
								At3g54920
								At4g35880
								At3g20570
								At2g01210
								At5g41460
								At1g80050
								At5g23860
								At2g24630
