# Supplementary material for: Transcriptional stimulation of rate-limiting components of the autophagic pathway improves plant fitness
Source: J Exp Bot. 2018 Jan 20;69(6):1415–32. doi: 10.1093/jxb/ery010 (PMC6019011; doi:10.1093/jxb/ery010)
Supplement: Supplementary Table S4 [file ery010_suppl_supplementary_table_s4.xlsx]

## Sheet: Summary
Time point	genotypes compared	total number of targets with P-value < than selected treshold*	number of upregulated targets** with P-value< than selected treshold*	number of targets with P-value < than selected treshold* and no fold change** in transcription	number of downregulated** targets with P-value < than selected treshold*
2d	WT vs atg5 KO	7805	1867	3861	2077
2d	WT vs atg7 KO	14672	4428	5822	4422
2d	both atg	NA	987	1492	891
2d	WT vs ATG5 OE	7673	1284	5005	1384
2d	WT vs ATG7 OE	3330	426	2485	419
2d	both ATG Oes	NA	205	1199	257
	*P-value treshold was set to 0,1 when selecting target genes for pooled genotypes: both ATG-knockouts (atg) and both ATG-overexpressors (ATG OE). For WT P-value treshold was set to 0,05
	**Genes were considered up or downregulated if comparison of their expression values revealed fold change (FC) bigger or smaller than 1,5.

## Sheet: Gene IDs 
Common DEGs for atg5 and atg7				Common DEGs ATG - and ATG7-overexpressors				Genes with different expression trends in ATG-overexpressors and ATG-knockouts						Genes with the same expression trends in ATG-overexpressors and ATG-knockouts
Upregulated genes	Genes showing no change in expression	Downregulated genes		Upregulated genes	Genes showing no change in expression	Downregulated genes		9 common elements in "down in ATG-overexpressors" and "up in ATG-knockouts":	12 common elements in "up in ATG-overexpressors" and "down in ATG-knockouts":	1 common element in "down in ATG-overexpressors" and "no change in ATG-knockouts":	17 common elements in "no change in ATG-overexpressors" and "up in ATG-knockouts":	23 common elements in "no change in ATG-overexpressors" and "down in ATG-knockouts":		17 common elements in "up in ATG-overexpressors" and "up in ATG-knockouts":	17 common elements in "down in ATG-overexpressors" and "down in ATG-knockouts":	109 common elements in "no change in ATG-overexpressors" and "no change in ATG-knockouts":
AT5G04080	AT4G09830	AT2G02770		AT4G22590	AT1G43765	AT4G25080		AT5G64120	AT5G17700	AT5G51390	AT4G15120	AT1G09140		AT2G39220	AT5G47330	AT1G09140
AT1G75920	AT1G09110	AT4G31530		AT2G33460	AT5G53350	AT5G54350		AT3G19690	AT4G01190		AT3G27880	AT4G36830		AT1G54130	AT2G47870	AT5G38070
AT3G11402	ATMG00110	AT2G32180		AT3G60970	ATMG00520	AT1G29070		AT5G46871	AT3G52180		AT1G07610	AT3G51970		AT3G62590	AT1G16410	AT3G09190
AT5G40880	AT2G39700	AT1G11350		AT2G32830	AT1G14642	AT2G24550		AT3G56970	AT5G53420		AT5G22860	AT3G55290		AT1G17180	AT4G04408	AT3G25495
AT2G33060	AT5G22140	AT1G70940		AT3G14710	AT1G13970	AT1G53770		AT1G03230	AT4G24450		AT1G55610	AT3G55310		AT1G58340	AT4G09000	AT4G30993
AT3G05830	AT5G14540	AT5G27930		AT4G34135	AT2G26830	AT3G56980		AT1G03220	AT1G11220		AT5G67600	AT1G70620		AT1G44800	AT4G28500	AT5G01200
AT3G19870	AT4G22160	AT4G17180		AT5G41070	AT2G28056	AT2G01918		AT1G30730	AT4G01390		AT4G34890	AT1G45229		AT4G32860	AT5G02940	AT5G20180
AT5G45510	AT3G02555	AT1G01860		AT1G30040	AT5G58070	AT5G37300		AT2G43590	AT4G17770		AT2G31260	AT1G55850		AT2G40113	AT5G43500	AT4G29100
AT5G39080	AT4G26750	AT1G62800		AT2G19755	AT1G61260	AT4G12350		AT3G02040	AT3G16360		AT1G16540	AT4G01200		AT1G55320	AT5G16500	AT2G01460
AT1G15790	AT4G33090	AT2G03980		AT1G52080	AT2G18100	AT5G04230			AT4G04750		AT5G49710	AT1G34315		AT3G13130	AT5G26010	ATCG00660
AT1G05630	AT1G58030	AT2G38280		AT3G27570	AT2G23950	AT2G43100			AT4G00870		AT4G27745	AT4G00520		AT5G24860	AT3G30415	AT1G26300
AT1G27670	AT1G63220	AT1G13640		AT5G27020	AT2G07830	AT1G49650			AT4G04760		AT2G42280	AT1G03502		AT2G15340	AT1G08090	AT5G08185
AT1G76970	AT4G05390	AT5G15770		AT2G25625	AT5G18320	AT2G44920					AT1G49470	AT4G22990		AT5G16570	AT4G03500	ATMG00285
AT5G41360	AT2G31400	AT3G43340		AT1G66400	AT1G26900	AT3G29644					AT4G29850	AT3G49170		AT2G29490	AT3G14395	AT1G27050
AT1G52315	AT2G31090	AT3G44160		AT4G02940	AT1G60610	AT3G46360					AT1G21250	AT5G01920		AT3G16150	AT3G19030	AT4G06701
AT3G29670	AT1G20430	AT3G20350		AT2G29750	AT3G05290	AT3G25920					AT3G17770	AT1G14030		AT5G39493	AT5G59340	AT4G17170
AT3G44150	AT5G55170	AT1G30160		AT2G26310	AT5G48670	AT2G44480					AT4G15500	AT2G02980		AT1G61800	AT1G13300	AT4G05010
AT1G62040	ATMG00160	AT2G20680		AT5G54840	AT1G69610	AT4G38850						AT3G26240				AT5G60050
AT1G66852	AT1G11790	AT3G05410		AT5G25390	AT1G24793	AT2G25080						AT1G09850				AT2G42330
AT2G32250	AT3G15260	AT1G29840		AT4G08300	AT1G77920	AT5G45680						AT3G19550				AT1G56350
AT1G75180	AT1G26560	AT1G63130		AT4G14020	AT1G44760	AT1G11572						AT1G11290				AT1G49840
AT5G62740	AT5G23580	AT3G02510		AT1G61930	AT1G50950	AT1G75190						AT2G14750				AT3G29680
AT5G20950	AT5G48560	AT2G32650		AT5G60760	AT4G12430	AT1G77490						AT2G44640				AT3G02300
AT4G14746	AT2G33170	AT5G26622		AT1G35910	AT3G04020	AT1G21810										AT4G36840
AT1G08450	AT4G19860	AT5G14410		AT1G67820	AT1G79110	AT4G27520										AT4G01510
AT5G47060	AT3G22850	AT5G57270		AT3G60160	AT2G39050	AT5G49730										AT3G30841
AT1G35710	AT4G23310	AT3G15650		AT1G12200	AT2G44670	AT1G77060										AT1G15940
AT1G64400	AT5G58290	AT1G27290		AT2G21780	AT4G24160	AT5G23010										AT1G20550
AT2G46980	AT3G63052	AT1G11440		AT4G17670	AT1G25145	AT3G63110										AT5G09540
AT3G09440	AT5G63530	AT3G23070		AT3G16280	AT1G25054	AT4G05070										AT2G10931
AT4G27830	AT2G07783	AT4G27560		AT1G77450	AT4G10040	AT5G06905										AT2G13560
AT1G65970	AT5G57035	AT3G63170		AT5G10340	ATMG01190	AT1G02340										AT1G06760
AT2G29995	AT2G26740	AT5G40700		AT1G17170	AT4G00900	AT5G60270										AT2G45690
AT5G42630	AT3G19370	AT1G51270		AT5G52740	AT1G36350	AT5G52970										AT1G71130
AT1G64280	AT3G02700	AT5G42100		AT2G41391	AT1G25210	AT2G28671										AT5G50160
AT1G73650	AT2G43350	AT4G03010		AT2G25530	AT1G07890	AT5G06860										AT4G39660
AT4G22460	AT1G63690	AT1G60950		AT2G23410	AT2G39830	AT4G27410										AT1G70620
AT1G09000	AT2G24040	AT1G65920		AT3G28007	AT2G13130	AT2G25450										AT1G02960
AT2G31270	AT1G79530	AT1G50580		AT4G21490	AT5G47220	AT2G22330										AT3G53540
AT3G09840	AT3G06690	AT4G07507		AT2G23790	AT2G35700	AT5G33428										AT4G36050
AT1G78210	AT5G58320	AT5G15630		AT3G04200	AT2G38740	AT5G16650										AT4G25320
AT3G09490	AT1G02690	AT5G05590		AT3G14700	AT1G25480	AT1G16400										AT1G80210
AT4G13040	AT1G09630	AT4G00040		AT5G37600	AT3G25013	AT5G05580										AT5G44180
AT5G48050	AT2G33410	AT3G15095		AT1G02310	AT2G43720	AT4G03060										AT5G47760
AT3G48140	AT1G15002	AT3G61898		AT4G36120	AT3G28530	AT1G65770										AT2G24660
AT5G56920	AT2G07747	AT4G22100		AT3G42658	ATMG01240	AT2G32880										AT1G29850
AT5G22850	AT1G73020	AT1G64270		AT4G22950	AT1G58130	AT1G66230										AT1G30590
AT5G06480	AT2G33700	AT5G64280		AT1G34580	AT1G26930	AT5G56100										AT1G53750
AT2G04900	AT4G01455	AT1G24160		AT4G22770	AT5G28300	AT5G10150										AT1G24881
AT4G27020	AT2G46160	AT4G36860		AT4G29770	AT1G68030	AT5G14070										AT3G50050
AT4G17920	AT3G45860	AT1G06440		AT5G65610	AT1G01740	AT3G09580										AT3G50860
AT3G11090	AT1G77840	AT2G42920		AT5G10770	AT5G24810	AT2G23118										AT2G28240
AT5G07770	AT4G21534	AT5G58490		AT3G13620	AT2G36840	AT5G13350										AT3G27990
AT4G15070	AT3G45180	AT1G67510		AT5G55930	AT5G18040	AT4G17245										AT4G24990
AT3G60660	AT1G52150	AT3G23640		AT1G71530	AT1G67570	AT3G62950										AT2G32070
AT4G34120	AT2G42310	AT5G50900		AT1G69600	ATMG00830	AT2G44460										AT1G67040
AT2G47820	AT3G29075	AT2G31190		AT5G11440	AT4G31860	AT1G75690										AT4G38440
AT5G15870	AT5G20500	AT4G14050		AT1G73040	AT1G20693	AT5G66530										AT1G25150
AT3G44006	AT5G38830	AT5G02240		AT4G33240	AT3G27260	AT3G27160										AT4G27690
AT3G16300	AT4G31354	AT3G17120		AT4G24000	AT5G57900	AT2G22335										AT2G37035
AT3G51330	AT2G07786	AT1G12730		AT1G17030	AT1G24575	AT3G52720										AT1G04120
AT1G33475	AT5G59890	AT2G02070		AT3G55230	AT5G25560	AT2G44800										AT4G39680
AT3G06520	ATMG00516	AT5G67290		AT2G31110	AT1G27350	AT1G33610										AT3G56580
AT1G71390	AT1G67320	AT2G29630		AT1G66380	AT5G60440	AT3G46880										AT1G17130
AT3G17410	AT5G43260	AT1G06850		AT1G43910	AT2G36350	AT2G41560										AT4G36710
AT3G26670	AT1G54510	AT3G56230		AT2G27220	AT1G80120	AT2G47485										AT2G33340
AT5G46720	AT3G22231	AT5G60335		AT2G24735	AT1G64561	AT2G29300										AT5G67320
AT1G53920	AT3G03910	AT2G17450		AT5G67180	AT1G76520	AT5G35603										AT3G54840
AT3G56870	AT1G80950	AT2G22450		AT5G20190	AT1G24880	AT5G14740										AT4G02485
AT2G31880	AT5G18640	AT2G34490		AT4G40010	AT2G13422	AT1G31173										AT2G39260
AT3G61450	AT3G04780	AT5G24420		AT3G59510	AT4G27180	AT3G52110										AT5G59460
AT3G22235	AT1G03060	AT1G59980		AT3G05690	AT1G03550	AT3G01080										AT3G24070
AT1G67630	AT1G13570	AT5G14690		AT1G02460	ATMG01390	AT3G16560										AT5G42470
AT3G13330	AT3G15060	AT1G11840		AT4G09020	AT5G54160	AT5G66520										AT3G12260
AT2G47130	AT5G27210	AT4G36280		AT5G49320	AT5G59790	AT2G38170										AT4G26965
AT3G07370	AT1G76490	AT1G60700		AT5G58690	AT1G75440	AT5G27771										AT4G27640
AT3G42180	AT3G46060	AT4G19450		AT5G15800	AT1G01040	AT4G03130										AT1G47830
AT2G30490	AT1G04960	AT5G39830		AT4G39210	AT1G37150	AT1G65860										AT4G20520
AT5G20910	AT3G02210	AT2G39140		AT3G44042	AT5G25520	AT3G63160										AT2G01270
AT3G27540	AT5G42560	AT3G01960		AT2G34960	AT1G80570	AT2G37950										AT4G01935
AT3G23165	AT3G19190	AT1G18400		AT4G09750	AT1G08165	AT4G21280										AT5G07630
AT5G54780	AT3G09480	AT3G51420		AT1G10070	AT3G01100	AT1G08080										AT5G02470
AT5G23490	AT3G59570	AT1G70100		AT3G56620	AT4G36980	AT5G27290										AT3G50950
AT3G02230	AT3G45090	AT3G56860		AT5G03640	AT5G01350	AT5G53048										AT3G03010
AT1G54120	AT5G41940	AT5G22620		AT5G22020	AT3G04040	AT5G13380										AT1G71980
AT1G32120	AT5G60340	AT1G62770		AT5G11930	AT3G25620	AT3G15570										AT2G41200
AT4G26990	AT5G61500	AT3G21720		AT5G67520	AT5G16380	AT4G12090										AT5G55855
AT1G47210	AT5G16510	AT5G10750		AT1G48500	AT3G26100	AT3G17640										AT5G57080
AT1G25211	AT3G09900	AT3G27500		AT3G62040	AT3G27210	AT1G73920										AT2G37540
AT5G48930	AT3G04520	AT1G17665		AT5G64530	AT3G24740	AT4G39770										AT2G22110
AT1G06020	AT5G43460	AT4G27570		AT1G54575	AT3G54230	AT5G12020										AT5G26880
AT3G43060	AT2G20920	AT3G57450		AT2G29670	AT5G62950	AT1G72070										AT3G61530
AT1G15430	AT2G18280	AT1G10910		AT4G25010	AT1G14130	AT1G70880										AT3G18030
AT5G15860	AT1G07310	AT2G31585		AT5G06510	AT2G47720	AT2G18980										AT5G12980
AT2G27145	AT5G09770	AT1G75800		AT1G67360	AT1G73130	AT3G08030										AT4G28030
AT5G62260	AT2G16360	AT3G25530		AT5G50800	AT1G64810	AT3G04900										AT2G07706
AT5G07780	AT4G36400	AT3G57062		AT5G25110	AT4G12070	AT3G61028										AT5G42740
AT4G29380	AT3G09735	AT1G12280		AT3G44970	AT1G69295	AT5G42203										AT1G70150
AT5G59840	AT5G47650	AT5G57710		AT5G53700	AT5G20280	AT1G23390										AT1G12920
AT3G56710	AT3G47965	AT2G41080		AT5G01600	AT4G04470	AT3G10720										AT5G08010
AT2G34940	AT5G11530	AT2G40840		AT5G10140	AT5G23460	AT1G21920										AT1G55190
AT5G28830	AT5G62820	AT1G55450		AT4G04955	AT4G31920	AT1G64580										AT1G49240
AT4G17720	AT1G52340	AT4G04077		AT4G33040	AT3G55910	AT2G30420										AT1G04870
AT3G26210	AT1G23140	AT2G22910		AT3G59580	AT1G79710	AT1G67590										AT5G07370
AT1G58360	AT3G13580	AT1G55440		AT2G21590	AT3G03690	AT5G22390										AT2G44300
AT1G50420	AT1G02500	AT1G64370		AT5G55490	AT1G13195	AT2G38870										AT4G25870
AT1G66880	AT1G54460	AT1G60090		AT3G57680	AT3G51100	AT2G39800										AT2G40890
AT1G65840	AT5G19590	AT3G57730		AT5G10625	AT4G08540	AT5G18660										AT3G54363
AT2G28760	AT2G28910	AT3G52060		AT1G73220	AT1G29357	AT1G42190										AT1G09530
AT1G24570	AT2G40940	AT4G15800		AT3G52970	AT1G75400	AT3G59400
AT4G35230	AT1G25580	AT3G47070		AT4G37295	AT5G18310	AT3G08920
AT2G37040	AT3G27530	AT3G28050		AT1G49475	AT3G48120	AT1G62420
AT1G27980	AT5G05040	AT5G61400		AT3G01990	AT3G59210	AT3G21055
AT3G23010	AT1G22610	AT3G27750		AT3G17010	AT1G57770	AT5G62720
AT5G10760	AT3G14840	AT2G36380		AT1G10060	AT3G01860	AT4G16980
AT3G50480	AT2G20420	AT3G54810		AT2G46950	AT1G78420	AT5G14060
AT3G53720	ATMG00510	AT5G66260		AT4G00670	AT4G01550	AT2G26980
AT1G50350	AT4G28060	AT5G64700		AT2G16890	AT3G41761	AT2G25200
AT4G25110	AT1G57765	AT1G58150		AT4G17030	AT2G19340	AT3G30405
AT4G24040	AT3G30740	AT3G28660		AT1G15410	AT1G02880	AT5G19190
AT1G17600	AT2G17560	AT5G18590		AT5G41700	AT5G64250	AT5G65890
AT2G26150	AT3G16220	AT1G50480		AT4G33905	AT4G23050	AT4G14100
AT3G23110	AT5G51880	AT2G28260		AT2G43500	AT4G16190	AT5G18030
AT1G76760	AT1G14670	AT5G52430		AT5G51870	AT2G44280	AT3G01550
AT5G56250	AT1G12013	AT1G20840		AT3G12410	AT5G11950	AT4G07640
AT2G31390	AT1G55690	AT3G03030		AT4G25850	AT4G00238	AT1G08100
AT1G72700	AT2G32720	AT1G78480		AT2G03320	AT4G27950	AT2G15555
AT4G13890	AT2G27510	AT3G49930		AT4G34588	AT1G71110	AT5G61440
AT2G27150	AT3G56930	AT3G58100		AT2G47880	AT3G10190	AT1G66160
AT1G67850	AT3G10480	AT5G35790		AT5G43200	AT4G15093	AT5G16030
AT4G02520	AT1G36050	AT1G67880		AT3G62960	AT1G02270	AT5G39590
AT2G07690	AT5G42080	AT5G08210		AT1G67790	AT3G26800	AT4G11480
AT2G40520	AT3G29255	AT2G21340		AT5G53820	AT1G72270	AT5G10240
AT5G07322	AT3G56590	AT5G48412		AT1G70950	AT5G58930	AT1G78830
AT1G49050	AT3G52120	AT2G43930		AT1G16950	AT3G01320	AT4G22235
AT4G34050	AT4G39200	AT2G46225		AT2G47460	AT3G22930	AT3G13061
AT4G30450	AT4G09580	AT3G12820		AT5G67110	AT5G15254	AT1G16390
AT2G17920	AT5G09225	AT1G11050		AT1G43810	AT2G37580	AT1G78820
AT5G14940	AT1G57720	AT1G28580		AT1G49960	AT1G30475	AT2G05914
AT1G13470	AT2G03680	AT2G43440		AT1G19630	AT4G25433	AT4G36540
AT1G04600	AT3G13438	AT3G59340		AT1G80130	AT2G39890	AT3G46650
AT3G19910	AT4G35860	AT1G66950		AT3G21560	AT1G67940	AT1G53690
AT4G16215	AT1G58110	AT1G26810		AT5G65040	AT3G11880	AT3G06070
AT3G09350	AT1G07470	AT1G18010		AT1G59730	AT1G03040	AT2G44380
AT1G72680	AT1G07480	AT1G53430		AT3G55120	AT2G17430	AT1G22500
AT5G44582	AT4G17040	AT3G01920		AT5G47160	AT2G24945	AT5G25130
AT2G17760	AT5G08120	AT1G72470		AT5G02580	AT3G23410	AT4G09010
AT2G22090	AT1G61660	AT1G51805		AT4G35190	AT4G30935	AT4G04293
AT4G33550	AT1G70060	AT1G63240		AT4G18350	AT5G17370	AT3G20470
AT3G12830	AT4G11400	AT3G62890		AT5G49330	AT3G52890	AT2G05330
AT3G15820	AT4G00860	AT1G09795		AT1G56650	AT5G62620	AT1G05310
AT2G02040	AT4G28260	AT2G01150		AT3G62610	AT4G13000	AT1G69530
AT4G18610	AT5G23090	AT1G64355		AT1G08630	ATMG01200	AT5G39550
AT2G24260	AT1G69410	AT5G14450		AT2G23000	AT3G18160	AT1G24280
AT2G40550	AT1G09815	AT3G04730		AT5G65080	AT1G01725	AT2G39920
AT5G19930	AT5G59150	AT1G36710		AT2G37260	AT4G22820	AT5G12380
AT1G11300	AT3G61240	AT3G47570		AT5G17050	AT2G01120	AT2G40400
AT5G45440	AT2G07768	AT5G66052		AT1G65060	AT5G51770	AT4G29905
AT1G48280	AT3G22950	AT3G62700		AT2G39510	AT4G32580	AT5G41761
AT2G41905	AT1G23260	AT5G58580		AT4G14690	AT1G67860	AT2G30760
AT1G26600	AT3G02770	AT5G54170		AT5G17220	AT5G02280	AT3G13750
AT1G22900	AT5G27720	AT5G18150		AT4G39250	AT4G14790	AT3G15356
AT4G34415	AT5G24160	AT5G56520		AT4G09820	AT5G07270	AT1G14860
AT2G24490	AT5G53310	AT5G43403		AT3G22840	AT5G63940	AT2G28630
AT1G20860	AT5G59880	AT2G40720		AT4G14090	AT5G12440	AT2G05540
AT5G28919	AT3G42150	AT2G31930		AT5G13930	AT4G02005	AT5G19600
AT1G02670	AT4G23710	AT2G15292		AT4G22880	AT1G04010	AT3G13404
AT1G29630	AT1G54217	AT3G23637		AT5G54060	AT3G24150	AT1G72060
AT3G15760	AT4G27090	AT1G43040		AT5G42800	AT4G29230	AT1G49860
AT1G10690	AT2G16710	AT5G44930		AT1G03495	AT1G07640	AT3G01500
AT3G48080	AT3G49360	AT5G17350		AT3G29590	AT2G38370	AT1G54740
AT4G01700	AT3G55260	AT3G44420		AT1G66390	AT1G20920	AT4G36110
AT4G12120	AT4G19045	AT3G25690		AT1G03940	AT5G06610	AT2G04460
AT5G64780	AT4G08470	AT1G49560		AT5G07990	AT2G43465	AT5G09710
AT1G35580	AT3G56860	AT5G45275		AT3G51240	AT5G40540	AT5G62162
AT3G23120	AT1G65220	AT1G36370			AT1G76660	AT2G22990
AT2G38860	AT4G03120	AT2G31902			AT1G29300	AT4G20820
AT1G44900	AT5G25510	AT2G18440			AT1G01690	AT5G13370
AT2G03850	AT2G25420	AT5G04430			AT1G28150	AT2G46220
AT3G51960	AT3G01130	AT4G25620			AT3G28956	AT3G17185
AT2G44400	AT1G22020	AT1G70730			AT5G41870	AT4G18340
AT3G60440	AT4G22360	AT5G63370			AT4G02640	AT2G15620
AT5G27360	AT3G54670	AT3G02130			AT2G13540	AT5G40850
AT3G60730	AT2G31200	AT1G29560			AT1G55325	AT1G77760
AT1G52200	AT5G09330	AT1G22910			AT2G46110	AT5G03545
AT3G10340	AT2G36900	AT1G31840			AT5G55840	AT4G33666
AT3G07090	AT2G25190	AT5G02670			AT4G34230	AT1G68670
AT3G53260	AT3G58040	AT3G54910			AT1G71330	AT4G33960
AT3G48090	AT4G03550	AT1G12480			AT3G04130	AT3G57157
AT4G05320	AT3G52930	AT4G32290			AT1G07990	AT3G21460
AT5G41880	AT4G36150	AT4G15450			AT3G06400	AT5G53460
AT4G36030	AT1G11660	AT1G49975			AT5G66760	AT3G09922
AT4G39860	AT2G22250	AT1G23350			ATCG00270	AT5G44572
AT3G54270	ATMG00030	AT1G68530			AT1G73950	AT1G49160
AT4G04220	AT3G02080	AT5G57800			AT2G33540	AT1G49370
AT3G07520	AT4G39240	AT1G28660			AT4G25800	AT4G14120
AT5G49570	AT1G26910	AT1G19770			AT1G08840	AT1G37130
AT2G45170	AT4G23760	AT1G30910			AT4G35580	AT4G25835
AT5G61250	AT3G48680	AT1G73080			AT5G07060	AT5G10210
AT1G29800	AT5G46250	AT2G03310			AT3G17365	AT1G25550
AT5G49680	AT4G09800	AT5G55050			AT2G46370	AT5G26200
AT3G43230	AT4G02450	AT3G16570			AT4G02860	AT5G65010
AT1G80920	AT5G53650	AT4G32060			AT2G23090	AT3G62930
AT3G55470	AT1G19990	AT2G24220			AT1G48490	AT2G14247
AT5G26970	AT4G14905	AT1G07720			AT3G20010	AT1G78850
AT1G23440	AT5G07350	AT1G33660			AT4G00710	AT1G59930
AT4G30230	AT4G04614	AT3G54366			AT2G31130	AT1G78860
AT2G39410	AT2G07707	AT1G50590			AT4G09340	AT5G04950
AT5G61010	AT4G12110	AT2G34355			AT4G36648	AT1G19610
AT1G56120	AT1G52740	AT5G67090			AT4G22840	AT3G07350
AT4G13920	AT2G07711	AT1G18000			AT5G56900	AT5G14330
AT3G62770	AT5G64010	AT3G17930			AT5G65060	AT1G59920
AT4G28310	AT2G19110	AT2G38050			AT5G54430	AT3G55646
AT5G18630	AT2G34520	AT2G12170			AT3G11540	AT5G40890
AT1G56145	AT1G67730	AT2G09970			AT1G63800	AT4G15680
AT4G23150	AT1G03070	AT2G04380			AT4G13840	AT5G67420
AT1G12320	AT4G00840	AT4G24660			AT5G33290	AT5G35120
AT1G09740	AT2G19740	AT1G24470			AT4G10050	AT4G15660
ATMG01180	AT2G22090	AT4G31650			AT5G42570	AT2G21210
AT5G01610	AT3G16640	AT1G16820			AT4G01410	AT4G15700
AT5G42250	AT2G35810	AT3G53130			AT1G20880	AT3G49940
AT4G24030	AT1G03330	AT5G42146			AT3G09100	AT1G03020
AT2G01540	AT3G03740	AT3G01250			AT3G06170	AT4G37540
AT1G54270	AT5G13780	AT3G43400			AT5G09920	AT1G68238
AT5G21900	AT1G79930	AT1G56510			AT3G21700	AT4G15690
AT5G07650	AT4G10810	AT5G67300			AT1G22030	AT4G15670
AT2G29220	AT1G14410	AT5G65470			AT5G61640	AT1G49500
AT3G51840	AT1G36980	AT2G12200			AT3G13300	AT2G26010
AT5G27060	AT5G11850	AT3G04910			AT3G05545	AT3G48360
AT3G11010	AT2G27950	AT2G17840			AT3G20830
AT4G23885	AT1G50370	AT1G55380			AT3G16170
AT5G40640	AT3G57030	AT5G37950			AT3G61070
AT3G29240	AT4G39820	AT5G12950			AT1G07820
AT3G03470	AT2G36170	AT3G56200			AT1G35160
AT5G07760	AT3G46030	AT1G12710			AT1G17460
AT5G50290	AT5G20090	AT5G23130			AT3G15640
AT5G58730	AT1G02120	AT1G25250			AT3G15730
AT1G65500	AT2G47980	AT5G58780			AT4G29040
AT1G09560	AT4G18040	AT3G16350			AT3G51770
AT1G51790	AT1G67250	AT2G44570			AT1G44960
AT1G76900	AT2G18740	AT3G43820			AT2G33480
AT1G30900	AT5G16070	AT1G16880			AT4G09640
AT2G25440	AT5G24500	AT1G01880			AT2G41220
AT3G48490	AT4G33200	AT3G05240			AT3G56320
AT5G55460	AT5G19680	AT5G66790			AT1G13910
AT1G02440	AT1G21720	AT1G07440			AT5G06950
AT2G33020	AT1G21840	AT1G20691			AT1G48175
AT2G41250	AT5G20520	AT3G52605			AT1G78200
AT5G50200	AT5G62610	AT1G12550			AT2G19830
AT5G17760	AT1G52780	AT1G80630			AT5G53570
AT1G71140	AT5G03850	AT1G53345			AT2G44270
AT3G09520	AT4G33250	AT3G19000			AT1G50630
AT3G51440	AT2G23070	AT5G18850			AT3G12250
AT5G01300	AT1G12270	AT4G28703			AT4G05530
AT5G17380	AT3G57890	AT1G63750			AT1G03750
AT2G29290	AT1G21830	AT2G47060			AT5G54640
AT3G24982	AT4G02080	AT4G23870			AT4G24740
AT4G28390	AT3G60770	AT1G69572			AT1G28680
AT2G28400	AT5G27700	AT4G18070			AT1G75850
AT5G62770	AT1G30470	AT3G24890			AT5G63460
AT1G08940	AT5G12290	AT1G17200			AT4G16235
AT3G30180	AT1G03250	AT3G01510			AT3G53690
AT1G22065	AT4G24520	AT1G64760			AT5G10950
AT5G58350	AT4G39363	AT2G28900			AT4G19640
AT5G02020	AT1G51980	AT3G57930			AT3G03773
AT4G01970	AT1G52730	AT1G75270			AT5G55390
AT1G13530	AT3G17590	AT3G46970			ATCG00065
AT5G44578	AT1G08210	AT2G41475			AT3G48060
AT3G22060	AT2G27020	AT2G46990			AT1G76360
AT4G28040	AT5G18620	AT4G38530			AT3G48670
AT1G22985	AT3G56110	AT3G59420			AT4G13520
AT3G25020	AT1G79210	AT1G52270			AT5G06960
AT1G66580	AT3G21740	AT1G04770			AT1G56610
AT5G60950	AT1G51645	AT1G27020			AT5G04410
AT5G15265	AT5G01430	AT5G44005			AT5G35460
AT1G52855	AT3G10915	AT1G09486			AT2G17990
AT5G19800	AT1G04480	AT4G18120			AT5G48610
AT4G25810	AT1G43690	AT3G05320			AT5G03280
AT5G44575	AT1G04210	AT1G75260			AT5G15460
AT1G10682	AT5G02030	AT4G02430			AT3G13060
AT2G10560	AT3G02260	AT3G44250			AT5G48655
AT4G16000	AT3G21280	AT1G03310			AT1G32870
AT5G37740	AT3G22070	AT5G01810			AT4G01790
AT5G54610	AT3G46820	AT2G32290			AT4G10590
AT5G06230	AT1G53560	AT5G08220			AT5G39380
AT2G47270	AT5G43560	AT3G02010			AT5G63490
AT5G16690	AT5G65290	AT2G19440			AT5G03970
AT5G61000	AT3G48070	AT3G43690			AT1G27060
AT4G21470	AT1G63770	AT1G23080			AT3G23280
AT4G37900	AT1G50140	AT4G21190			AT5G06460
AT4G09450	AT3G25040	AT3G57190			AT5G05970
AT3G26470	AT3G58050	AT5G09440			AT5G55700
AT2G42440	AT5G19960	AT5G65740			AT1G49832
AT5G39050	AT2G39080	AT3G18660			AT4G33210
AT3G03670	AT3G10540	AT1G44100			AT5G20730
AT3G29260	AT5G05780	AT3G48115			AT4G11560
AT1G07370	AT1G05350	AT5G05390			AT1G34470
AT4G09770	AT1G08880	AT5G15970			AT1G31830
AT2G06390	AT3G07480	AT3G21020			AT5G02770
AT2G36690	AT4G14410	AT3G62470			AT5G18900
AT2G31030	AT3G05570	AT1G25425			AT2G04880
AT2G31020	AT3G46040	AT5G14700			AT3G11330
AT2G30140	AT4G08240	AT1G15165			AT1G15215
AT5G39890	AT2G33370	AT1G76280			AT3G27560
AT4G06744	AT1G77140	AT5G57850			AT1G74800
AT4G36220	AT2G46230	AT5G18100			AT1G26260
AT1G80940	AT5G46210	AT1G19570			AT2G38660
AT4G23160	AT1G80500	AT2G23672			AT5G15790
AT1G32450	AT5G46840	AT2G29450			AT4G34140
AT1G51880	AT3G06910	AT5G04360			AT1G80910
AT2G32680	AT3G25840	AT4G17615			AT1G45150
AT3G26690	AT1G74860	AT3G57180			AT3G52460
AT5G04210	AT4G23650	AT4G12917			AT4G18593
AT2G41280	AT1G10630	AT1G65420			AT4G16830
AT3G10790	AT4G21110	AT2G40920			AT2G39910
AT4G22530	AT4G32285	AT1G73330			AT5G64350
AT5G08020	AT1G77300	AT2G26530			AT1G74410
AT3G17110	AT5G66240	AT4G31820			AT5G40550
AT3G17000	AT3G09850	AT5G22690			AT3G06940
AT3G03610	AT3G14080	AT2G21830			AT2G46020
AT3G61610	AT3G09500	AT3G05370			AT2G05710
AT1G80820	AT4G22310	AT2G14050			AT3G05870
AT1G48605	AT3G02890	AT1G09440			AT4G23330
AT3G03440	AT4G21660	AT4G32340			AT5G57180
AT4G16350	AT5G16780	AT1G53450			AT5G24352
AT1G32560	AT5G53930	AT4G36910			AT2G30362
AT3G47480	AT1G74060	AT1G60260			AT1G01550
AT5G04860	AT1G11930	AT5G07250			AT5G15820
AT4G20260	AT5G51410	AT5G47910			AT3G53000
AT1G66173	AT5G12410	AT5G03650			AT1G20225
AT3G16770	AT2G36850	AT2G38460			AT2G32900
AT1G76040	AT5G50960	AT2G43375			AT1G15490
AT1G75170	AT3G04500	ATMG00760			AT1G10390
AT5G11870	AT3G50370	AT4G39070			AT4G32720
AT2G22860	AT5G59440	AT2G24692			AT2G43430
AT3G52430	AT2G29020	AT1G68540			AT1G16040
AT1G73750	AT4G37020	AT3G62820			AT5G22770
AT3G23150	AT3G05860	AT1G42550			AT3G03790
AT4G18180	AT1G37036	AT3G10280			AT3G49050
AT3G45130	AT3G03870	AT5G04480			AT3G59320
AT2G23150	AT5G24915	AT4G25600			AT4G29350
AT3G48020	AT2G40233	AT3G48260			AT4G36960
AT3G60450	AT5G09550	AT3G08860			AT5G16680
AT5G46230	AT5G57730	AT1G24400			AT5G16450
AT5G49420	AT5G28865	AT3G52170			AT3G55640
AT5G41610	AT5G17200	AT2G30040			AT1G55860
AT5G43910	AT2G31060	AT2G45400			AT4G17510
AT1G20080	AT4G32215	AT3G58795			AT5G04750
AT3G11580	AT5G24355	AT5G64770			AT4G08350
AT1G77500	AT5G28360	AT1G01700			AT5G21274
AT1G06570	AT3G32475	AT1G11960			AT2G39795
AT1G14330	AT5G53040	AT1G28330			AT1G10940
AT3G51430	AT5G11320	AT1G73830			AT1G14560
AT5G10380	AT1G55880	AT1G25209			AT1G54830
AT3G54640	AT1G40105	AT1G24879			AT1G22070
AT1G21281	AT2G12950	AT1G09421			AT3G61560
AT3G24900	AT1G43090	AT3G42305			AT5G47200
AT5G38344	AT3G26816	AT5G26030			AT2G27490
AT3G10420	AT4G09467	AT1G79245			AT3G06860
AT1G09176	AT2G14040	AT3G04960			AT2G35330
AT5G60630	AT1G46984	AT3G14330			AT1G60900
AT2G31345	AT1G42420	AT3G62725			AT2G38670
AT3G04180	AT4G21080	AT2G24600			AT3G45830
AT5G42830	AT5G17073	AT4G29735			AT1G13360
AT3G22940	AT3G30430	AT5G44410			AT5G14550
AT5G36550	AT1G36220	AT5G14820			AT1G25055
AT2G19290	AT3G52000	AT2G41330			AT5G39570
AT3G13080	AT5G29231	AT5G10745			AT4G02340
AT3G23510	AT1G65940	AT1G48360			AT5G16760
AT5G65110	AT1G50530	AT1G79790			AT1G35470
AT5G16170	AT3G23040	AT4G22280			AT4G26455
AT4G17215	AT3G55512	AT5G17520			AT5G47480
AT3G52630	AT2G29850	AT2G25735			AT1G04690
AT4G11910	AT1G65170	AT5G63630			AT5G48300
AT2G29170	AT4G23340	AT5G16580			AT5G45130
AT5G03610	AT3G30778	AT4G36500			AT3G19260
AT5G51630	AT3G29789	AT4G28890			AT1G69010
AT5G37180	AT1G69090	AT2G47600			AT1G17760
AT3G44720	AT1G11390	AT2G42365			ATMG01130
AT5G44920	AT4G16045	AT1G19380			ATCG00510
AT4G21323	AT3G32095	AT3G07850			AT4G15030
AT1G02470	AT3G44235	AT1G19550			AT4G10710
AT3G14470	AT2G29210	AT2G39130			AT5G37370
AT5G03350	AT5G64200	AT3G50220			AT5G28040
AT2G45920	AT4G39760	AT3G30214			AT3G59150
AT3G53650	AT3G62310	AT4G12310			AT1G15240
AT4G14780	AT1G09770	AT3G30580			AT3G27080
AT3G43425	AT1G80680	AT2G28460			AT3G27000
AT4G10510	AT4G27120	AT2G16990			AT3G58170
AT2G47000	AT1G27440	AT1G74650			AT1G50740
AT4G19700	AT3G20550	AT2G15970			AT3G48470
AT1G09932	AT3G58390	AT4G11521			AT1G68160
AT5G48820	AT3G28710	AT5G65870			AT3G02190
AT3G54950	AT2G47400	AT3G57520			AT1G77080
AT5G25451	AT2G05530	AT1G06370			AT4G27050
AT3G26440	AT3G17225	AT2G17650			AT5G28220
AT3G21710	AT1G22200	AT1G14650			AT2G40930
AT3G17810	AT5G22730	AT3G17950			AT1G48560
AT5G38250	AT3G61540	AT2G05715			AT3G57650
AT1G71100	AT1G69460	AT3G23030			AT5G52550
AT1G26916	AT1G33140	AT2G03380			AT1G76060
AT2G46140	AT5G44470	AT1G27420			AT2G46390
AT5G02570	AT5G52480	AT1G30010			AT3G13320
AT3G53235	AT1G54250	AT2G36390			AT5G55860
AT3G15536	AT1G34792	AT2G46510			AT1G50390
AT5G02980	AT3G14230	AT2G40350			AT3G58680
AT3G33393	AT1G64990	AT1G44608			AT1G54340
AT5G27920	AT5G63610	AT1G66350			AT2G41705
AT5G26170	AT5G37080	AT4G17550			AT5G44150
AT5G57500	AT5G42000	AT5G08370			AT1G34190
AT1G54870	AT4G10440	AT1G64690			AT2G01470
AT1G68940	AT5G37474	AT2G02450			AT1G21190
AT5G45000	AT5G17610	AT5G23510			AT5G04720
AT4G20240	AT3G61110	AT5G66675			AT1G64440
AT2G47200	AT5G52090	AT4G25707			AT2G12550
AT1G51910	AT5G15270	AT1G16750			AT2G37080
AT1G18820	AT2G25070	AT3G57600			AT2G06255
AT1G14880	AT1G24267	AT1G07120			AT4G17430
AT2G29150	AT2G42080	AT5G06690			AT5G55760
AT3G45390	AT2G15980	AT5G51010			AT4G36140
AT4G10310	AT1G79070	AT3G11780			AT5G56630
AT1G66725	AT5G47010	AT4G36010			AT3G12550
AT4G11890	AT1G76120	AT3G57530			AT3G19650
AT5G57910	AT1G36975	AT1G30240			AT5G66420
AT5G05530	AT1G09150	AT5G66210			AT2G43980
AT1G63720	AT3G42050	AT5G07410			AT1G09195
AT3G10320	AT1G28320	AT3G26300			AT2G45140
AT4G27260	AT3G01360	AT4G09590			AT2G28060
AT5G60800	AT5G47320	AT1G74880			AT5G40930
AT5G60285	AT4G16890	AT1G78670			AT1G62880
AT1G74570	AT1G47310	AT5G24270			ATCG01070
AT3G25010	AT1G01800	AT4G03070			AT3G17450
AT1G02360	AT5G60640	AT3G09540			AT4G39190
AT2G36630	AT3G11250	AT4G23440			AT2G45260
AT4G36040	AT2G43330	AT2G05310			AT2G15560
AT2G04430	AT3G51610	AT2G38465			AT5G67440
AT1G73810	AT5G07200	AT3G47560			AT2G33730
AT1G02230	AT1G54850	AT1G45243			AT1G03430
AT5G01820	AT5G17725	AT3G49570			AT2G27285
AT1G62370	AT3G55140	AT3G15720			AT1G71950
AT3G14850	AT1G65380	AT4G23670			AT4G29790
AT3G12220	AT3G01770	AT4G37260			AT1G03080
AT1G09720	AT2G17550	AT2G41312			AT1G14450
AT5G56795	AT3G22320	AT2G05632			AT2G44680
AT4G12400	AT2G31970	AT4G02630			AT5G15080
AT1G04330	AT4G19865	AT5G42690			AT4G13510
AT5G54970	AT1G77260	AT5G40140			AT4G12760
AT2G25090	AT4G10130	AT5G43270			AT2G03430
AT1G51320	AT2G44525	AT1G19940			AT2G25660
AT4G03320	AT1G63780	AT5G44660			AT5G09810
AT3G01970	AT5G11710	AT3G13440			AT1G04070
AT3G50070	AT1G74680	AT4G04630			AT1G77770
AT3G20380	AT5G10270	AT1G14455			AT5G18360
AT4G04972	AT5G02740	AT2G22970			AT4G28570
AT1G23550	AT3G06340	AT1G35260			AT5G64160
AT3G01513	AT4G28200	AT1G80800			AT5G58140
AT4G22110	AT1G66260	AT5G37770			AT3G23900
AT3G18260	AT4G18905	AT1G55175			AT3G46220
AT3G17790	AT4G26000	AT5G44700			AT1G24800
AT1G07600	AT5G19720	AT1G74580			AT1G77610
AT2G37830	AT1G05270	AT4G26795			AT1G02680
AT4G40020	AT1G14640	AT1G31485			AT3G14130
AT2G03505	AT3G02220	AT2G07220			AT1G49820
AT3G13090	AT1G58220	AT3G51075			AT2G46600
AT5G63990	AT1G79010	AT2G33820			AT1G23900
AT1G77000	AT5G64830	AT4G21910			AT5G56420
AT4G36988	AT5G27710	AT1G54310			AT3G44430
AT2G17850	AT3G49600	AT1G72510			AT5G25060
AT1G18860	AT2G25580	AT5G65430			AT3G01340
AT2G31570	AT1G19750	AT5G52320			AT3G01740
AT2G39210	AT1G40143	AT4G32350			AT5G58060
AT3G02150	AT4G15880	AT4G33490			AT5G63135
AT1G11100	AT1G60620	AT1G27130			AT2G02090
AT2G38250	AT4G16510	AT2G19580			AT3G22990
AT2G43570	AT1G33120	AT4G37410			AT1G73030
AT1G51890	AT1G04410	AT5G20670			AT5G37510
AT5G20230	AT5G42660	AT1G27140			AT5G03905
AT5G54870	AT5G57650	AT4G01330			AT3G56510
AT1G35230	AT2G04340	AT5G03720			AT2G20580
AT1G66960	AT3G07980	AT1G03935			AT3G42052
AT1G66720	AT3G05940	AT4G00970			AT3G59920
AT5G09290	AT1G14620	AT3G45960			AT3G59290
AT5G24800	AT4G35980	AT3G10940			AT5G15400
AT1G01340	AT5G20890	AT5G26230			AT5G35980
AT5G52570	AT5G03345	AT4G17230			AT1G03280
AT1G08650	AT5G36230	AT5G37790			AT3G12800
AT2G35980	AT5G35530	AT1G06800			AT2G19180
AT1G57650	AT3G12130	AT5G22250			AT4G33780
AT3G14060	AT5G06420	AT1G77990			AT4G11920
AT4G20460	AT5G49540	AT2G28440			AT1G64840
AT2G23170	AT3G61460	AT3G61870			AT3G51940
AT3G05360	AT1G30680	AT3G21250			AT1G72390
AT1G48320	AT1G47720	AT4G34810			AT3G45240
AT3G17380	AT5G35570	AT2G45685			AT5G43730
AT2G45135	AT1G16825	AT5G15500			AT4G21105
AT4G35110	AT1G13690	AT1G68600			AT5G46030
AT3G53150	AT4G16265	AT2G29440			AT1G59650
AT1G47880	AT4G33520	AT3G21950			AT1G30300
AT3G47780	AT5G18200	AT1G23050			AT3G47833
AT5G49700	AT1G76300	AT1G08230			AT5G46460
AT2G43820	AT1G21010	AT2G46720			AT2G28230
AT2G03760	AT1G01490	AT2G05810			AT5G58005
AT1G04500	AT2G35510	AT3G18550			AT2G14110
AT4G03950	AT4G32700	AT5G18340			AT4G06634
AT3G22400	AT5G43960	AT4G18205			AT4G21580
AT2G47190	AT3G07170	AT3G07700			AT2G24360
AT4G22758	AT2G19430	AT3G62529			AT1G07660
AT1G09400	AT3G60350	AT1G25053			AT3G51990
AT3G10815	AT4G23640	AT3G25060			AT1G17930
AT4G30490	AT5G53130	AT3G14870			AT1G17450
AT3G13380	AT5G06100	AT4G08040			AT5G11390
AT5G44480	AT1G65280	AT1G29280			AT5G38470
AT3G48630	AT1G74660	AT1G62900			AT5G44170
AT5G67340	AT4G00930	AT1G22810			AT5G59300
AT1G78720	AT1G80400	AT1G24792			AT5G08190
AT1G21240	AT3G06180	AT3G44260			AT3G03720
AT2G21850	AT1G66530	AT5G44417			AT5G08560
AT3G60420	AT2G40980	AT1G22150			AT3G05165
AT3G15340	AT3G07020	AT5G45280			AT1G33980
AT1G08050	AT5G51960	AT4G27852			AT3G59470
AT3G25882	AT3G47890	AT1G06475			AT3G24820
AT5G15940	AT5G12350	AT2G14520			AT3G23980
AT5G60280	AT1G28760	AT1G71420			AT4G32440
AT3G23140	AT3G02860	AT2G18890			AT5G13070
AT5G20150	AT4G14605	AT3G28830			AT1G50730
AT1G28550	AT5G17360	AT3G59330			AT3G22980
AT5G38900	AT4G38020	AT1G18740			AT2G30120
AT4G23210	AT2G36460	AT5G50570			AT5G58190
AT5G49448	AT2G25430	AT1G29390			AT1G32130
AT5G13820	AT4G18730	AT4G12690			AT2G07835
AT5G51440	AT5G60410	AT3G57770			AT2G46610
AT2G13630	AT2G34750	AT5G54240			AT4G29540
AT4G37150	AT5G37380	AT4G17090			AT3G24730
AT5G23160	AT5G42670	AT3G44805			AT3G50845
AT4G18050	AT5G14900	AT3G61840			AT5G67530
AT5G52910	AT2G26060	AT1G79410			AT1G53850
AT2G32150	AT4G24440	AT5G50670			AT1G58350
AT4G24026	AT3G16980	AT2G36792			AT1G76920
AT3G46660	AT5G28370	AT3G03280			ATCG00530
AT3G60470	AT1G04400	AT5G09910			AT4G34660
AT1G78780	AT5G24557	AT3G43790			AT1G10600
AT2G34500	AT1G76630	AT1G78990			AT5G62540
AT3G23530	AT5G63840	AT5G52310			AT3G22845
AT4G38060	AT1G51560	AT2G44140			AT1G61150
AT4G19370	AT1G53590	AT1G20450			AT5G65930
AT1G51860	AT1G45000	AT3G24520			AT1G76130
AT3G11570	AT3G59360	AT1G70020			AT1G29150
AT4G14950	AT1G22450	AT4G24415			AT5G21070
AT2G14580	AT2G48100	AT1G62290			AT2G30105
AT3G04060	AT2G40590	AT5G46440			AT2G19520
AT2G40790	AT2G40090	AT2G27500			AT5G35690
AT3G47540	AT3G19840	AT4G18195			AT1G22300
AT1G22410	AT1G04230	AT3G63450			AT3G57090
AT2G39350	AT5G62990	AT2G23100			AT3G52560
AT2G47520	AT5G10190	AT2G36885			AT3G59770
AT5G65500	AT5G52920	AT3G25780			AT5G01960
AT5G38710	AT1G66660	AT1G30250			AT5G55310
AT5G56870	AT3G52420	AT3G21350			AT3G15430
AT4G04900	AT1G48420	AT1G16850			AT3G05530
AT1G13550	AT4G01020	AT1G76690			AT1G02145
AT2G40180	AT3G13860	AT4G37550			AT2G19560
AT3G04440	AT1G16590	AT2G22930			AT1G62970
AT5G24530	AT3G17190	AT3G52670			AT4G34310
AT4G27220	AT3G06950	AT1G12290			AT4G20480
AT5G48175	AT2G21230	AT3G15050			AT3G49490
AT5G06600	AT1G79190	AT2G19860			AT1G18560
AT5G11520	AT4G02620	AT5G06530			AT2G19470
AT3G44326	AT4G00060	AT4G18197			AT4G02720
AT5G24910	AT4G38100	AT1G78970			AT1G71780
AT1G26200	AT3G44340	AT1G22740			AT5G58090
AT3G16660	AT5G47570	AT2G04420			AT2G39970
AT2G05910	AT4G23910	AT4G29700			AT4G38760
AT3G22580	AT5G43280	AT3G49790			AT1G60440
AT3G63380	AT3G62970	AT1G78530			AT3G11130
AT2G37770	AT1G19100	AT4G26095			AT3G50590
AT1G05330	AT1G74920	AT2G43700			AT3G02360
AT3G48180	AT5G06910	AT2G43530			AT3G10860
AT5G34940	AT1G74088	AT5G01445			AT1G68300
AT4G11170	AT5G17440	AT3G01220			AT2G31890
AT2G22470	AT3G63340	AT3G06550			AT5G64600
AT5G52730	AT3G49645	AT4G38092			AT3G61780
AT1G54710	AT1G72040	AT1G74545			AT1G32330
AT4G00700	AT1G49170	AT1G24330			AT1G78800
AT5G44390	AT3G61690	AT4G21550			AT5G27600
AT2G29270	AT2G45980	AT1G35310			AT5G45600
AT1G32940	AT2G01930	AT1G58270			AT3G22110
AT4G37520	AT5G40190	AT3G08840			AT3G08610
AT1G69490	AT5G41150	AT1G77855			AT5G55850
AT3G45410	AT4G38920	AT3G28840			AT2G17510
AT4G10500	AT3G07440	AT2G22980			AT2G02560
AT1G03850	AT2G47580	AT4G21990			AT1G43860
AT4G25070	AT5G26360	AT5G57880			AT5G07960
AT1G79450	AT2G35490	AT2G20210			AT4G15470
AT5G44400	AT5G51200	AT4G24570			AT1G07960
AT1G51300	AT5G65760	AT2G32340			AT4G21960
AT2G38830	AT5G30495	AT2G19582			AT1G03900
AT2G23830	AT4G14965	AT1G72450			AT1G47750
AT4G28550	AT1G65032	AT2G39330			AT1G35440
AT1G13340	AT1G64850	AT1G62835			AT1G02475
AT5G62160	AT5G57230	AT2G46530			AT1G56620
AT3G47050	AT5G26740	AT1G15125			AT1G47870
AT3G22570	AT3G01520	AT3G50450			AT3G10070
AT2G32550	AT1G15700	AT4G03290			AT1G32440
AT1G75000	AT5G19670	AT5G62360			AT3G52940
AT2G45040	AT3G28930	AT4G25100			AT1G12770
AT1G63055	AT5G59380	AT5G17170			AT5G22130
AT2G43510	AT2G33440	AT1G49530			AT2G44870
AT3G60966	AT1G07970	AT2G42760			AT2G28800
AT5G52810	AT1G58807	AT5G38700			AT4G25130
AT2G04450	AT5G05560	AT3G14370			AT1G03687
AT2G34810	AT2G02570	AT2G36145			AT1G33330
AT1G07400	AT4G09468	AT3G14040			AT1G09190
AT1G20160	AT2G04066	AT1G24070			AT2G46260
AT4G21120	AT1G02290	AT4G04830			AT3G58670
AT1G58070	AT4G25210	AT1G07485			AT1G53350
AT3G56500	AT3G51310	AT4G08260			AT3G12030
AT4G04500	AT3G06610	AT2G37130			AT1G71880
AT3G03700	AT5G16820	AT1G29540			AT4G16566
AT2G23860	AT4G03020	AT1G53633			AT1G79040
AT1G70185	AT1G17410	AT2G26695			AT5G56950
AT5G44585	AT1G04190	AT2G23120			AT5G15760
AT1G04580	AT1G78880	AT3G55980			AT3G06730
AT1G74590	AT3G20970	AT3G33537			AT1G06900
AT5G44460	AT3G46830	AT5G66870			AT3G61520
AT5G22530	AT1G35660	AT1G32640			AT5G59560
AT5G53970	AT5G63020	AT3G07200			AT2G19870
AT5G28520	AT3G61620	AT1G13635			AT2G41490
AT4G31875	AT4G25520	AT5G57340			AT2G02970
AT5G55420	AT2G44900	AT1G12110			AT2G30780
AT4G39020	AT2G39990	AT1G23965			AT4G16390
AT4G37530	AT1G70750	AT1G18750			AT3G57220
AT5G01550	AT3G01560	AT1G52390			AT2G34640
AT1G26410	AT2G41530	AT3G25770			AT5G41970
AT2G45210	AT5G14710	AT4G29710			AT5G16620
AT1G66600	AT2G19390	AT5G63780			AT5G16880
AT1G67635	AT1G52320	AT2G06050			AT5G46580
AT1G72890	AT1G59124	AT1G57850			AT2G44050
AT1G11810	AT1G60080	AT3G16470			AT5G24020
AT5G16230	AT1G06645	AT3G56790			AT4G17520
AT4G18430	AT1G67870	AT3G47960			AT2G14740
AT3G30720	AT5G54890	AT2G46375			AT4G01800
AT5G62150	AT4G32760	AT1G78270			AT3G45450
AT1G02430	AT2G48120	AT3G25165			AT1G62085
AT1G63440	AT1G63700	AT5G45730			AT2G31440
AT5G26690	AT5G03140	AT5G28630			AT1G76010
AT1G10585	AT4G17616	AT1G17420			AT3G04340
AT2G37870	AT1G08400	AT4G14520			AT2G14285
AT4G25700	AT2G18030	AT1G14520			AT1G06950
AT3G61198	AT3G43220	AT3G43780			AT4G29810
AT5G55450	AT3G18940	AT5G63160			AT3G44850
AT4G37370	AT5G15280	AT1G68870			AT4G29870
AT3G26830	AT5G16060	AT1G72416			AT4G18460
AT3G60164	AT1G55890	AT2G35850			AT3G06820
AT1G21740	AT5G19150	AT2G44581			AT5G16010
AT2G24740	AT4G18260	AT4G29670			AT2G40760
AT1G60450	AT5G54580	AT1G65310			AT2G07764
AT5G20960	AT2G31370	AT3G19850			AT4G02750
AT1G51800	AT2G45200	AT2G20340			AT5G56590
AT1G02450	AT3G14750	AT3G55734			AT5G08160
AT1G26420	AT5G52470	AT2G35930			AT1G35510
AT2G30560	AT4G24370	AT5G27220			AT1G15880
AT5G59490	AT1G79950	AT5G36920			AT1G23400
AT1G67980	AT3G11290	AT2G15318			AT1G34010
AT2G26480	AT3G03180	AT1G20823			AT4G15260
AT5G48400	AT1G34150	AT5G06710			AT4G02790
AT2G29350	AT5G14250	AT1G28370			AT5G10840
AT3G22600	AT4G22150	AT4G22610			AT3G13460
AT1G30720	AT3G16260	AT1G13390			AT4G11150
AT1G55290	AT1G78960	AT2G15030			AT4G31080
AT3G13100	AT5G50310	AT3G23630			AT2G05170
AT5G02090	AT4G32210	AT5G38780			AT4G01100
AT3G13500	AT2G35900	AT2G30020			AT5G18230
AT3G28510	AT2G11000	AT3G20340			AT4G21210
AT5G14860	AT2G17360	AT1G65880			AT3G06930
AT5G48410	AT4G38490	AT2G35290			AT1G06380
AT1G66690	AT1G69380	AT4G17490			AT5G64050
AT3G29250	AT2G42450	AT3G54020			AT3G59040
AT4G19460	AT1G71350	AT1G19670			AT5G44650
AT5G43610	AT4G14350	AT4G01140			AT1G80450
AT2G14670	AT5G56940	AT2G39180			AT3G25470
AT3G57240	AT2G41020	AT3G27900			AT1G50575
AT2G33380	AT5G66950	AT5G56980			AT5G60040
AT5G44380	AT3G07790	AT2G27080			AT1G80550
AT5G01640	AT5G54830	AT1G11380			AT3G07650
AT4G04480	AT1G04860	AT4G06746			AT1G32200
AT1G17020	AT3G07180	AT4G15440			AT5G54140
AT4G32250	AT4G32150	AT2G06002			AT4G29750
AT5G45810	AT1G66750	AT3G25170			AT1G54500
AT1G66700	AT4G15840	AT2G35840			AT3G18390
AT3G14560	AT5G03520	AT5G54530			AT5G54600
AT2G40390	AT4G36515	AT3G16860			AT1G48450
AT1G60740	AT4G32660	AT5G42650			AT2G17240
AT3G13432	AT1G34020	AT2G40130			AT5G14520
AT4G01430	AT1G21480	AT2G11773			AT1G50900
AT2G01890	AT5G04550	AT5G36925			AT3G60210
AT3G11340	AT1G76050	AT1G04240			AT3G55080
AT3G01175	AT1G13450	AT1G65890			AT3G52190
AT1G77765	AT4G38350	AT1G18265			AT2G38025
AT4G34380	AT5G17190	AT3G26540			AT1G79850
AT5G59100	AT5G23250	AT4G40085			AT1G04940
AT1G01680	AT4G02725	AT1G27200			AT5G08305
AT1G63245	AT5G56910	AT1G26945			AT1G50320
AT2G43795	AT3G06483	AT4G11500			AT5G58150
AT3G51090	AT3G62450	AT5G43040			AT2G40420
AT1G21310	AT5G44080	AT5G22380			AT4G12060
AT3G13435	AT2G21360	AT5G16410			AT3G57290
AT1G68735	AT5G65250	AT5G16200			AT1G51730
AT3G14050	AT5G18440	AT4G01533			AT3G59780
AT5G62180	AT1G15810	AT4G38340			AT1G55710
AT5G59220	AT4G20010	AT3G49580			AT1G14790
AT5G67310	AT5G56930	AT2G26710			AT1G30260
AT2G34610	AT5G18525	AT1G20515			AT1G44920
AT1G51640	AT1G80290	AT1G74430			AT1G19520
AT3G05630	AT1G19600	AT3G57740			AT5G49030
AT5G28646	AT4G00990	AT1G64380			ATCG00430
AT1G68620	AT3G52905	AT1G18870			AT1G11330
AT5G35605	AT5G65050	AT1G64110			AT4G36390
AT1G60470	AT1G62130	AT5G25810			AT3G13800
AT2G34340	AT2G30280	AT1G29395			AT1G15150
AT3G48340	AT3G23620	AT1G06160			AT3G13070
AT3G22910	AT1G20670	AT2G35585			AT4G14420
AT4G16260	AT4G33410	AT1G78070			AT3G25480
AT1G76930	AT1G75335	AT5G01542			AT5G46390
AT1G78290	AT3G63250	AT4G35160			AT3G16290
AT1G69828	AT1G56090	AT4G01380			AT2G32970
AT3G14460	AT5G46760	AT1G32770			AT2G35240
AT5G49665	AT3G56050	AT4G01890			AT4G28210
AT1G09510	AT5G12260	AT2G18050			AT5G63380
AT3G19390	AT4G15415	AT1G32720			AT1G55805
AT3G18250	AT4G19840	AT5G20640			AT1G63110
AT3G53160	AT1G10570	AT1G15330			AT5G44740
AT3G58450	AT5G59830	AT1G33770			AT3G20320
AT2G26290	AT1G68580	AT5G07571			AT4G38800
AT1G26380	AT5G42323	AT3G28810			AT2G39400
AT5G54165	AT5G27990	AT5G05880			AT4G36580
AT1G44130	AT1G62430	AT2G18210			AT2G30570
AT1G24600	AT1G09995	AT4G36000			AT3G07310
AT3G59930	AT5G16550	AT2G45930			AT3G17170
AT1G79900	ATCG00540	AT3G12981			AT4G34290
AT4G32870	AT4G13730	AT1G62975			AT5G25270
AT4G22920	AT1G66510	AT5G52050			AT5G61800
AT3G04630	AT1G21610	AT1G48590			AT1G30610
AT1G14870	AT1G23940	AT1G22370			AT4G24460
AT1G08860	AT3G52760	AT3G28270			AT4G08280
AT3G46080	AT1G07170	AT3G14452			AT5G52440
AT2G19190	AT1G24450	AT1G74450			AT2G32810
AT5G10525	AT4G01650	AT5G23020			AT3G55010
AT3G57950	AT1G28720	AT4G31330			AT3G14620
AT4G13310	AT5G07840	AT5G45340			AT5G11450
AT5G14180	AT3G26370	AT4G04405			AT3G55330
AT5G39520	AT5G04710	AT4G15765			AT1G33250
AT5G38960	AT4G25680	AT5G59730			AT4G39040
AT3G25250	AT1G42960	AT2G22760			AT3G18145
AT5G39100	AT5G18760	AT3G28310			AT5G16120
AT4G15610	AT1G64550	AT5G42840			AT3G15190
AT1G22990	AT5G19480	AT5G03270			AT4G21770
AT5G48180	AT2G39750	AT5G05890			AT3G49500
AT4G10860	AT1G01210	AT1G11670			AT2G28660
AT1G52890	AT1G26270	AT1G52410			AT1G10588
AT4G37010	AT1G01180	AT4G14819			AT3G60750
AT5G01210	AT5G02620	AT4G19430			AT1G02280
AT2G18660	AT5G05710	AT3G14450			AT5G20040
AT5G56970	AT5G25760	AT2G35590			AT2G35800
AT1G73965	AT3G53570	AT3G50190			AT1G67700
AT5G01215	AT2G20630	AT1G61230			AT5G48970
AT5G14470	AT5G05800	AT3G45940			AT3G27740
AT5G17330	AT1G48440	AT1G54040			AT1G60660
AT2G29460	AT4G38780	AT5G08150			AT4G03520
AT4G14368	AT2G31530	AT4G17460			AT3G53560
AT2G20030	AT2G24330	AT5G61890			AT5G21160
AT1G33950	AT4G01940	AT4G22710			AT2G47940
AT5G13330	AT1G34360	AT3G28320			AT1G75350
AT3G48850	AT2G26810	AT1G19210			AT2G37020
AT3G12510	AT5G27650	AT5G02200			AT2G25870
AT4G33020	AT4G15380	AT1G52040			AT4G38160
AT3G47340	AT4G05450	AT1G61890			AT1G15390
AT1G53620	AT3G11440	AT3G19230			AT4G19100
AT4G05030	AT5G48720	AT4G30170			AT1G72220
AT5G46730	AT3G29390	AT1G70700			AT3G16310
AT1G03660	AT1G49400	AT3G28290			AT2G16380
AT4G33420	AT4G17870	AT1G52000			AT3G63540
AT1G33960	AT1G55750	AT5G62850			AT1G52670
AT5G13320	AT3G07400	AT4G17470			AT4G37920
AT5G13080	AT3G63210	AT2G27690			AT2G31810
AT3G13950	AT3G01435	AT1G63040			AT5G14050
AT3G04717	AT3G61415	AT2G42530			AT1G67900
AT5G17780	AT3G14960	AT4G29620			AT2G47420
AT1G05680	AT5G10290	AT5G48850			AT5G01175
AT1G48325	AT1G65080	AT5G03435			AT5G51970
AT3G03650	AT2G34200	AT3G28220			AT4G24620
AT2G29480	AT5G19820	AT3G50120			AT1G15080
AT2G30770	AT2G10410	AT1G51090			AT4G37040
AT5G57410	AT3G10620	AT5G53750			AT2G34860
AT4G33150	AT2G45730	AT3G62230			AT1G71050
AT5G64190	AT4G19140	AT1G74930			AT5G36120
AT5G57123	AT1G76670	AT1G78450			AT1G54780
AT1G47400	AT2G31820	AT2G34600			ATCG01000
AT1G13500	AT1G08460	AT1G18710			AT5G55710
AT5G40010	AT3G07273	AT4G29690			AT3G09210
AT4G25380	AT2G37060	AT1G21320			AT3G51510
AT2G21900	AT1G16460	AT4G27654			AT5G53450
AT1G02580	AT4G10620	AT1G52400			AT3G04650
AT4G01870	AT5G57940	AT3G26790			AT2G40540
AT1G61810	AT3G24160	AT4G23600			AT2G04700
AT4G19925	AT3G57170	AT4G23590			AT2G20690
AT1G05880	AT1G01950	AT4G34410			AT4G17080
AT1G23510	AT3G25210	AT4G30140			AT1G32310
AT1G49690	AT5G51150	AT2G16367			AT3G46740
AT1G76240	AT1G70050	AT1G75230			AT4G09620
AT5G54080	AT2G45810	AT1G21326			AT4G24175
AT5G61070	AT1G13090	AT5G63450			AT5G48790
AT1G13310	AT3G62940	AT1G27045			AT1G80770
AT5G40730	AT2G39120	AT3G28740			AT3G28910
AT2G05510	AT5G45940	AT2G17660			AT2G35500
AT4G16820	AT3G18990	AT1G09950			AT5G59250
AT1G70170	AT2G36810	AT2G42540			AT4G11530
AT1G13520	AT2G29580	AT5G40348			AT1G32550
AT5G36970	AT3G52610	AT5G11140			AT4G17740
AT1G09500	AT4G15130	AT4G17970			AT3G06080
AT5G52720	AT4G08980	AT5G52020			AT2G33180
AT1G13480	AT4G09730	AT1G65390			AT5G27390
AT4G39404	AT1G19000	AT5G51990			AT3G17980
AT5G05340	AT5G59410	AT5G19470			AT5G62030
AT1G47395	AT4G00740	AT5G61160			AT2G47910
AT5G49690	AT5G49970	AT3G48520			AT5G66550
AT1G67148	AT1G18580	AT1G12610			AT2G33855
AT5G66890	AT1G16790				AT5G02950
AT4G14630	AT1G73710				AT5G11480
AT5G64890	AT3G10810				AT5G04780
AT2G30750	AT1G11750				AT5G63040
AT1G55790	AT4G11060				AT3G27850
AT3G46280	AT5G41520				AT2G42600
AT1G29640	AT1G24040				AT2G07739
AT4G26470	AT1G66910				AT1G70410
AT4G11655	AT3G05190				AT1G31230
AT5G47150	AT1G28990				AT4G24770
AT1G15520	AT5G57330				AT2G31170
AT2G42980	AT5G54880				AT1G49510
AT4G37390	AT5G58210				AT3G27180
AT1G26400	AT5G39960				AT1G49032
AT3G13610	AT2G15320				AT3G56910
AT3G07970	AT2G33220				AT2G48020
AT3G59900	AT1G27430				AT3G20541
AT4G37070	AT5G49410				AT3G13550
AT2G37750	AT3G44190				AT4G13770
AT3G14770	AT2G23740				AT5G37475
AT3G28210	AT5G01750				AT5G58480
AT1G22400	AT4G05053				AT5G14320
AT2G45760	AT3G13490				AT3G04980
AT2G13810	AT4G12680				AT2G17972
AT1G36640	AT3G05675				AT5G10690
AT5G20940	AT3G15395				AT1G19720
AT1G05340	AT5G56130				AT3G12390
AT2G38490	AT5G54290				AT5G27250
AT3G02240	AT1G67080				AT5G24460
AT4G20800	AT1G62930				AT2G14080
AT3G06420	AT5G13720				AT4G14890
AT2G32210	AT4G39540				AT3G54900
AT2G45220	AT5G05990				AT2G32080
AT2G44790	AT5G24340				AT5G37360
AT5G51680	AT2G45250				AT4G20960
AT1G74080	AT2G34585				AT3G48040
AT1G32350	AT4G00752				AT3G17210
AT1G30100	AT2G30920				AT1G56050
AT1G02220	AT1G72650				AT2G15280
AT2G38340	AT5G13270				AT4G39620
AT1G67070	AT3G50880				AT4G15110
AT2G32200	AT4G30097				AT1G56690
AT4G40090	AT2G42690				AT5G66570
AT2G39530	AT3G53630				AT2G42070
AT2G15170	AT4G22410				AT3G20780
AT1G26390	AT1G76340				AT3G24518
AT1G73000	AT1G52155				AT1G50490
AT2G15780	AT5G61360				AT5G58370
AT4G08770	AT4G36890				AT3G18800
AT2G45570	AT4G17370				AT3G24000
AT4G11650	AT1G27470				AT5G54180
AT1G62935	AT5G64180				AT1G69526
AT4G04990	AT3G19340				AT3G18524
AT4G37430	AT4G32520				AT3G14110
AT3G61185	AT3G20330				AT1G11870
AT2G44010	AT1G20540				AT1G21220
AT1G01480	AT2G19720				AT1G32990
AT1G19250	AT3G06210				AT3G03980
AT1G27110	AT5G51980				AT1G15180
AT1G53625	AT4G26630				AT3G20680
AT4G26260	AT4G19190				AT2G07667
AT1G17615	AT3G60340				AT3G20060
AT3G47040	AT5G16730				AT5G06340
AT1G55020	AT3G53300				AT1G19450
AT2G32190	AT1G19710				AT4G27700
AT4G11340	AT1G19110				AT4G11100
AT2G39518	AT1G06530				ATCG00610
AT5G63240	AT1G03190				AT3G59980
AT2G31945	ATCG00720				ATCG00840
AT1G76470	AT1G34350				AT3G10670
AT2G01920	AT4G38510				AT2G35410
AT2G35730	AT4G00780				AT1G02150
AT1G15040	AT1G80700				AT3G12930
AT2G29430	AT4G36195				AT1G14345
AT4G39675	AT3G28940				AT2G24020
AT5G17390	AT4G35640				AT3G26710
AT1G73260	AT3G44660				AT1G69850
AT2G41240	AT2G35170				AT4G25050
AT3G29970	AT1G73940				AT2G24545
AT5G38910	AT3G15590				AT3G10060
AT5G63225	AT2G40935				AT4G17560
AT4G28088	AT4G05440				AT3G03990
AT5G50760	AT2G39930				AT1G74970
AT1G80160	AT5G53340				AT1G71180
AT2G43870	AT3G57750				AT2G23200
AT2G15220	AT2G01680				AT2G25300
AT2G14620	AT4G16770				AT1G01620
AT3G28899	AT1G50000				AT2G19940
AT1G21525	AT2G40800				AT4G35430
AT1G54890	AT1G27340				AT1G43560
AT3G60140	AT3G12770				AT1G08550
AT3G61390	ATCG00670				AT3G60370
AT3G48580	AT2G22490				AT3G18290
AT5G44610	AT1G53380				AT4G14880
AT1G15380	AT1G25098				AT3G54210
AT4G31950	AT3G45740				AT1G15900
AT3G19615	AT3G15420				AT1G35670
AT3G56891	AT2G18250				AT1G55490
AT4G09100	AT4G31115				AT1G30520
AT2G29470	AT4G38090				AT4G30620
AT3G01420	AT3G24490				AT2G07748
AT1G17310	AT3G14660				AT5G17710
AT3G60120	AT1G73820				AT1G78180
AT3G04320	AT1G54380				AT2G18260
AT4G31940	AT5G17530				AT4G24930
AT4G31970	AT2G26350				AT1G03475
AT5G24240	AT4G31460				AT5G33406
AT1G49800	AT4G28652				AT5G58250
AT2G01422	AT4G36690				AT1G09483
AT3G55790	AT1G09230				AT5G04590
	AT1G17270				AT1G74090
	AT5G35180				AT2G43970
	AT4G35987				AT4G33030
	AT3G19240				AT1G48350
	AT1G74560				AT2G19570
	AT3G58720				AT5G02220
	AT3G60030				AT5G59750
	AT1G33400				AT3G24300
	AT1G54080				AT3G27830
	AT4G37380				AT1G01080
	AT3G17940				AT5G04320
	AT1G05640				AT3G47610
	AT3G61980				AT2G42620
	AT5G56170				AT3G52380
	AT3G15351				AT5G07360
	AT2G34690				AT5G63500
	AT2G32090				AT4G04040
	AT5G22450				AT2G44970
	AT1G32150				AT2G25840
	AT3G09770				AT4G22550
	AT1G12350				AT3G48590
	AT1G55620				AT1G23020
	AT3G53860				AT1G72100
	AT2G25850				AT3G23700
	AT1G17145				AT1G04420
	AT1G10890				AT3G13930
	AT3G14100				AT1G18680
	AT2G45530				AT4G18590
	AT2G38680				AT5G47190
	AT3G06790				AT3G03780
	AT3G49560				AT1G01170
	AT5G11242				AT4G18230
	AT1G15200				AT3G54650
	AT3G61700				AT4G16660
	AT2G13290				AT3G56680
	AT1G76270				AT2G38140
	AT2G25710				AT3G58610
	AT2G23470				AT3G07430
	AT4G19240				AT5G51610
	AT1G60200				AT4G15630
	AT5G58790				AT3G48730
	AT2G20020				AT5G53490
	AT1G61240				AT1G44446
	AT1G77600				AT3G15930
	AT2G47020				AT3G23480
	AT1G57790				AT1G71720
	AT5G19010				AT1G80830
	AT4G32330				AT4G14870
	AT3G49420				AT2G39250
	AT4G16380				AT3G28900
	AT5G51690				AT4G29070
	AT4G17050				AT3G49680
	AT1G06470				AT1G09540
	AT5G67560				AT4G23940
	AT3G20560				AT3G52960
	AT4G39150				AT3G16000
	AT3G21820				AT1G76405
	AT3G19290				AT3G19100
	AT3G49870				AT3G22210
	AT3G07274				AT3G56040
	AT5G67250				AT5G19220
	AT5G59470				AT4G02530
	AT1G01830				AT1G16140
	AT1G29418				AT5G52960
	AT3G14650				AT1G72200
	AT5G40290				AT4G14040
	AT1G51200				AT4G01310
	AT1G75560				AT4G21445
	AT1G04630				AT3G50750
	AT4G21720				AT5G22340
	AT3G44820				AT4G02050
	AT1G51370				AT5G61670
	AT1G78240				AT4G09040
	AT1G27410				AT3G48990
	AT1G51965				AT1G60550
	AT2G27830				AT3G52150
	AT2G37400				AT4G04925
	AT1G27070				AT2G33800
	AT5G04510				AT5G13630
	AT4G28070				AT5G10700
	AT4G16143				AT3G05625
	AT1G03520				AT1G60600
	AT2G27650				AT3G56360
	AT3G14630				AT5G24970
	AT3G05810				AT3G23800
	AT2G17670				AT4G19710
	AT4G16765				AT1G18485
	AT1G33430				AT5G55580
	AT1G69210				AT1G77660
	AT2G33740				AT1G16110
	AT1G27921				ATCG00620
	AT4G36920				AT3G15357
	AT3G10130				AT4G22670
	AT2G45460				AT1G06620
	AT2G35795				AT1G16060
	AT2G45520				AT3G28460
	AT4G32750				AT2G36010
	AT5G65400				AT3G54600
	AT3G02400				AT3G56650
	AT2G43130				AT5G07860
	AT3G29375				AT5G60680
	AT3G02680				AT2G01755
	AT4G38670				AT2G15080
	AT5G23570				AT4G13430
	AT2G36340				AT4G11900
	ATMG00040				AT4G22560
	AT4G07825				AT5G54630
	AT1G20290				AT1G67328
	AT1G24265				AT4G27490
	AT4G27990				AT1G66140
	AT4G18130				AT2G30970
	AT4G08390
	AT5G49840
	AT4G38240
	AT2G03890
	AT1G51310
	AT2G01630
	AT4G33460
	AT4G26700
	AT1G07910
	AT1G27190
	AT1G07830
	AT3G23610
	AT3G26618
	AT4G04409
	AT1G72050
	AT3G02750
	AT1G10820
	AT1G54920
	AT2G20230
	AT1G42430
	AT2G38185
	AT5G44750
	AT1G11170
	AT4G19350
	AT1G76065
	AT4G21790
	AT5G03830
	AT3G03680
	AT5G41760
	AT3G10980
	AT1G79390
	AT1G18700
	AT1G78700
	AT5G21040
	AT3G57790
	AT2G29260
	AT5G43400
	AT2G04080
	AT1G28410
	AT2G39670
	AT1G15220
	AT2G36730
	AT1G59830
	AT3G13360
	AT4G35780
	AT1G29790
	AT4G12450
	AT1G04950
	AT5G26980
	AT5G35756
	AT3G07550
	AT5G66720
	AT3G02065
	AT1G52280
	AT5G52880
	AT1G10330
	AT3G47840
	AT2G40316
	AT3G02515
	AT5G41650
	AT1G28140
	AT3G46980
	AT1G63820
	AT5G36240
	AT1G06820
	AT5G43600
	AT3G14580
	AT4G02460
	AT2G04270
	AT4G09490
	AT2G18735
	AT3G58090
	AT1G49180
	AT5G66090
	AT2G47070
	AT1G22940
	AT4G10890
	AT3G03020
	AT5G05200
	AT2G41760
	AT3G08510
	AT3G26782
	AT3G46610
	AT3G17470
	AT4G35295
	AT3G62620
	AT1G72360
	AT2G39770
	AT1G33290
	AT4G36190
	AT5G04880
	AT1G34320
	AT5G04060
	AT2G38260
	AT3G20500
	AT5G65780
	AT3G12210
	AT3G22470
	AT3G48600
	AT3G21650
	AT2G31680
	AT5G40450
	AT5G44070
	AT1G69450
	AT1G68660
	AT4G02600
	AT4G34020
	AT2G30330
	AT2G37500
	AT3G47350
	AT4G26720
	AT2G01350
	AT1G53650
	AT4G21860
	AT2G02910
	AT2G31290
	AT5G45300
	AT2G23040
	AT5G25500
	AT4G33740
	AT1G63090
	AT5G41370
	AT4G00720
	AT5G38460
	AT4G12240
	AT4G32320
	AT5G46270
	AT1G73170
	AT2G04940
	AT4G00030
	AT1G26090
	AT3G02460
	AT5G14590
	AT1G75420
	AT1G23465
	AT2G39360
	AT1G13810
	AT2G32140
	AT1G67310
	AT5G15030
	AT1G55810
	AT4G29400
	AT1G77290
	AT4G03635
	AT5G18245
	AT5G03370
	AT5G54260
	AT3G10960
	AT5G16630
	AT5G55910
	ATMG00190
	AT5G59613
	AT1G74330
	AT4G29050
	ATMG00850
	AT2G22080
	AT1G29260
	AT4G16470
	AT3G48820
	AT1G05900
	AT5G66110
	AT2G28290
	AT3G05100
	AT1G24210
	AT3G02060
	AT1G78915
	AT5G27410
	AT3G53920
	AT5G22040
	AT1G42470
	AT4G23890
	AT1G28135
	AT3G26085
	AT1G74040
	AT5G08510
	AT5G47250
	AT3G56430
	AT4G36450
	AT1G72580
	AT3G09250
	AT4G28910
	AT2G45380
	AT1G14660
	AT2G01730
	AT5G66040
	AT1G15350
	AT4G37480
	AT2G27400
	AT1G28380
	AT4G03935
	AT3G13680
	AT2G47310
	AT1G12580
	AT3G55030
	AT3G23109
	AT3G61320
	AT4G23180
	AT2G47920
	AT3G21215
	AT4G01090
	AT1G80310
	AT5G22070
	AT5G18950
	AT2G27340
	AT5G05870
	AT4G19650
	AT3G57470
	AT3G58975
	AT2G07737
	AT1G74940
	AT1G68980
	AT1G50270
	AT1G73790
	AT1G20230
	AT1G51550
	AT1G70360
	AT5G14970
	AT3G63390
	AT1G13410
	AT1G16020
	AT2G42247
	AT5G09320
	AT1G76280
	AT1G30130
	AT2G41210
	AT1G77480
	AT5G45710
	AT5G40410
	AT4G03560
	AT2G41980
	AT2G13420
	AT1G06800
	AT3G44470
	AT4G27340
	AT2G02080
	AT4G08900
	AT3G19515
	AT1G14680
	AT3G60957
	AT4G00810
	AT1G12970
	AT5G64320
	AT4G26480
	AT4G23530
	AT3G57440
	AT5G53895
	AT1G80245
	AT2G07693
	AT1G56000
	AT2G45315
	AT1G79870
	AT1G54160
	AT4G15820
	AT1G55980
	AT5G51540
	AT5G48590
	AT2G46870
	AT5G13090
	AT1G54030
	AT1G63350
	AT3G15790
	AT4G21450
	AT1G63880
	AT5G58340
	AT1G80370
	AT2G43240
	AT2G26975
	AT4G14385
	AT3G04890
	AT1G17980
	AT1G31840
	AT2G25605
	AT5G41960
	AT5G63770
	AT1G06730
	AT2G19400
	AT4G13200
	ATMG00470
	AT3G58130
	AT5G18260
	AT5G27270
	AT1G07520
	AT3G09920
	AT1G53025
	AT2G07722
	AT5G03880
	AT5G33280
	AT3G60050
	AT4G18520
	AT2G42395
	AT3G22490
	AT5G04900
	AT2G41082
	AT1G76940
	AT4G12750
	AT1G22000
	AT3G08890
	AT3G10350
	AT4G18390
	AT1G16640
	AT3G08840
	AT3G47630
	AT1G05200
	AT4G16360
	AT1G16160
	AT3G19440
	AT3G27883
	AT4G13505
	AT2G45990
	AT3G29010
	AT1G62590
	AT4G08920
	AT2G19250
	AT2G21480
	ATMG01040
	AT2G45280
	AT4G21410
	AT5G59980
	AT2G23348
	AT1G18830
	AT1G23980
	AT1G09490
	AT1G01500
	AT1G73400
	AT3G01210
	AT4G04340
	AT1G13390
	AT2G40190
	AT1G07380

## Sheet: GO od DEGs
DEGs upregulated only in ATG-knockouts
	Term	Observed Frequency	Expected Frequency	p-value	Genes
GO:0006950	response to stress	129 out of 825 genes, 15.6%	2104 out of 24961 genes, 8.4%	1.55e-08	AT3G14050|AT3G47340|AT5G36970|AT1G71390|AT1G09000|AT2G24490|AT1G52200|AT5G66890|AT5G51440|AT1G72890|AT1G80920|AT3G02230|AT2G38340|AT5G05340|AT4G13920|AT2G19190|AT4G02520|AT1G09740|AT2G45170|AT4G14630|AT3G11010|AT4G11170|AT4G37530|AT1G73260|AT5G13320|AT1G22900|AT2G33380|AT2G43510|AT2G30490|AT2G37040|AT2G47520|AT1G14870|AT5G44380|AT2G32680|AT3G23120|AT1G48605|AT2G03760|AT1G09560|AT4G11340|AT1G29630…
GO:0050896	response to stimulus	195 out of 825 genes, 23.6%	3689 out of 24961 genes, 14.8%	1.55e-08	AT3G14050|AT3G47340|AT2G39350|AT5G36970|AT1G71390|AT1G09000|AT3G13100|AT2G24490|AT1G52200|AT5G66890|AT5G51440|AT5G54610|AT1G72890|AT1G80920|AT3G02230|AT4G27260|AT2G38340|AT5G05340|AT4G13920|AT2G19190|AT4G02520|AT3G28210|AT1G09740|AT2G45170|AT4G14630|AT4G33020|AT3G11010|AT5G20910|AT4G11170|AT4G37530|AT1G73260|AT5G13320|AT1G22900|AT2G33380|AT1G15520|AT2G43510|AT2G30490|AT2G37040|AT2G47520|AT1G14870…
GO:0006952	defense response	61 out of 825 genes, 7.4%	747 out of 24961 genes, 3%	1.97e-07	AT3G14460|AT5G64890|AT5G27060|AT4G27220|AT5G36970|AT1G71390|AT3G23110|AT5G45000|AT5G66890|AT2G30770|AT5G44920|AT1G72890|AT5G51630|AT3G26830|AT3G23010|AT4G20260|AT4G13920|AT3G53260|AT1G64280|AT2G19190|AT3G52430|AT4G02520|AT2G35980|AT1G17615|AT3G25020|AT1G55020|AT4G16260|AT1G02450|AT4G37150|AT3G48090|AT3G11010|AT4G11170|AT3G54640|AT4G19925|AT1G57650|AT1G19250|AT2G23150|AT5G38344|AT4G23210|AT1G73260…
GO:0019748	secondary metabolic process	36 out of 825 genes, 4.4%	364 out of 24961 genes, 1.5%	7.32e-06	AT1G72680|AT1G04580|AT1G30100|AT1G09510|AT1G17020|AT3G13610|AT4G36220|AT2G29480|AT2G30770|AT2G29470|AT4G34050|AT3G51440|AT4G25700|AT5G24530|AT4G10500|AT1G76470|AT2G30490|AT2G37040|AT3G26830|AT3G51430|AT3G45130|AT1G74590|AT1G67980|AT1G06570|AT3G53260|AT1G66960|AT1G61810|AT4G02520|AT1G80820|AT5G48930|AT2G27150|AT1G08450|AT5G52570|AT1G09500|AT5G48180|AT2G29460
GO:0051707	response to other organism	42 out of 825 genes, 5.1%	558 out of 24961 genes, 2.2%	0.000425	AT5G64890|AT2G39350|AT5G36970|AT3G13100|AT2G30770|AT5G24530|AT3G53160|AT3G50480|AT3G26830|AT4G20260|AT1G58360|AT1G64280|AT2G30750|AT2G19190|AT3G52430|AT4G02520|AT3G57240|AT2G35980|AT1G55020|AT4G16260|AT1G02450|AT4G37150|AT3G48090|AT3G54640|AT1G19250|AT2G23150|AT4G23210|AT1G73260|AT5G55450|AT5G13320|AT1G33960|AT3G16770|AT2G33380|AT2G43510|AT5G38900|AT4G11650|AT3G01420|AT5G14940|AT1G08450|AT2G04450…
GO:0006725	cellular aromatic compound metabolic process	29 out of 825 genes, 3.5%	322 out of 24961 genes, 1.3%	0.000514	AT1G72680|AT1G09510|AT1G17020|AT3G13610|AT5G13320|AT4G36220|AT2G30770|AT2G43820|AT4G34050|AT5G24530|AT1G76470|AT2G30490|AT2G37040|AT5G56970|AT3G26830|AT3G44720|AT1G67980|AT3G53260|AT1G61810|AT1G80820|AT5G48930|AT5G54080|AT3G10340|AT1G08450|AT4G37150|AT1G22410|AT3G17810|AT1G09500|AT3G54640
GO:0009607	response to biotic stimulus	44 out of 825 genes, 5.3%	610 out of 24961 genes, 2.4%	0.000514	AT5G64890|AT2G39350|AT5G36970|AT3G13100|AT2G30770|AT5G24530|AT3G53160|AT3G50480|AT3G26830|AT4G20260|AT1G58360|AT1G64280|AT2G30750|AT2G19190|AT3G52430|AT4G02520|AT3G57240|AT2G35980|AT1G55020|AT4G16260|AT1G02450|AT4G37150|AT3G48090|AT3G54640|AT1G19250|AT2G23150|AT4G23210|AT1G73260|AT2G26150|AT5G55450|AT5G13320|AT1G33960|AT3G16770|AT2G33380|AT1G15520|AT2G43510|AT5G38900|AT4G11650|AT3G01420|AT5G14940…
GO:0009808	lignin metabolic process	11 out of 825 genes, 1.3%	55 out of 24961 genes, 0.2%	0.000824	AT2G37040|AT1G09510|AT1G67980|AT1G80820|AT5G48930|AT1G09500|AT1G72680|AT1G76470|AT4G36220|AT1G61810|AT2G30490
GO:0051704	multi-organism process	42 out of 825 genes, 5.1%	589 out of 24961 genes, 2.4%	0.000824	AT5G64890|AT2G39350|AT5G36970|AT3G13100|AT2G30770|AT5G24530|AT3G53160|AT3G50480|AT3G26830|AT4G20260|AT1G58360|AT1G64280|AT2G30750|AT2G19190|AT3G52430|AT4G02520|AT3G57240|AT2G35980|AT1G55020|AT4G16260|AT1G02450|AT4G37150|AT3G48090|AT3G54640|AT1G19250|AT2G23150|AT4G23210|AT1G73260|AT5G55450|AT5G13320|AT1G33960|AT3G16770|AT2G33380|AT2G43510|AT5G38900|AT4G11650|AT3G01420|AT5G14940|AT1G08450|AT2G04450…
GO:0009699	phenylpropanoid biosynthetic process	16 out of 825 genes, 1.9%	121 out of 24961 genes, 0.5%	0.000846	AT1G67980|AT1G72680|AT4G34050|AT5G24530|AT3G53260|AT1G76470|AT1G61810|AT2G30490|AT2G37040|AT1G09510|AT1G17020|AT1G80820|AT5G48930|AT3G13610|AT1G09500|AT4G36220
GO:0009809	lignin biosynthetic process	9 out of 825 genes, 1.1%	38 out of 24961 genes, 0.2%	0.00141	AT1G09510|AT1G67980|AT1G80820|AT5G48930|AT1G09500|AT1G72680|AT1G76470|AT4G36220|AT1G61810
GO:0009751	response to salicylic acid stimulus	17 out of 825 genes, 2.1%	147 out of 24961 genes, 0.6%	0.00183	AT1G76930|AT3G01420|AT1G64280|AT4G05320|AT5G36970|AT3G52430|AT1G73260|AT2G03760|AT5G13320|AT2G14580|AT2G47190|AT5G13330|AT2G33380|AT1G15520|AT5G49570|AT5G54610|AT3G48090
GO:0009698	phenylpropanoid metabolic process	17 out of 825 genes, 2.1%	152 out of 24961 genes, 0.6%	0.00231	AT1G67980|AT1G72680|AT3G53260|AT1G61810|AT1G09510|AT1G17020|AT1G80820|AT5G48930|AT3G13610|AT4G36220|AT1G08450|AT4G34050|AT5G24530|AT1G76470|AT2G30490|AT2G37040|AT1G09500
GO:0019438	aromatic compound biosynthetic process	21 out of 825 genes, 2.5%	218 out of 24961 genes, 0.9%	0.00231	AT1G67980|AT1G72680|AT3G53260|AT1G61810|AT1G09510|AT1G17020|AT1G80820|AT5G48930|AT3G13610|AT4G36220|AT2G30770|AT4G34050|AT1G22410|AT5G24530|AT1G76470|AT2G30490|AT2G37040|AT1G09500|AT3G26830|AT3G44720|AT3G54640
GO:0002376	immune system process	25 out of 825 genes, 3%	292 out of 24961 genes, 1.2%	0.00231	AT5G64890|AT4G19925|AT1G19250|AT5G36970|AT5G38344|AT4G23210|AT5G13320|AT1G17600|AT5G45000|AT5G44920|AT1G72890|AT5G51630|AT5G38900|AT4G11650|AT1G64280|AT3G52430|AT3G05360|AT2G35980|AT1G17615|AT4G11340|AT1G55020|AT4G16260|AT1G08450|AT4G37150|AT3G48090
GO:0045087	innate immune response	23 out of 825 genes, 2.8%	256 out of 24961 genes, 1%	0.00231	AT5G64890|AT4G19925|AT1G19250|AT5G36970|AT5G38344|AT4G23210|AT5G13320|AT1G17600|AT5G45000|AT5G44920|AT1G72890|AT5G51630|AT5G38900|AT4G11650|AT1G64280|AT3G52430|AT1G17615|AT4G11340|AT1G55020|AT4G16260|AT1G08450|AT4G37150|AT3G48090
GO:0006955	immune response	23 out of 825 genes, 2.8%	260 out of 24961 genes, 1%	0.00271	AT5G64890|AT4G19925|AT1G19250|AT5G36970|AT5G38344|AT4G23210|AT5G13320|AT1G17600|AT5G45000|AT5G44920|AT1G72890|AT5G51630|AT5G38900|AT4G11650|AT1G64280|AT3G52430|AT1G17615|AT4G11340|AT1G55020|AT4G16260|AT1G08450|AT4G37150|AT3G48090
GO:0007568	aging	12 out of 825 genes, 1.5%	85 out of 24961 genes, 0.3%	0.00351	AT3G48140|AT3G60140|AT1G69490|AT2G17850|AT4G05320|AT5G11520|AT3G52430|AT1G17020|AT5G44610|AT2G35980|AT3G62770|AT2G29350
GO:0010252	auxin homeostasis	6 out of 825 genes, 0.7%	18 out of 24961 genes, 0.1%	0.0046	AT1G05630|AT4G37390|AT4G27260|AT5G48930|AT3G23140|AT2G23170
GO:0009617	response to bacterium	22 out of 825 genes, 2.7%	256 out of 24961 genes, 1%	0.00495	AT1G19250|AT2G23150|AT4G23210|AT1G73260|AT5G13320|AT1G33960|AT2G30770|AT5G24530|AT3G26830|AT4G11650|AT4G20260|AT1G64280|AT2G30750|AT2G19190|AT3G52430|AT4G02520|AT3G57240|AT1G55020|AT1G08450|AT1G02450|AT1G33950|AT3G54640
GO:0010260	organ senescence	8 out of 825 genes, 1%	42 out of 24961 genes, 0.2%	0.00833	AT3G52430|AT3G48140|AT1G17020|AT5G44610|AT2G35980|AT1G69490|AT3G62770|AT5G11520
GO:0007165	signal transduction	55 out of 825 genes, 6.7%	985 out of 24961 genes, 3.9%	0.00914	AT5G27060|AT1G35710|AT5G36970|AT2G33020|AT1G71390|AT2G40180|AT3G23110|AT5G45000|AT5G59840|AT5G44920|AT1G72890|AT5G51630|AT4G16350|AT5G44610|AT1G05630|AT4G35230|AT3G23010|AT1G29800|AT4G18430|AT4G13920|AT1G64280|AT3G52430|AT2G31880|AT1G73965|AT2G25090|AT1G17615|AT3G25020|AT3G48090|AT3G11010|AT1G66600|AT4G19925|AT1G19250|AT2G25440|AT5G38344|AT1G63245|AT5G13320|AT5G01820|AT3G16770|AT5G45810|AT1G17600…
GO:0009814	defense response, incompatible interaction	12 out of 825 genes, 1.5%	99 out of 24961 genes, 0.4%	0.01	AT1G55020|AT4G16260|AT5G64890|AT4G37150|AT1G19250|AT3G48090|AT1G64280|AT5G36970|AT3G52430|AT5G38900|AT5G13320|AT4G11650
GO:0006979	response to oxidative stress	21 out of 825 genes, 2.5%	278 out of 24961 genes, 1.1%	0.03	AT1G13340|AT2G26150|AT1G73260|AT3G17790|AT2G31570|AT1G09000|AT1G52200|AT1G05680|AT4G33420|AT2G37040|AT1G07400|AT5G05340|AT3G01420|AT1G14870|AT5G44380|AT3G53260|AT5G20230|AT4G12400|AT4G37520|AT3G48090|AT3G03670
GO:0010150	leaf senescence	7 out of 825 genes, 0.8%	40 out of 24961 genes, 0.2%	0.03	AT3G52430|AT3G48140|AT5G44610|AT2G35980|AT1G69490|AT3G62770|AT5G11520
GO:0042221	response to chemical stimulus	89 out of 825 genes, 10.8%	1892 out of 24961 genes, 7.6%	0.03	AT2G41240|AT3G14050|AT3G47340|AT3G22060|AT5G36970|AT2G40180|AT1G09000|AT1G52200|AT3G59900|AT1G05680|AT5G54610|AT4G27260|AT3G26830|AT5G10380|AT2G38340|AT4G35230|AT5G05340|AT3G53260|AT1G64280|AT3G09840|AT3G52430|AT4G02520|AT3G28210|AT2G47190|AT4G12400|AT2G34340|AT4G37390|AT3G48090|AT4G33020|AT3G12830|AT5G20910|AT4G11170|AT3G03670|AT1G66600|AT5G57410|AT1G73260|AT5G13320|AT3G16770|AT2G33380|AT1G15520…
GO:0048878	chemical homeostasis	13 out of 825 genes, 1.6%	131 out of 24961 genes, 0.5%	0.03	AT3G23140|AT3G53720|AT2G23150|AT3G17790|AT5G48930|AT2G23170|AT5G48400|AT3G07520|AT1G08450|AT5G48410|AT4G37390|AT4G27260|AT1G05630
GO:0008219	cell death	18 out of 825 genes, 2.2%	234 out of 24961 genes, 0.9%	0.05	AT3G14460|AT3G01420|AT5G45440|AT1G57650|AT1G19250|AT4G27220|AT1G64280|AT3G14470|AT4G23210|AT1G73260|AT3G13610|AT3G16770|AT1G17615|AT1G17600|AT1G08450|AT1G72890|AT3G48090|AT5G51630
GO:0016265	death	18 out of 825 genes, 2.2%	234 out of 24961 genes, 0.9%	0.05	AT3G14460|AT3G01420|AT5G45440|AT1G57650|AT1G19250|AT4G27220|AT1G64280|AT3G14470|AT4G23210|AT1G73260|AT3G13610|AT3G16770|AT1G17615|AT1G17600|AT1G08450|AT1G72890|AT3G48090|AT5G51630
GO:0009627	systemic acquired resistance	5 out of 825 genes, 0.6%	22 out of 24961 genes, 0.1%	0.05	AT3G52430|AT1G19250|AT3G48090|AT1G64280|AT4G37150
GO:0016998	cell wall macromolecule catabolic process	5 out of 825 genes, 0.6%	22 out of 24961 genes, 0.1%	0.05	AT2G43570|AT4G01700|AT5G62150|AT1G02360|AT3G47540
GO:0080134	regulation of response to stress	10 out of 825 genes, 1.2%	91 out of 24961 genes, 0.4%	0.05	AT5G20150|AT1G08450|AT1G02450|AT1G19250|AT1G64280|AT1G08860|AT3G52430|AT2G31880|AT3G05360|AT3G26830
GO:0031347	regulation of defense response	9 out of 825 genes, 1.1%	76 out of 24961 genes, 0.3%	0.05	AT1G08450|AT1G02450|AT1G19250|AT1G64280|AT1G08860|AT3G52430|AT2G31880|AT3G05360|AT3G26830
GO:0043090	amino acid import	3 out of 825 genes, 0.4%	5 out of 24961 genes, 0%	0.05	AT1G79900|AT4G21120|AT1G58360
DEGs upregulated only in ATG-overexpressors
	Term	Observed Frequency	Expected Frequency	p-value	Genes
GO:0009813	flavonoid biosynthetic process	12 out of 156 genes, 7.7%	49 out of 24961 genes, 0.2%	1.18e-12	AT5G42800|AT3G29590|AT5G49330|AT1G56650|AT3G62610|AT2G47460|AT3G51240|AT4G34135|AT5G07990|AT3G55120|AT4G22880|AT5G13930
GO:0009812	flavonoid metabolic process	12 out of 156 genes, 7.7%	54 out of 24961 genes, 0.2%	1.63e-12	AT5G42800|AT3G29590|AT5G49330|AT1G56650|AT3G62610|AT2G47460|AT3G51240|AT4G34135|AT5G07990|AT3G55120|AT4G22880|AT5G13930
GO:0009698	phenylpropanoid metabolic process	13 out of 156 genes, 8.3%	152 out of 24961 genes, 0.6%	3.55e-09	AT5G49330|AT1G56650|AT2G47460|AT4G22880|AT3G29590|AT3G62610|AT4G34135|AT5G07990|AT1G65060|AT3G55120|AT5G13930|AT5G42800|AT3G51240
GO:0009699	phenylpropanoid biosynthetic process	12 out of 156 genes, 7.7%	121 out of 24961 genes, 0.5%	3.55e-09	AT5G49330|AT1G56650|AT2G47460|AT3G55120|AT5G13930|AT4G22880|AT5G42800|AT3G29590|AT3G62610|AT3G51240|AT4G34135|AT5G07990
GO:0019748	secondary metabolic process	18 out of 156 genes, 11.5%	364 out of 24961 genes, 1.5%	3.55e-09	AT1G30040|AT5G49330|AT5G17220|AT4G22880|AT3G29590|AT4G34135|AT5G13930|AT5G42800|AT3G51240|AT5G22020|AT1G56650|AT2G47460|AT3G62610|AT5G07990|AT1G65060|AT4G18350|AT1G17170|AT3G55120
GO:0019438	aromatic compound biosynthetic process	12 out of 156 genes, 7.7%	218 out of 24961 genes, 0.9%	1.57e-06	AT5G49330|AT1G56650|AT2G47460|AT4G22880|AT3G29590|AT3G62610|AT4G34135|AT5G07990|AT3G55120|AT5G13930|AT5G42800|AT3G51240
GO:0006725	cellular aromatic compound metabolic process	13 out of 156 genes, 8.3%	322 out of 24961 genes, 1.3%	1.11e-05	AT5G49330|AT4G22880|AT3G29590|AT4G34135|AT5G13930|AT5G42800|AT3G51240|AT1G56650|AT2G47460|AT3G62610|AT5G07990|AT1G65060|AT3G55120
GO:0046148	pigment biosynthetic process	7 out of 156 genes, 4.5%	77 out of 24961 genes, 0.3%	4.86e-05	AT5G49330|AT1G56650|AT4G22880|AT5G42800|AT3G29590|AT3G62610|AT4G34135
GO:0009718	anthocyanin biosynthetic process	4 out of 156 genes, 2.6%	11 out of 24961 genes, 0%	8.46e-05	AT5G42800|AT3G29590|AT1G56650|AT4G22880
GO:0042440	pigment metabolic process	7 out of 156 genes, 4.5%	94 out of 24961 genes, 0.4%	0.000135	AT5G49330|AT1G56650|AT4G22880|AT5G42800|AT3G29590|AT3G62610|AT4G34135
GO:0046283	anthocyanin metabolic process	4 out of 156 genes, 2.6%	15 out of 24961 genes, 0.1%	0.000193	AT5G42800|AT3G29590|AT1G56650|AT4G22880
GO:0009411	response to UV	6 out of 156 genes, 3.8%	68 out of 24961 genes, 0.3%	0.000233	AT1G65060|AT3G55120|AT5G13930|AT4G14690|AT3G51240|AT5G07990
GO:0009962	regulation of flavonoid biosynthetic process	4 out of 156 genes, 2.6%	17 out of 24961 genes, 0.1%	0.00025	AT4G09820|AT1G66380|AT1G56650|AT5G13930
GO:0051552	flavone metabolic process	3 out of 156 genes, 1.9%	8 out of 24961 genes, 0%	0.000904	AT3G62610|AT5G49330|AT4G34135
GO:0051553	flavone biosynthetic process	3 out of 156 genes, 1.9%	8 out of 24961 genes, 0%	0.000904	AT3G62610|AT5G49330|AT4G34135
GO:0051554	flavonol metabolic process	3 out of 156 genes, 1.9%	8 out of 24961 genes, 0%	0.000904	AT3G62610|AT5G49330|AT4G34135
GO:0051555	flavonol biosynthetic process	3 out of 156 genes, 1.9%	8 out of 24961 genes, 0%	0.000904	AT3G62610|AT5G49330|AT4G34135
GO:0006355	regulation of transcription, DNA-dependent	17 out of 156 genes, 10.9%	883 out of 24961 genes, 3.5%	0.00107	AT1G66380|AT5G49330|AT3G17010|AT3G16280|AT2G27220|AT2G37260|AT1G56650|AT4G39250|AT3G05690|AT5G67180|AT1G49475|AT5G25390|AT5G06510|AT2G47460|AT4G22950|AT3G62610|AT5G51870
GO:0051252	regulation of RNA metabolic process	17 out of 156 genes, 10.9%	892 out of 24961 genes, 3.6%	0.00115	AT1G66380|AT5G49330|AT3G17010|AT3G16280|AT2G27220|AT2G37260|AT1G56650|AT4G39250|AT3G05690|AT5G67180|AT1G49475|AT5G25390|AT5G06510|AT2G47460|AT4G22950|AT3G62610|AT5G51870
GO:0031540	regulation of anthocyanin biosynthetic process	3 out of 156 genes, 1.9%	10 out of 24961 genes, 0%	0.00132	AT1G66380|AT1G56650|AT5G13930
GO:0010048	vernalization response	3 out of 156 genes, 1.9%	12 out of 24961 genes, 0%	0.00189	AT5G65080|AT4G22950|AT5G10140
GO:0043455	regulation of secondary metabolic process	4 out of 156 genes, 2.6%	35 out of 24961 genes, 0.1%	0.00189	AT4G09820|AT1G66380|AT1G56650|AT5G13930
GO:0031537	regulation of anthocyanin metabolic process	3 out of 156 genes, 1.9%	15 out of 24961 genes, 0.1%	0.0032	AT1G66380|AT1G56650|AT5G13930
GO:0080167	response to karrikin	6 out of 156 genes, 3.8%	127 out of 24961 genes, 0.5%	0.0032	AT4G02940|AT1G66390|AT3G22840|AT3G21560|AT3G55120|AT5G17050
GO:0010224	response to UV-B	4 out of 156 genes, 2.6%	43 out of 24961 genes, 0.2%	0.00341	AT4G14690|AT3G51240|AT3G55120|AT5G13930
GO:0009628	response to abiotic stimulus	20 out of 156 genes, 12.8%	1360 out of 24961 genes, 5.4%	0.00576	AT3G22840|AT5G01600|AT4G14690|AT3G51240|AT1G66390|AT1G56650|AT5G07990|AT5G67180|AT4G40010|AT4G02940|AT5G13930|AT5G10140|AT3G55120|AT5G17050|AT5G65080|AT1G65060|AT3G21560|AT1G30040|AT1G69600|AT4G22950
GO:0031326	regulation of cellular biosynthetic process	23 out of 156 genes, 14.7%	1710 out of 24961 genes, 6.9%	0.00685	AT4G14690|AT2G37260|AT2G43500|AT1G66390|AT1G56650|AT3G05690|AT5G67180|AT1G49475|AT5G25390|AT5G13930|AT5G06510|AT1G77450|AT2G47460|AT3G62610|AT5G51870|AT1G66380|AT5G49330|AT3G17010|AT3G16280|AT2G27220|AT4G09820|AT4G39250|AT4G22950
GO:0009889	regulation of biosynthetic process	23 out of 156 genes, 14.7%	1715 out of 24961 genes, 6.9%	0.00688	AT4G14690|AT2G37260|AT2G43500|AT1G66390|AT1G56650|AT3G05690|AT5G67180|AT1G49475|AT5G25390|AT5G13930|AT5G06510|AT1G77450|AT2G47460|AT3G62610|AT5G51870|AT1G66380|AT5G49330|AT3G17010|AT3G16280|AT2G27220|AT4G09820|AT4G39250|AT4G22950
GO:0045454	cell redox homeostasis	5 out of 156 genes, 3.2%	104 out of 24961 genes, 0.4%	0.00854	AT3G62960|AT1G59730|AT4G33040|AT2G47880|AT5G11930
GO:0034637	cellular carbohydrate biosynthetic process	6 out of 156 genes, 3.8%	178 out of 24961 genes, 0.7%	0.01	AT4G22590|AT2G21590|AT1G35910|AT5G60760|AT4G39210|AT4G24000
GO:0051171	regulation of nitrogen compound metabolic process	22 out of 156 genes, 14.1%	1717 out of 24961 genes, 6.9%	0.02	AT4G14690|AT2G37260|AT2G43500|AT1G66390|AT1G56650|AT3G05690|AT5G67180|AT1G49475|AT5G25390|AT5G06510|AT1G77450|AT2G47460|AT3G62610|AT5G51870|AT1G66380|AT5G49330|AT1G66400|AT3G17010|AT3G16280|AT2G27220|AT4G39250|AT4G22950
GO:0031323	regulation of cellular metabolic process	23 out of 156 genes, 14.7%	1859 out of 24961 genes, 7.4%	0.02	AT4G14690|AT2G37260|AT2G43500|AT1G66390|AT1G56650|AT3G05690|AT5G67180|AT1G49475|AT5G25390|AT5G13930|AT5G06510|AT1G77450|AT2G47460|AT3G62610|AT5G51870|AT1G66380|AT5G49330|AT3G17010|AT3G16280|AT2G27220|AT4G09820|AT4G39250|AT4G22950
GO:0019725	cellular homeostasis	6 out of 156 genes, 3.8%	191 out of 24961 genes, 0.8%	0.02	AT5G01600|AT5G11930|AT3G62960|AT1G59730|AT4G33040|AT2G47880
GO:0005982	starch metabolic process	3 out of 156 genes, 1.9%	34 out of 24961 genes, 0.1%	0.02	AT4G09020|AT2G21590|AT4G39210
GO:0080090	regulation of primary metabolic process	22 out of 156 genes, 14.1%	1795 out of 24961 genes, 7.2%	0.02	AT2G37260|AT2G43500|AT1G66390|AT1G56650|AT3G05690|AT5G67180|AT1G49475|AT5G25390|AT5G13930|AT5G06510|AT1G77450|AT2G47460|AT3G62610|AT5G51870|AT1G66380|AT5G49330|AT3G17010|AT3G16280|AT2G27220|AT4G09820|AT4G39250|AT4G22950
GO:0050789	regulation of biological process	35 out of 156 genes, 22.4%	3434 out of 24961 genes, 13.8%	0.03	AT4G14690|AT2G37260|AT1G56650|AT3G05690|AT4G33040|AT1G49475|AT5G13930|AT1G59730|AT1G66380|AT5G49330|AT3G17010|AT3G16280|AT2G27220|AT5G65080|AT4G09820|AT4G39250|AT5G11930|AT4G22950|AT2G47880|AT2G43500|AT1G66390|AT3G62960|AT5G67180|AT5G58690|AT5G25390|AT5G06510|AT5G10140|AT1G77450|AT2G47460|AT3G62610|AT5G51870|AT1G66400|AT5G54840|AT3G59510|AT5G64530
GO:0050794	regulation of cellular process	32 out of 156 genes, 20.5%	3050 out of 24961 genes, 12.2%	0.03	AT4G14690|AT2G37260|AT1G56650|AT3G05690|AT4G33040|AT1G49475|AT5G13930|AT1G59730|AT1G66380|AT5G49330|AT3G17010|AT3G16280|AT2G27220|AT4G09820|AT4G39250|AT5G11930|AT4G22950|AT2G47880|AT2G43500|AT1G66390|AT3G62960|AT5G67180|AT5G58690|AT5G25390|AT5G06510|AT1G77450|AT2G47460|AT3G62610|AT5G51870|AT5G54840|AT3G59510|AT5G64530
GO:0019252	starch biosynthetic process	2 out of 156 genes, 1.3%	10 out of 24961 genes, 0%	0.03	AT4G39210|AT2G21590
GO:0019222	regulation of metabolic process	24 out of 156 genes, 15.4%	2085 out of 24961 genes, 8.4%	0.03	AT4G14690|AT2G37260|AT1G56650|AT3G05690|AT1G49475|AT5G13930|AT1G66380|AT5G49330|AT3G17010|AT3G16280|AT2G27220|AT4G09820|AT4G39250|AT4G22950|AT2G43500|AT1G66390|AT5G67180|AT5G25390|AT5G06510|AT1G77450|AT2G47460|AT3G62610|AT5G51870|AT1G66400
GO:0045449	regulation of transcription	20 out of 156 genes, 12.8%	1621 out of 24961 genes, 6.5%	0.03	AT2G37260|AT2G43500|AT1G66390|AT1G56650|AT3G05690|AT5G67180|AT1G49475|AT5G25390|AT5G06510|AT1G77450|AT2G47460|AT3G62610|AT5G51870|AT1G66380|AT5G49330|AT3G17010|AT3G16280|AT2G27220|AT4G39250|AT4G22950
GO:0065007	biological regulation	36 out of 156 genes, 23.1%	3661 out of 24961 genes, 14.7%	0.04	AT4G14690|AT2G37260|AT1G56650|AT3G05690|AT4G33040|AT1G49475|AT5G13930|AT1G59730|AT1G66380|AT5G49330|AT3G17010|AT3G16280|AT2G27220|AT5G65080|AT4G09820|AT4G39250|AT5G11930|AT4G22950|AT2G47880|AT5G01600|AT2G43500|AT1G66390|AT3G62960|AT5G67180|AT5G58690|AT5G25390|AT5G06510|AT5G10140|AT1G77450|AT2G47460|AT3G62610|AT5G51870|AT1G66400|AT5G54840|AT3G59510|AT5G64530
GO:0010556	regulation of macromolecule biosynthetic process	20 out of 156 genes, 12.8%	1667 out of 24961 genes, 6.7%	0.04	AT2G37260|AT2G43500|AT1G66390|AT1G56650|AT3G05690|AT5G67180|AT1G49475|AT5G25390|AT5G06510|AT1G77450|AT2G47460|AT3G62610|AT5G51870|AT1G66380|AT5G49330|AT3G17010|AT3G16280|AT2G27220|AT4G39250|AT4G22950
GO:2000112	regulation of cellular macromolecule biosynthetic process	20 out of 156 genes, 12.8%	1667 out of 24961 genes, 6.7%	0.04	AT2G37260|AT2G43500|AT1G66390|AT1G56650|AT3G05690|AT5G67180|AT1G49475|AT5G25390|AT5G06510|AT1G77450|AT2G47460|AT3G62610|AT5G51870|AT1G66380|AT5G49330|AT3G17010|AT3G16280|AT2G27220|AT4G39250|AT4G22950
GO:0007033	vacuole organization	2 out of 156 genes, 1.3%	14 out of 24961 genes, 0.1%	0.04	AT4G33240|AT4G22880
GO:0016051	carbohydrate biosynthetic process	6 out of 156 genes, 3.8%	239 out of 24961 genes, 1%	0.04	AT4G22590|AT2G21590|AT1G35910|AT5G60760|AT4G39210|AT4G24000
GO:0019219	regulation of nucleobase, nucleoside, nucleotide and nucleic acid metabolic process	20 out of 156 genes, 12.8%	1696 out of 24961 genes, 6.8%	0.04	AT2G37260|AT2G43500|AT1G66390|AT1G56650|AT3G05690|AT5G67180|AT1G49475|AT5G25390|AT5G06510|AT1G77450|AT2G47460|AT3G62610|AT5G51870|AT1G66380|AT5G49330|AT3G17010|AT3G16280|AT2G27220|AT4G39250|AT4G22950
GO:0006073	cellular glucan metabolic process	4 out of 156 genes, 2.6%	110 out of 24961 genes, 0.4%	0.05	AT4G09020|AT2G21590|AT4G39210|AT4G24000
GO:0042592	homeostatic process	6 out of 156 genes, 3.8%	253 out of 24961 genes, 1%	0.05	AT5G01600|AT5G11930|AT3G62960|AT1G59730|AT4G33040|AT2G47880
DEGs upregulated in ATG-knockouts and ATG-overexpressors
	Term	Observed Frequency	Expected Frequency	p-value	Genes
GO:0009404	toxin metabolic process	2 out of 15 genes, 13.3%	46 out of 24961 genes, 0.2%	0.02	AT1G17180|AT2G29490
GO:0009407	toxin catabolic process	2 out of 15 genes, 13.3%	46 out of 24961 genes, 0.2%	0.02	AT1G17180|AT2G29490
GO:0009624	response to nematode	2 out of 15 genes, 13.3%	61 out of 24961 genes, 0.2%	0.02	AT1G61800|AT1G58340
GO:0006516	glycoprotein catabolic process	1 out of 15 genes, 6.7%	4 out of 24961 genes, 0%	0.03	AT3G16150
GO:0008617	guanosine metabolic process	1 out of 15 genes, 6.7%	3 out of 24961 genes, 0%	0.03	AT1G54130
GO:0008645	hexose transport	1 out of 15 genes, 6.7%	4 out of 24961 genes, 0%	0.03	AT1G61800
GO:0009100	glycoprotein metabolic process	1 out of 15 genes, 6.7%	4 out of 24961 genes, 0%	0.03	AT3G16150
GO:0015712	hexose phosphate transport	1 out of 15 genes, 6.7%	3 out of 24961 genes, 0%	0.03	AT1G61800
GO:0015969	guanosine tetraphosphate metabolic process	1 out of 15 genes, 6.7%	2 out of 24961 genes, 0%	0.03	AT1G54130
GO:0007276	gamete generation	1 out of 15 genes, 6.7%	10 out of 24961 genes, 0%	0.04	AT1G61800
GO:0009056	catabolic process	3 out of 15 genes, 20%	670 out of 24961 genes, 2.7%	0.04	AT3G16150|AT2G29490|AT1G17180
GO:0015749	monosaccharide transport	1 out of 15 genes, 6.7%	7 out of 24961 genes, 0%	0.04	AT1G61800
GO:0033865	nucleoside bisphosphate metabolic process	1 out of 15 genes, 6.7%	9 out of 24961 genes, 0%	0.04	AT1G54130
GO:0042126	nitrate metabolic process	1 out of 15 genes, 6.7%	10 out of 24961 genes, 0%	0.04	AT5G16570
GO:0042128	nitrate assimilation	1 out of 15 genes, 6.7%	10 out of 24961 genes, 0%	0.04	AT5G16570
GO:0071941	nitrogen cycle metabolic process	1 out of 15 genes, 6.7%	11 out of 24961 genes, 0%	0.04	AT5G16570
DEGs upregulated in ATG-knockouts and downregulated ATG-overexpressors
	Term	Observed Frequency	Expected Frequency	p-value	Genes
GO:0006071	glycerol metabolic process	1 out of 7 genes, 14.3%	22 out of 24961 genes, 0.1%	0.05	AT3G02040
GO:0006970	response to osmotic stress	2 out of 7 genes, 28.6%	425 out of 24961 genes, 1.7%	0.05	AT1G03220|AT1G03230
GO:0009651	response to salt stress	2 out of 7 genes, 28.6%	397 out of 24961 genes, 1.6%	0.05	AT1G03220|AT1G03230
GO:0016998	cell wall macromolecule catabolic process	1 out of 7 genes, 14.3%	22 out of 24961 genes, 0.1%	0.05	AT2G43590
GO:0019400	alditol metabolic process	1 out of 7 genes, 14.3%	23 out of 24961 genes, 0.1%	0.05	AT3G02040
GO:0045730	respiratory burst	1 out of 7 genes, 14.3%	5 out of 24961 genes, 0%	0.05	AT5G64120
DEGs downregulated only in ATG-knockouts
	Term	Observed Frequency	Expected Frequency	p-value	Genes
GO:0050896	response to stimulus	165 out of 708 genes, 23.3%	3689 out of 24961 genes, 14.8%	2.4e-06	AT1G72450|AT3G05370|AT3G04730|AT4G23670|AT3G57180|AT5G22690|AT2G06050|AT1G19570|AT1G32640|AT3G43790|AT1G56510|AT1G63750|AT4G17490|AT3G19850|AT5G01810|AT1G20840|AT1G13635|AT1G52400|AT2G28900|AT2G38280|AT4G25100|AT3G26790|AT1G28370|AT2G01150|AT2G30020|AT1G12480|AT1G16850|AT5G57710|AT2G18050|AT3G16350|AT1G75230|AT5G26030|AT1G12110|AT3G16570|AT4G34410|AT3G57520|AT1G70700|AT1G12610|AT1G66350|AT1G55450…
GO:0009611	response to wounding	19 out of 708 genes, 2.7%	145 out of 24961 genes, 0.6%	7.41e-05	AT2G28900|AT5G42650|AT1G76690|AT1G17420|AT1G73080|AT1G72450|AT5G54170|AT2G30020|AT3G44260|AT3G16470|AT4G23600|AT5G53750|AT2G06050|AT2G20340|AT4G15440|AT1G06160|AT2G46510|AT1G74930|AT1G32640
GO:0010033	response to organic substance	63 out of 708 genes, 8.9%	1148 out of 24961 genes, 4.6%	0.000281	AT5G42650|AT1G72450|AT5G52310|AT1G64380|AT4G17615|AT3G04730|AT3G57180|AT3G06550|AT1G19570|AT1G32640|AT4G17490|AT4G34810|AT2G46990|AT5G01810|AT3G57530|AT2G28900|AT2G38280|AT3G26790|AT1G28370|AT2G30020|AT5G03720|AT1G12480|AT1G74650|AT3G16350|AT5G63160|AT2G46530|AT3G16570|AT2G19860|AT4G34410|AT1G70700|AT2G35930|AT1G73080|AT1G66350|AT2G26710|AT5G65430|AT1G29395|AT1G28330|AT4G23600|AT1G43040|AT5G67300…
GO:0042221	response to chemical stimulus	91 out of 708 genes, 12.9%	1892 out of 24961 genes, 7.6%	0.000281	AT2G35840|AT5G42650|AT1G72450|AT5G52310|AT1G64380|AT4G17615|AT3G04730|AT4G23670|AT3G57180|AT1G11840|AT3G06550|AT2G06050|AT1G19570|AT1G32640|AT3G55734|AT4G17490|AT4G34810|AT2G46990|AT5G01810|AT1G52400|AT3G57530|AT2G28900|AT2G38280|AT2G29630|AT4G25100|AT3G26790|AT5G45340|AT1G28370|AT2G30020|AT5G03720|AT1G12480|AT1G74650|AT1G07440|AT2G18050|AT3G16350|AT5G63160|AT5G26030|AT2G46530|AT1G12110|AT3G16570…
GO:0009719	response to endogenous stimulus	53 out of 708 genes, 7.5%	920 out of 24961 genes, 3.7%	0.000368	AT1G70700|AT5G42650|AT1G73080|AT1G72450|AT5G52310|AT1G66350|AT2G26710|AT5G65430|AT1G29395|AT4G17615|AT3G04730|AT3G57180|AT4G23600|AT3G06550|AT1G19570|AT1G43040|AT1G32640|AT5G67300|AT4G17490|AT1G20450|AT4G34810|AT3G16470|AT1G73330|AT3G01220|AT2G46990|AT5G01810|AT4G37260|AT3G57530|AT2G28900|AT2G38280|AT2G34600|AT3G56860|AT2G15970|AT3G26790|AT1G04240|AT1G28370|AT2G30020|AT5G66260|AT1G12480|AT1G54040…
GO:0009753	response to jasmonic acid stimulus	18 out of 708 genes, 2.5%	158 out of 24961 genes, 0.6%	0.000368	AT1G70700|AT2G28900|AT5G42650|AT1G73080|AT1G72450|AT2G34600|AT1G66350|AT3G16350|AT1G18710|AT3G16470|AT4G23600|AT1G54040|AT1G74430|AT1G19570|AT1G06160|AT4G37260|AT1G32640|AT5G67300
GO:0005982	starch metabolic process	8 out of 708 genes, 1.1%	34 out of 24961 genes, 0.1%	0.00236	AT5G17520|AT5G04360|AT4G17090|AT2G36390|AT3G01510|AT3G18660|AT5G03650|AT2G40840
GO:0006950	response to stress	93 out of 708 genes, 13.1%	2104 out of 24961 genes, 8.4%	0.00274	AT1G72450|AT3G05370|AT4G23670|AT5G22690|AT2G06050|AT1G32640|AT1G56510|AT1G63750|AT1G13635|AT1G52400|AT2G28900|AT4G25100|AT2G30020|AT1G16850|AT2G18050|AT3G16350|AT1G75230|AT5G26030|AT1G12110|AT4G34410|AT1G12610|AT1G66350|AT1G55450|AT4G23600|AT5G67300|AT1G76690|AT1G52410|AT5G54170|AT5G18100|AT1G20450|AT4G03290|AT3G16470|AT1G73330|AT3G28740|AT3G20340|AT2G15970|AT1G19670|AT1G07720|AT2G37130|AT5G53750…
GO:0010200	response to chitin	14 out of 708 genes, 2%	127 out of 24961 genes, 0.5%	0.00413	AT3G55980|AT4G17230|AT2G35930|AT4G39070|AT5G03720|AT2G34600|AT1G74650|AT1G64380|AT1G20823|AT4G37260|AT1G32640|AT4G17490|AT5G67300|AT4G34410
GO:0009620	response to fungus	16 out of 708 genes, 2.3%	167 out of 24961 genes, 0.7%	0.00464	AT1G56510|AT5G42650|AT1G17420|AT1G52410|AT5G61890|AT2G42530|AT1G51090|AT2G30020|AT3G25780|AT2G37130|AT5G47910|AT5G52020|AT2G06050|AT1G19570|AT4G34410|AT1G52400
GO:0009628	response to abiotic stimulus	65 out of 708 genes, 9.2%	1360 out of 24961 genes, 5.4%	0.00464	AT5G52310|AT4G17615|AT1G26945|AT4G23670|AT3G25770|AT1G32640|AT3G19850|AT2G46990|AT1G52400|AT3G57530|AT2G28900|AT2G42530|AT5G45340|AT2G01150|AT3G25780|AT5G03720|AT1G12480|AT1G16850|AT5G57710|AT1G07440|AT2G18050|AT3G16350|AT5G17520|AT1G12110|AT5G24270|AT5G47910|AT1G60950|AT3G57520|AT1G16880|AT2G35930|AT1G12610|AT1G66350|AT1G55450|AT2G26710|AT1G29395|AT2G40350|AT4G23600|AT5G67300|AT1G70940|AT2G42540…
GO:0009695	jasmonic acid biosynthetic process	6 out of 708 genes, 0.8%	23 out of 24961 genes, 0.1%	0.0099	AT5G42650|AT2G06050|AT1G76690|AT1G17420|AT3G25780|AT3G25770
GO:0009743	response to carbohydrate stimulus	17 out of 708 genes, 2.4%	203 out of 24961 genes, 0.8%	0.01	AT3G55980|AT2G35930|AT2G28900|AT2G34600|AT1G64380|AT4G17490|AT1G28330|AT4G17230|AT2G19860|AT4G39070|AT5G03720|AT1G74650|AT1G20823|AT4G37260|AT1G32640|AT5G67300|AT4G34410
GO:0005983	starch catabolic process	5 out of 708 genes, 0.7%	15 out of 24961 genes, 0.1%	0.01	AT3G01510|AT4G17090|AT2G40840|AT5G17520|AT5G04360
GO:0009409	response to cold	20 out of 708 genes, 2.8%	269 out of 24961 genes, 1.1%	0.01	AT1G16880|AT2G28900|AT5G52310|AT2G15970|AT1G29395|AT1G07720|AT4G17615|AT2G42530|AT3G25770|AT1G29390|AT5G15970|AT2G42540|AT1G20450|AT4G03290|AT4G17090|AT3G16470|AT1G01860|AT5G37770|AT1G68530|AT2G17840
GO:0000272	polysaccharide catabolic process	6 out of 708 genes, 0.8%	26 out of 24961 genes, 0.1%	0.01	AT3G01510|AT5G17520|AT5G04360|AT2G32290|AT4G17090|AT2G40840
GO:0009251	glucan catabolic process	5 out of 708 genes, 0.7%	16 out of 24961 genes, 0.1%	0.01	AT3G01510|AT5G17520|AT5G04360|AT4G17090|AT2G40840
GO:0009415	response to water	17 out of 708 genes, 2.4%	211 out of 24961 genes, 0.8%	0.01	AT2G35930|AT5G15970|AT5G52310|AT2G18050|AT2G15970|AT3G46970|AT1G29395|AT4G17615|AT5G45340|AT1G12110|AT1G20450|AT1G73330|AT1G12480|AT2G17840|AT1G32640|AT5G67300|AT1G52400
GO:0009694	jasmonic acid metabolic process	6 out of 708 genes, 0.8%	26 out of 24961 genes, 0.1%	0.01	AT5G42650|AT2G06050|AT1G76690|AT1G17420|AT3G25780|AT3G25770
GO:0031408	oxylipin biosynthetic process	6 out of 708 genes, 0.8%	27 out of 24961 genes, 0.1%	0.01	AT5G42650|AT2G06050|AT1G76690|AT1G17420|AT3G25780|AT3G25770
GO:0044247	cellular polysaccharide catabolic process	5 out of 708 genes, 0.7%	17 out of 24961 genes, 0.1%	0.01	AT3G01510|AT5G17520|AT5G04360|AT4G17090|AT2G40840
GO:0000023	maltose metabolic process	3 out of 708 genes, 0.4%	3 out of 24961 genes, 0%	0.02	AT5G17520|AT4G17090|AT2G40840
GO:0009414	response to water deprivation	16 out of 708 genes, 2.3%	202 out of 24961 genes, 0.8%	0.02	AT2G35930|AT5G15970|AT5G52310|AT2G18050|AT2G15970|AT3G46970|AT1G29395|AT4G17615|AT5G45340|AT1G12110|AT1G20450|AT1G73330|AT2G17840|AT1G32640|AT5G67300|AT1G52400
GO:0031407	oxylipin metabolic process	6 out of 708 genes, 0.8%	31 out of 24961 genes, 0.1%	0.02	AT5G42650|AT2G06050|AT1G76690|AT1G17420|AT3G25780|AT3G25770
GO:0009737	response to abscisic acid stimulus	22 out of 708 genes, 3.1%	340 out of 24961 genes, 1.4%	0.02	AT2G38280|AT5G52310|AT1G66350|AT3G56860|AT2G15970|AT1G29395|AT4G17615|AT2G30020|AT4G23600|AT1G12480|AT3G06550|AT1G32640|AT5G67300|AT5G15970|AT5G02240|AT1G20450|AT1G73330|AT5G37770|AT5G01810|AT2G46510|AT4G37260|AT3G57530
GO:0009607	response to biotic stimulus	33 out of 708 genes, 4.7%	610 out of 24961 genes, 2.4%	0.02	AT5G42650|AT1G17420|AT4G09590|AT4G23670|AT1G35260|AT2G06050|AT1G19570|AT3G43790|AT1G56510|AT4G36000|AT4G36010|AT1G35310|AT1G52410|AT5G52020|AT1G20840|AT1G74930|AT1G52400|AT3G28740|AT2G29630|AT2G42530|AT1G51090|AT2G30020|AT3G25780|AT2G37130|AT1G54040|AT1G75800|AT5G17520|AT5G61890|AT3G44260|AT3G50450|AT5G47910|AT1G06160|AT4G34410
GO:0009725	response to hormone stimulus	42 out of 708 genes, 5.9%	849 out of 24961 genes, 3.4%	0.02	AT5G52310|AT1G66350|AT2G26710|AT5G65430|AT1G29395|AT4G17615|AT3G04730|AT3G57180|AT4G23600|AT3G06550|AT1G43040|AT1G32640|AT5G67300|AT4G17490|AT1G20450|AT4G34810|AT1G73330|AT3G01220|AT2G46990|AT5G01810|AT4G37260|AT3G57530|AT2G38280|AT3G56860|AT2G15970|AT3G26790|AT1G04240|AT1G28370|AT2G30020|AT5G66260|AT1G12480|AT1G74650|AT5G15970|AT5G02240|AT3G16350|AT5G63160|AT2G46530|AT3G16570|AT5G37770|AT1G06160…
GO:0009631	cold acclimation	5 out of 708 genes, 0.7%	21 out of 24961 genes, 0.1%	0.02	AT2G15970|AT2G42540|AT1G29395|AT1G29390|AT1G20450
GO:0005976	polysaccharide metabolic process	13 out of 708 genes, 1.8%	155 out of 24961 genes, 0.6%	0.03	AT2G32290|AT1G65310|AT3G18660|AT5G03650|AT1G03310|AT2G40840|AT5G17520|AT3G08840|AT2G36390|AT3G01510|AT4G17090|AT1G26810|AT5G04360
GO:0010021	amylopectin biosynthetic process	3 out of 708 genes, 0.4%	5 out of 24961 genes, 0%	0.04	AT5G03650|AT1G03310|AT2G36390
DEGs downregulated only in ATG-overexpressors
	Term	Observed Frequency	Expected Frequency	p-value	Genes
GO:0045454	cell redox homeostasis	10 out of 193 genes, 5.2%	104 out of 24961 genes, 0.4%	8.59e-06	AT3G21460|AT4G15660|AT1G03020|AT3G62950|AT5G61440|AT4G15680|AT4G15700|AT4G15670|AT3G62930|AT4G15690
GO:0019725	cellular homeostasis	12 out of 193 genes, 6.2%	191 out of 24961 genes, 0.8%	1.36e-05	AT3G21460|AT4G15670|AT2G38170|AT5G62162|AT4G15690|AT4G15660|AT1G03020|AT3G62950|AT5G61440|AT4G15680|AT4G15700|AT3G62930
GO:0042592	homeostatic process	13 out of 193 genes, 6.7%	253 out of 24961 genes, 1%	2.34e-05	AT3G21460|AT4G15670|AT2G38170|AT2G41560|AT5G62162|AT4G15690|AT4G15660|AT1G03020|AT3G62950|AT5G61440|AT4G15680|AT4G15700|AT3G62930
GO:0065008	regulation of biological quality	15 out of 193 genes, 7.8%	426 out of 24961 genes, 1.7%	0.000198	AT4G15670|AT2G22330|AT2G41560|AT5G62162|AT1G03020|AT3G62950|AT4G15700|AT3G21460|AT2G38170|AT4G15690|AT4G15660|AT5G61440|AT4G15680|AT3G62930|AT3G63110
GO:0016144	S-glycoside biosynthetic process	5 out of 193 genes, 2.6%	31 out of 24961 genes, 0.1%	0.000504	AT2G22330|AT1G65860|AT5G23010|AT2G25450|AT1G16400
GO:0019758	glycosinolate biosynthetic process	5 out of 193 genes, 2.6%	31 out of 24961 genes, 0.1%	0.000504	AT2G22330|AT1G65860|AT5G23010|AT2G25450|AT1G16400
GO:0019761	glucosinolate biosynthetic process	5 out of 193 genes, 2.6%	31 out of 24961 genes, 0.1%	0.000504	AT2G22330|AT1G65860|AT5G23010|AT2G25450|AT1G16400
GO:0016138	glycoside biosynthetic process	6 out of 193 genes, 3.1%	63 out of 24961 genes, 0.3%	0.000757	AT2G22330|AT4G39770|AT1G65860|AT5G23010|AT2G25450|AT1G16400
GO:0044271	cellular nitrogen compound biosynthetic process	14 out of 193 genes, 7.3%	445 out of 24961 genes, 1.8%	0.000757	AT5G14060|AT5G65010|AT5G04950|AT2G22330|AT5G18660|AT2G39800|AT3G59400|AT4G25080|AT5G10240|AT1G77760|AT2G43100|AT1G37130|AT5G40850|AT5G53460
GO:0016143	S-glycoside metabolic process	5 out of 193 genes, 2.6%	46 out of 24961 genes, 0.2%	0.00167	AT2G22330|AT1G65860|AT5G23010|AT2G25450|AT1G16400
GO:0019757	glycosinolate metabolic process	5 out of 193 genes, 2.6%	46 out of 24961 genes, 0.2%	0.00167	AT2G22330|AT1G65860|AT5G23010|AT2G25450|AT1G16400
GO:0019760	glucosinolate metabolic process	5 out of 193 genes, 2.6%	46 out of 24961 genes, 0.2%	0.00167	AT2G22330|AT1G65860|AT5G23010|AT2G25450|AT1G16400
GO:0016137	glycoside metabolic process	6 out of 193 genes, 3.1%	90 out of 24961 genes, 0.4%	0.00342	AT1G65860|AT4G39770|AT5G23010|AT2G25450|AT1G16400|AT2G22330
GO:0042126	nitrate metabolic process	3 out of 193 genes, 1.6%	10 out of 24961 genes, 0%	0.00361	AT1G37130|AT5G53460|AT1G77760
GO:0042128	nitrate assimilation	3 out of 193 genes, 1.6%	10 out of 24961 genes, 0%	0.00361	AT1G37130|AT5G53460|AT1G77760
GO:0071941	nitrogen cycle metabolic process	3 out of 193 genes, 1.6%	11 out of 24961 genes, 0%	0.00428	AT1G37130|AT5G53460|AT1G77760
GO:0006779	porphyrin biosynthetic process	4 out of 193 genes, 2.1%	44 out of 24961 genes, 0.2%	0.01	AT3G59400|AT5G40850|AT4G25080|AT5G18660
GO:0016053	organic acid biosynthetic process	10 out of 193 genes, 5.2%	350 out of 24961 genes, 1.4%	0.01	AT5G14060|AT5G65010|AT5G04950|AT2G22330|AT2G39800|AT5G10240|AT5G37300|AT2G43100|AT5G05580|AT5G53460
GO:0046394	carboxylic acid biosynthetic process	10 out of 193 genes, 5.2%	350 out of 24961 genes, 1.4%	0.01	AT5G14060|AT5G65010|AT5G04950|AT2G22330|AT2G39800|AT5G10240|AT5G37300|AT2G43100|AT5G05580|AT5G53460
GO:0009309	amine biosynthetic process	7 out of 193 genes, 3.6%	182 out of 24961 genes, 0.7%	0.01	AT5G14060|AT5G65010|AT5G04950|AT2G43100|AT2G39800|AT5G53460|AT5G10240
GO:0010167	response to nitrate	3 out of 193 genes, 1.6%	20 out of 24961 genes, 0.1%	0.01	AT2G15620|AT5G40890|AT3G48360
GO:0033014	tetrapyrrole biosynthetic process	4 out of 193 genes, 2.1%	48 out of 24961 genes, 0.2%	0.01	AT3G59400|AT5G40850|AT4G25080|AT5G18660
GO:0050896	response to stimulus	46 out of 193 genes, 23.8%	3689 out of 24961 genes, 14.8%	0.01	AT4G27410|AT2G38870|AT4G36110|AT3G48360|AT2G21210|AT2G39920|AT5G49730|AT5G14740|AT3G20470|AT5G13380|AT2G39800|AT3G01500|AT3G15356|AT1G77760|AT2G38170|AT1G37130|AT1G77490|AT2G22330|AT2G26010|AT3G15570|AT1G72060|AT4G09010|AT2G18980|AT2G44460|AT3G09922|AT5G06860|AT2G15620|AT5G12020|AT5G53460|AT5G12380|AT2G25080|AT1G70880|AT5G62162|AT4G38850|AT1G19610|AT2G26980|AT5G40890|AT5G13370|AT5G18030|AT1G69530…
GO:0006528	asparagine metabolic process	2 out of 193 genes, 1%	4 out of 24961 genes, 0%	0.01	AT5G10240|AT5G65010
GO:0006529	asparagine biosynthetic process	2 out of 193 genes, 1%	4 out of 24961 genes, 0%	0.01	AT5G10240|AT5G65010
GO:0006809	nitric oxide biosynthetic process	2 out of 193 genes, 1%	4 out of 24961 genes, 0%	0.01	AT1G37130|AT1G77760
GO:0044272	sulfur compound biosynthetic process	5 out of 193 genes, 2.6%	89 out of 24961 genes, 0.4%	0.01	AT1G65860|AT5G23010|AT2G25450|AT1G16400|AT2G22330
GO:0046209	nitric oxide metabolic process	2 out of 193 genes, 1%	4 out of 24961 genes, 0%	0.01	AT1G37130|AT1G77760
GO:0015995	chlorophyll biosynthetic process	3 out of 193 genes, 1.6%	26 out of 24961 genes, 0.1%	0.02	AT3G59400|AT4G25080|AT5G18660
GO:0006778	porphyrin metabolic process	4 out of 193 genes, 2.1%	61 out of 24961 genes, 0.2%	0.02	AT3G59400|AT5G40850|AT4G25080|AT5G18660
GO:0015976	carbon utilization	2 out of 193 genes, 1%	6 out of 24961 genes, 0%	0.02	AT3G01500|AT5G14740
GO:0033013	tetrapyrrole metabolic process	4 out of 193 genes, 2.1%	63 out of 24961 genes, 0.3%	0.02	AT3G59400|AT5G40850|AT4G25080|AT5G18660
GO:0008652	cellular amino acid biosynthetic process	6 out of 193 genes, 3.1%	163 out of 24961 genes, 0.7%	0.03	AT5G14060|AT5G65010|AT2G43100|AT2G39800|AT5G53460|AT5G10240
GO:0009733	response to auxin stimulus	8 out of 193 genes, 4.1%	287 out of 24961 genes, 1.1%	0.03	AT4G36110|AT5G13380|AT4G38850|AT3G48360|AT2G21210|AT5G13370|AT5G18030|AT5G13350
GO:0034637	cellular carbohydrate biosynthetic process	6 out of 193 genes, 3.1%	178 out of 24961 genes, 0.7%	0.04	AT1G65860|AT4G39770|AT5G23010|AT2G25450|AT2G22330|AT1G16400
GO:0015706	nitrate transport	2 out of 193 genes, 1%	10 out of 24961 genes, 0%	0.04	AT1G08100|AT5G40890
GO:0046148	pigment biosynthetic process	4 out of 193 genes, 2.1%	77 out of 24961 genes, 0.3%	0.04	AT3G59400|AT5G40850|AT4G25080|AT5G18660
GO:0055081	anion homeostasis	2 out of 193 genes, 1%	10 out of 24961 genes, 0%	0.04	AT5G62162|AT2G41560
GO:0009067	aspartate family amino acid biosynthetic process	3 out of 193 genes, 1.6%	39 out of 24961 genes, 0.2%	0.05	AT5G14060|AT5G65010|AT5G10240
GO:0015994	chlorophyll metabolic process	3 out of 193 genes, 1.6%	39 out of 24961 genes, 0.2%	0.05	AT3G59400|AT4G25080|AT5G18660
DEGs downregulated in ATG-knockouts and in ATG-overexpressors
	Term	Observed Frequency	Expected Frequency	p-value	Genes
GO:0000578	embryonic axis specification	1 out of 9 genes, 11.1%	6 out of 24961 genes, 0%	0.04	AT5G59340
GO:0009942	longitudinal axis specification	1 out of 9 genes, 11.1%	4 out of 24961 genes, 0%	0.04	AT5G59340
GO:0010654	apical cell fate commitment	1 out of 9 genes, 11.1%	1 out of 24961 genes, 0%	0.04	AT5G59340
GO:0032502	developmental process	4 out of 9 genes, 44.4%	1803 out of 24961 genes, 7.2%	0.04	AT1G08090|AT1G13300|AT4G28500|AT5G59340
GO:0045165	cell fate commitment	1 out of 9 genes, 11.1%	5 out of 24961 genes, 0%	0.04	AT5G59340
GO:0048364	root development	2 out of 9 genes, 22.2%	148 out of 24961 genes, 0.6%	0.04	AT1G13300|AT1G08090
GO:0048856	anatomical structure development	3 out of 9 genes, 33.3%	576 out of 24961 genes, 2.3%	0.04	AT1G08090|AT5G59340|AT1G13300
GO:0048513	organ development	2 out of 9 genes, 22.2%	237 out of 24961 genes, 0.9%	0.04	AT1G13300|AT1G08090
GO:0008284	positive regulation of cell proliferation	1 out of 9 genes, 11.1%	9 out of 24961 genes, 0%	0.04	AT5G59340
GO:0015706	nitrate transport	1 out of 9 genes, 11.1%	10 out of 24961 genes, 0%	0.04	AT1G08090
GO:0009798	axis specification	1 out of 9 genes, 11.1%	13 out of 24961 genes, 0.1%	0.05	AT5G59340
GO:0009880	embryonic pattern specification	1 out of 9 genes, 11.1%	14 out of 24961 genes, 0.1%	0.05	AT5G59340

## Sheet: 13 up in OEs and down in KOs
Classification SuperViewer w/ Bootstrap: Output
Overview Table: You can sort based on functional categories by marking the area containing information and selecting the sort modality under Data|Sort... (sort based on one of columns D-AV in ascending order). It may be helpful to have the colour code from the other download file handy. The sorting of this output is currently by class (indicated by a coloured stripe next to the subclass) and then…
ID	Value		Classification Key																																			Class (colour bar) + subcategory		Annotation
			Biodegradation of Xenobiotics
At4g04750.1																																					.	.	[34.2] transport.sugars
At4g04760.1																																					.	.	[34.2] transport.sugars
At5g17700.1																																					.	.	[34.99] transport.misc
At4g01390.1																												.										.	[35.1.1023] not assigned.no ontology
At5g53420.3																												.										.	[35.2.1001] not assigned.unknown
At1g11220.1																												.										.	[35.2.1001] not assigned.unknown
At3g52180.1																						.																.	[2.2.2.10] major CHO metabolism.degradation.starch.laforin like phosphoglucan phosphatase (SEX4)
At3g52180.2																						.																.	[2.2.2.10] major CHO metabolism.degradation.starch.laforin like phosphoglucan phosphatase (SEX4)
At4g24450.1																						.																.	[2.2.2.3] major CHO metabolism.degradation.starch.glucan water dikinase
At4g17770.1																									.													.	[3.2.3] minor CHO metabolism.trehalose.potential TPS/TPP
At3g16360.2																																		.				.	[30.10] signalling.phosphorelay
At4g01190.1																																		.				.	[30.4.1] signalling.phosphinositides.phosphatidylinositol-4-phosphate 5-kinase
At4g00870.1										.																												.	[27.3.6] RNA.regulation of transcription.bHLH,Basic Helix-Loop-Helix family
Input Set (13 IDs):
AT4G04750.1, AT4G04760.1, AT5G17700.1, AT4G01390.1, AT5G53420.3, AT1G11220.1, AT3G52180.1, AT3G52180.2, AT4G24450.1, AT4G17770.1, AT3G16360.2, AT4G01190.1, AT4G00870.1
Classified in Input Set (13 IDs):
AT5G17700.1, AT4G01190.1, AT3G52180.1, AT5G53420.3, AT4G24450.1, AT1G11220.1, AT4G01390.1, AT4G17770.1, AT3G16360.2, AT3G52180.2, AT4G04750.1, AT4G00870.1, AT4G04760.1

## Sheet: 17 no FC in OE and up in KOs
Classification SuperViewer w/ Bootstrap: Output
Overview Table: You can sort based on functional categories by marking the area containing information and selecting the sort modality under Data|Sort... (sort based on one of columns D-AV in ascending order). It may be helpful to have the colour code from the other download file handy. The sorting of this output is currently by class (indicated by a coloured stripe next to the subclass) and then…
ID	Value		Classification Key																																			Class (colour bar) + subcategory		Annotation
																																					transport
At2g31260.1																															.							.	[29.5.2] protein.degradation.autophagy
At5g22860.1																															.							.	[29.5] protein.degradation
At4g15500.1																										.												.	[26.2] misc.UDP glucosyl and glucoronyl transferases
At4g15120.1																												.										.	[35.1.1023] not assigned.no ontology
At3g27880.1																												.										.	[35.2.1001] not assigned.unknown
At5g67600.1																												.										.	[35.2.1001] not assigned.unknown
At5g49710.3																												.										.	[35.2.1001] not assigned.unknown
At4g27745.1																												.										.	[35.2.1001] not assigned.unknown
At1g49470.1																												.										.	[35.2.1001] not assigned.unknown
At4g29850.1																												.										.	[35.2.1001] not assigned.unknown
At3g17770.1																									.													.	[3.5] minor CHO metabolism.others
At1g55610.1																																		.				.	[30.2.11] signalling.receptor kinases.leucine rich repeat XI
At1g21250.1																																		.				.	[30.2.25] signalling.receptor kinases.wall associated kinase
At1g07610.1																							.															.	[15.2] metal handling.binding, chelation and storage
At4g34890.1																													.									.	[23.2] nucleotide metabolism.degradation
At1g16540.1																				.																		.	[17.1.1.1002] hormone metabolism.abscisic acid.synthesis-degradation
At2g42280.1										.																												.	[27.3.6] RNA.regulation of transcription.bHLH,Basic Helix-Loop-Helix family
Input Set (17 IDs):
AT2G31260.1, AT5G22860.1, AT4G15500.1, AT4G15120.1, AT3G27880.1, AT5G67600.1, AT5G49710.3, AT4G27745.1, AT1G49470.1, AT4G29850.1, AT3G17770.1, AT1G55610.1, AT1G21250.1, AT1G07610.1, AT4G34890.1, AT1G16540.1, AT2G42280.1
Classified in Input Set (17 IDs):
AT4G15120.1, AT3G27880.1, AT1G07610.1, AT5G22860.1, AT1G55610.1, AT5G67600.1, AT4G34890.1, AT2G31260.1, AT1G16540.1, AT5G49710.3, AT4G27745.1, AT2G42280.1, AT1G49470.1, AT4G29850.1, AT1G21250.1, AT3G17770.1, AT4G15500.1

## Sheet: 9 down in OEs and up in KOs
Classification SuperViewer w/ Bootstrap: Output
Overview Table: You can sort based on functional categories by marking the area containing information and selecting the sort modality under Data|Sort... (sort based on one of columns D-AV in ascending order). It may be helpful to have the colour code from the other download file handy. The sorting of this output is currently by class (indicated by a coloured stripe next to the subclass) and then…
ID	Value		Classification Key																																			Class (colour bar) + subcategory		Annotation
			Biodegradation of Xenobiotics
At1g03230.1																															.							.	[29.5.4] protein.degradation.aspartate protease
At1g03220.1																															.							.	[29.5.4] protein.degradation.aspartate protease
At3g02040.1																					.																	.	[11.9.3.3] lipid metabolism.lipid degradation.lysophospholipases.glycerophosphodiester phosphodiesterase
At5g64120.1																										.												.	[26.12] misc.peroxidases
At1g30730.1																										.												.	[26.8] misc.nitrilases, *nitrile lyases, berberine bridge enzymes, reticuline oxidases, troponine reductases
At3g19690.1																																			.			.	[20.1.1001] stress.biotic
At2g43590.1																																			.			.	[20.1.1001] stress.biotic
At5g46871.1																																			.			.	[20.1.7.12] stress.biotic.PR-proteins.plant defensins
At3g56970.1										.																												.	[27.3.6] RNA.regulation of transcription.bHLH,Basic Helix-Loop-Helix family
Input Set (9 IDs):
AT1G03230.1, AT1G03220.1, AT3G02040.1, AT5G64120.1, AT1G30730.1, AT3G19690.1, AT2G43590.1, AT5G46871.1, AT3G56970.1
Classified in Input Set (9 IDs):
AT5G64120.1, AT3G19690.1, AT5G46871.1, AT3G56970.1, AT1G03230.1, AT1G03220.1, AT1G30730.1, AT2G43590.1, AT3G02040.1
